# Supplementary material for: 2,6-Diphenyl-3-(prop-2-en-1-yl)piperidin-4-one
Source: IUCrdata. 2020 Apr 21;5(Pt 4):x200526. doi: 10.1107/S241431462000526X (PMC9462206; doi:10.1107/S241431462000526X)
Supplement: Supplementary file 1 [file x-05-x200526-sup1.cif]

##############################################################################
#                                                                            #
# This CIF contains the data for a data article accepted for                 #
# publication in IUCrData. It conforms to the requirements of                #
# Notes for Authors for IUCrData, and has been                               #
# peer reviewed under the auspices of IUCrData.                              #
#                                                                            #
# Full details of the Crystallographic Information File format               #
# are given in the paper "The Crystallographic Information File (CIF):       #
# a New Standard Archive File for Crystallography" by S. R. Hall, F. H.      #
# Allen and I. D. Brown [Acta Cryst. (1991), A47, 655-685].                  #
#                                                                            #
# The current version of the core CIF dictionary is obtainable from          #
# ftp://ftp.iucr.org/pub/cif_core.dic.                                       #
#                                                                            #
# Software is freely available for graphical display of the structure(s)     #
# in this CIF. For information consult the CIF software page                 #
# http://www.iucr.org/resources/cif/software.                                #
#                                                                            #
# This file may be used for bona fide research purposes within the           #
# scientific community so long as proper attribution is given to the data    # 
# article from which it was obtained.                                        #
#                                                                            #
##############################################################################
data_I
_database_code_depnum_ccdc_archive 'CCDC 1996936'
_audit_creation_method     'SHELXL-2018/3'
_chemical_name_systematic
;
2,6-Diphenyl-3-(prop-2-en-1-yl)piperidin-4-one
;
_chemical_name_common     ?
_chemical_formula_moiety     'C20 H21 N O'
_chemical_formula_sum     'C20 H21 N O'
_chemical_formula_iupac     'C20 H21 N O'
_chemical_formula_weight     291.38
_chemical_melting_point     ?
_space_group_crystal_system     monoclinic
_space_group_name_H-M_alt     'C 2/c'
_space_group_name_Hall     '-C 2yc'
loop_
    _space_group_symop_operation_xyz
    'x, y, z'
    '-x, y, -z+1/2'
    'x+1/2, y+1/2, z'
    '-x+1/2, y+1/2, -z+1/2'
    '-x, -y, -z'
    'x, -y, z-1/2'
    '-x+1/2, -y+1/2, -z'
    'x+1/2, -y+1/2, z-1/2'
_cell_length_a     16.7588(4)
_cell_length_b     23.4597(5)
_cell_length_c     8.7769(2)
_cell_angle_alpha     90
_cell_angle_beta     98.7710(10)
_cell_angle_gamma     90
_cell_volume     3410.34(13)
_cell_formula_units_Z     8
_cell_measurement_reflns_used     12118
_cell_measurement_theta_min     2.6
_cell_measurement_theta_max     25.8
_cell_measurement_temperature     296(2)
_exptl_crystal_description     Block
_exptl_crystal_colour     Colourless
_exptl_crystal_size_max     0.24
_exptl_crystal_size_mid     0.21
_exptl_crystal_size_min     0.19
_exptl_crystal_density_diffrn     1.135
_exptl_crystal_density_meas     ?
_exptl_crystal_density_method     'not measured'
_exptl_crystal_F_000     1248
_exptl_absorpt_coefficient_mu     0.069
_exptl_absorpt_correction_type     none
_exptl_absorpt_process_details     ?
_exptl_absorpt_correction_T_min     ?
_exptl_absorpt_correction_T_max     ?
_diffrn_ambient_temperature     296(2)
_diffrn_radiation_type     MoK\a
_diffrn_radiation_wavelength     0.71073
_diffrn_radiation_source     'fine-focus sealed tube'
_diffrn_measurement_device_type     'Bruker SMART APEX CCD'
_diffrn_measurement_method     '\w and \f scans'
_diffrn_detector_area_resol_mean     ?
_diffrn_reflns_number     28337
_diffrn_reflns_av_R_equivalents     0.0711
_diffrn_reflns_av_unetI/netI     0.0701
_diffrn_reflns_theta_min     2.459
_diffrn_reflns_theta_max     30.497
_diffrn_reflns_theta_full     25.242
_diffrn_measured_fraction_theta_max     0.998
_diffrn_measured_fraction_theta_full     0.999
_diffrn_reflns_limit_h_min     -23
_diffrn_reflns_limit_h_max     23
_diffrn_reflns_limit_k_min     -24
_diffrn_reflns_limit_k_max     33
_diffrn_reflns_limit_l_min     -12
_diffrn_reflns_limit_l_max     12
_refine_special_details
;
The C-bound H atoms were placed in idealized locations and refined as
riding atoms. The N-bound H atom was located in a difference map and refined
with a restraint.
;
_reflns_number_total     5208
_reflns_number_gt     2586
_reflns_threshold_expression     'I > 2\s(I)'
_refine_ls_structure_factor_coef     Fsqd
_refine_ls_matrix_type     full
_refine_ls_R_factor_all     0.1723
_refine_ls_R_factor_gt     0.0797
_refine_ls_wR_factor_gt     0.1648
_refine_ls_wR_factor_ref     0.2005
_refine_ls_goodness_of_fit_ref     1.030
_refine_ls_restrained_S_all     1.030
_refine_ls_number_reflns     5208
_refine_ls_number_parameters     203
_refine_ls_number_restraints     1
_refine_ls_hydrogen_treatment     mixed
_refine_ls_weighting_scheme     calc
_refine_ls_weighting_details
              'w=1/[\s^2^(Fo^2^)+(0.0736P)^2^+2.1792P] where P=(Fo^2^+2Fc^2^)/3'
_atom_sites_solution_hydrogens     mixed
_atom_sites_solution_primary     direct
_atom_sites_solution_secondary     ?
_refine_ls_shift/su_max     0.000
_refine_ls_shift/su_mean     0.000
_refine_diff_density_max     0.224
_refine_diff_density_min     -0.194
_refine_ls_extinction_method     none
_refine_ls_extinction_coef     .
loop_
    _atom_type_symbol
    _atom_type_description
    _atom_type_scat_dispersion_real
    _atom_type_scat_dispersion_imag
    _atom_type_scat_source
    'C' 'C' 0.0033 0.0016
                         'International Tables Vol C Tables 4.2.6.8 and 6.1.1.4'
    'H' 'H' 0.0000 0.0000
                         'International Tables Vol C Tables 4.2.6.8 and 6.1.1.4'
    'N' 'N' 0.0061 0.0033
                         'International Tables Vol C Tables 4.2.6.8 and 6.1.1.4'
    'O' 'O' 0.0106 0.0060
                         'International Tables Vol C Tables 4.2.6.8 and 6.1.1.4'
_computing_data_collection
;
SMART (Bruker, 2002)
;
_computing_cell_refinement
;
SAINT (Bruker, 2002)
;
_computing_data_reduction
;
SAINT (Bruker, 2002)
;
_computing_structure_solution
;
SHELXS97 (Sheldrick, 2008)
;
_computing_structure_refinement
;
<i>SHELXL2018/3</i> (Sheldrick, 2015)
;
_computing_molecular_graphics
;
ORTEP-3 for Windows (Farrugia, 2012) and PLATON (Spek, 2020)
;
_computing_publication_material
;
<i>SHELXL2018/3</i> (Sheldrick, 2015) and PLATON (Spek, 2020)
;
loop_
    _atom_site_type_symbol
    _atom_site_label
    _atom_site_fract_x
    _atom_site_fract_y
    _atom_site_fract_z
    _atom_site_U_iso_or_equiv
    _atom_site_adp_type
    _atom_site_calc_flag
    _atom_site_occupancy
    _atom_site_disorder_assembly
    _atom_site_disorder_group
    H H1N 0.1365(10) 0.3964(7) 0.4008(13) 0.034(5) Uiso d 1 . .
    O O1 0.20727(10) 0.25243(7) 0.7596(2) 0.0756(5) Uani d 1 . .
    N N1 0.14621(9) 0.38387(7) 0.4932(2) 0.0440(4) Uani d 1 . .
    C C1 0.08589(11) 0.34078(9) 0.5144(2) 0.0454(5) Uani d 1 . .
    H H1 0.091163 0.308720 0.445077 0.054 Uiso calc 1 . .
    C C2 0.10339(12) 0.31960(10) 0.6811(3) 0.0537(5) Uani d 1 . .
    H H2A 0.093153 0.349981 0.750586 0.064 Uiso calc 1 . .
    H H2B 0.067787 0.288036 0.694966 0.064 Uiso calc 1 . .
    C C3 0.18939(13) 0.30065(10) 0.7189(2) 0.0520(5) Uani d 1 . .
    C C4 0.25116(12) 0.34443(9) 0.6888(2) 0.0475(5) Uani d 1 . .
    H H4 0.244557 0.378105 0.751803 0.057 Uiso calc 1 . .
    C C5 0.22884(11) 0.36147(9) 0.5167(2) 0.0437(5) Uani d 1 . .
    H H5 0.230394 0.327262 0.453108 0.052 Uiso calc 1 . .
    C C6 0.00096(11) 0.36388(9) 0.4799(2) 0.0457(5) Uani d 1 . .
    C C7 -0.01719(13) 0.41865(10) 0.5187(3) 0.0700(7) Uani d 1 . .
    H H7 0.023993 0.443022 0.561372 0.084 Uiso calc 1 . .
    C C8 -0.09651(15) 0.43787(11) 0.4947(4) 0.0828(9) Uani d 1 . .
    H H8 -0.108226 0.474984 0.521265 0.099 Uiso calc 1 . .
    C C9 -0.15798(13) 0.40190(12) 0.4315(3) 0.0697(7) Uani d 1 . .
    H H9 -0.210973 0.414956 0.413381 0.084 Uiso calc 1 . .
    C C10 -0.14082(13) 0.34762(12) 0.3960(3) 0.0604(6) Uani d 1 . .
    H H10 -0.182316 0.323007 0.356199 0.072 Uiso calc 1 . .
    C C11 -0.06178(12) 0.32856(10) 0.4187(2) 0.0516(5) Uani d 1 . .
    H H11 -0.050688 0.291315 0.392277 0.062 Uiso calc 1 . .
    C C12 0.33802(13) 0.32300(11) 0.7319(3) 0.0639(6) Uani d 1 . .
    H H12A 0.342670 0.286037 0.684469 0.077 Uiso calc 1 . .
    H H12B 0.374059 0.349014 0.689870 0.077 Uiso calc 1 . .
    C C13 0.36444(17) 0.31778(12) 0.9013(3) 0.0778(8) Uani d 1 . .
    H H13 0.330510 0.298403 0.958095 0.093 Uiso calc 1 . .
    C C14 0.4310(2) 0.33817(16) 0.9754(5) 0.1174(13) Uani d 1 . .
    H H14A 0.466503 0.357808 0.922576 0.141 Uiso calc 1 . .
    H H14B 0.443395 0.333178 1.081520 0.141 Uiso calc 1 . .
    C C15 0.28595(11) 0.40515(9) 0.4675(2) 0.0456(5) Uani d 1 . .
    C C16 0.34151(12) 0.38922(11) 0.3724(3) 0.0612(6) Uani d 1 . .
    H H16 0.342811 0.351815 0.337808 0.073 Uiso calc 1 . .
    C C17 0.39434(14) 0.42874(14) 0.3297(3) 0.0784(8) Uani d 1 . .
    H H17 0.431583 0.417627 0.267007 0.094 Uiso calc 1 . .
    C C18 0.39317(15) 0.48407(15) 0.3776(3) 0.0789(8) Uani d 1 . .
    H H18 0.429663 0.510311 0.348618 0.095 Uiso calc 1 . .
    C C19 0.33762(16) 0.50067(12) 0.4689(3) 0.0748(7) Uani d 1 . .
    H H19 0.335531 0.538466 0.500032 0.090 Uiso calc 1 . .
    C C20 0.28487(13) 0.46112(10) 0.5145(3) 0.0609(6) Uani d 1 . .
    H H20 0.248064 0.472486 0.577783 0.073 Uiso calc 1 . .
loop_
    _atom_site_aniso_label
    _atom_site_aniso_U_11
    _atom_site_aniso_U_22
    _atom_site_aniso_U_33
    _atom_site_aniso_U_12
    _atom_site_aniso_U_13
    _atom_site_aniso_U_23
    O1 0.0690(11) 0.0525(11) 0.1045(14) 0.0095(8) 0.0110(9) 0.0197(10)
    N1 0.0348(8) 0.0518(11) 0.0463(10) -0.0014(7) 0.0090(7) 0.0037(8)
    C1 0.0413(10) 0.0423(12) 0.0544(12) -0.0013(8) 0.0133(9) -0.0044(9)
    C2 0.0476(12) 0.0546(13) 0.0624(14) 0.0022(10) 0.0193(10) 0.0084(11)
    C3 0.0529(12) 0.0532(14) 0.0512(12) 0.0091(10) 0.0125(9) 0.0024(10)
    C4 0.0439(11) 0.0518(12) 0.0478(11) 0.0071(9) 0.0098(9) -0.0018(9)
    C5 0.0374(10) 0.0478(12) 0.0479(11) 0.0005(8) 0.0128(8) -0.0060(9)
    C6 0.0385(10) 0.0456(12) 0.0544(12) -0.0045(8) 0.0119(9) 0.0031(9)
    C7 0.0404(12) 0.0480(14) 0.122(2) -0.0064(10) 0.0126(12) -0.0035(14)
    C8 0.0521(14) 0.0491(15) 0.148(3) 0.0066(11) 0.0168(15) 0.0025(16)
    C9 0.0395(12) 0.0760(18) 0.0925(19) 0.0035(11) 0.0060(12) 0.0143(14)
    C10 0.0430(12) 0.0775(18) 0.0586(14) -0.0155(11) 0.0011(10) 0.0021(12)
    C11 0.0498(12) 0.0539(13) 0.0513(12) -0.0096(10) 0.0079(9) -0.0038(10)
    C12 0.0488(13) 0.0726(16) 0.0698(16) 0.0117(11) 0.0069(11) 0.0055(12)
    C13 0.0720(17) 0.0709(18) 0.0851(19) 0.0158(14) -0.0048(14) -0.0004(14)
    C14 0.105(3) 0.120(3) 0.113(3) 0.007(2) -0.029(2) -0.028(2)
    C15 0.0353(10) 0.0602(14) 0.0413(10) 0.0017(9) 0.0059(8) -0.0004(9)
    C16 0.0417(12) 0.0793(17) 0.0663(14) 0.0030(11) 0.0197(10) -0.0045(12)
    C17 0.0470(13) 0.108(2) 0.0869(19) -0.0006(14) 0.0309(13) 0.0039(17)
    C18 0.0528(14) 0.103(2) 0.0825(18) -0.0246(15) 0.0156(13) 0.0143(17)
    C19 0.0742(17) 0.0693(18) 0.0820(18) -0.0205(13) 0.0160(14) -0.0002(14)
    C20 0.0563(13) 0.0646(16) 0.0657(15) -0.0075(11) 0.0221(11) -0.0078(12)
_geom_special_details
;
 All esds (except the esd in the dihedral angle between two l.s. planes)
 are estimated using the full covariance matrix.  The cell esds are taken
 into account individually in the estimation of esds in distances, angles
 and torsion angles; correlations between esds in cell parameters are only
 used when they are defined by crystal symmetry.  An approximate (isotropic)
 treatment of cell esds is used for estimating esds involving l.s. planes.
;
loop_
    _geom_bond_atom_site_label_1
    _geom_bond_atom_site_label_2
    _geom_bond_site_symmetry_2
    _geom_bond_distance
    _geom_bond_publ_flag
    O1 C3 . 1.210(3) ?
    N1 C1 . 1.461(2) ?
    N1 C5 . 1.466(2) ?
    N1 H1N . 0.854(9) ?
    C1 C6 . 1.510(3) ?
    C1 C2 . 1.531(3) ?
    C1 H1 . 0.9800 ?
    C2 C3 . 1.496(3) ?
    C2 H2A . 0.9700 ?
    C2 H2B . 0.9700 ?
    C3 C4 . 1.510(3) ?
    C4 C12 . 1.532(3) ?
    C4 C5 . 1.552(3) ?
    C4 H4 . 0.9800 ?
    C5 C15 . 1.509(3) ?
    C5 H5 . 0.9800 ?
    C6 C7 . 1.375(3) ?
    C6 C11 . 1.381(3) ?
    C7 C8 . 1.389(3) ?
    C7 H7 . 0.9300 ?
    C8 C9 . 1.381(4) ?
    C8 H8 . 0.9300 ?
    C9 C10 . 1.352(3) ?
    C9 H9 . 0.9300 ?
    C10 C11 . 1.383(3) ?
    C10 H10 . 0.9300 ?
    C11 H11 . 0.9300 ?
    C12 C13 . 1.491(4) ?
    C12 H12A . 0.9700 ?
    C12 H12B . 0.9700 ?
    C13 C14 . 1.295(4) ?
    C13 H13 . 0.9300 ?
    C14 H14A . 0.9300 ?
    C14 H14B . 0.9300 ?
    C15 C20 . 1.377(3) ?
    C15 C16 . 1.393(3) ?
    C16 C17 . 1.373(4) ?
    C16 H16 . 0.9300 ?
    C17 C18 . 1.365(4) ?
    C17 H17 . 0.9300 ?
    C18 C19 . 1.374(4) ?
    C18 H18 . 0.9300 ?
    C19 C20 . 1.382(3) ?
    C19 H19 . 0.9300 ?
    C20 H20 . 0.9300 ?
loop_
    _geom_angle_atom_site_label_1
    _geom_angle_atom_site_label_2
    _geom_angle_atom_site_label_3
    _geom_angle_site_symmetry_1
    _geom_angle_site_symmetry_3
    _geom_angle
    _geom_angle_publ_flag
    C1 N1 C5 . . 113.02(16) ?
    C1 N1 H1N . . 108.8(12) ?
    C5 N1 H1N . . 107.2(12) ?
    N1 C1 C6 . . 112.05(16) ?
    N1 C1 C2 . . 108.11(16) ?
    C6 C1 C2 . . 110.23(16) ?
    N1 C1 H1 . . 108.8 ?
    C6 C1 H1 . . 108.8 ?
    C2 C1 H1 . . 108.8 ?
    C3 C2 C1 . . 110.24(16) ?
    C3 C2 H2A . . 109.6 ?
    C1 C2 H2A . . 109.6 ?
    C3 C2 H2B . . 109.6 ?
    C1 C2 H2B . . 109.6 ?
    H2A C2 H2B . . 108.1 ?
    O1 C3 C2 . . 122.0(2) ?
    O1 C3 C4 . . 122.82(19) ?
    C2 C3 C4 . . 114.97(18) ?
    C3 C4 C12 . . 112.63(19) ?
    C3 C4 C5 . . 105.99(17) ?
    C12 C4 C5 . . 113.78(16) ?
    C3 C4 H4 . . 108.1 ?
    C12 C4 H4 . . 108.1 ?
    C5 C4 H4 . . 108.1 ?
    N1 C5 C15 . . 110.06(16) ?
    N1 C5 C4 . . 108.14(14) ?
    C15 C5 C4 . . 112.57(16) ?
    N1 C5 H5 . . 108.7 ?
    C15 C5 H5 . . 108.7 ?
    C4 C5 H5 . . 108.7 ?
    C7 C6 C11 . . 118.21(19) ?
    C7 C6 C1 . . 121.52(18) ?
    C11 C6 C1 . . 120.08(19) ?
    C6 C7 C8 . . 120.6(2) ?
    C6 C7 H7 . . 119.7 ?
    C8 C7 H7 . . 119.7 ?
    C9 C8 C7 . . 120.0(2) ?
    C9 C8 H8 . . 120.0 ?
    C7 C8 H8 . . 120.0 ?
    C10 C9 C8 . . 119.8(2) ?
    C10 C9 H9 . . 120.1 ?
    C8 C9 H9 . . 120.1 ?
    C9 C10 C11 . . 120.2(2) ?
    C9 C10 H10 . . 119.9 ?
    C11 C10 H10 . . 119.9 ?
    C6 C11 C10 . . 121.2(2) ?
    C6 C11 H11 . . 119.4 ?
    C10 C11 H11 . . 119.4 ?
    C13 C12 C4 . . 113.5(2) ?
    C13 C12 H12A . . 108.9 ?
    C4 C12 H12A . . 108.9 ?
    C13 C12 H12B . . 108.9 ?
    C4 C12 H12B . . 108.9 ?
    H12A C12 H12B . . 107.7 ?
    C14 C13 C12 . . 125.0(3) ?
    C14 C13 H13 . . 117.5 ?
    C12 C13 H13 . . 117.5 ?
    C13 C14 H14A . . 120.0 ?
    C13 C14 H14B . . 120.0 ?
    H14A C14 H14B . . 120.0 ?
    C20 C15 C16 . . 118.4(2) ?
    C20 C15 C5 . . 121.60(18) ?
    C16 C15 C5 . . 120.0(2) ?
    C17 C16 C15 . . 120.0(2) ?
    C17 C16 H16 . . 120.0 ?
    C15 C16 H16 . . 120.0 ?
    C18 C17 C16 . . 121.2(2) ?
    C18 C17 H17 . . 119.4 ?
    C16 C17 H17 . . 119.4 ?
    C17 C18 C19 . . 119.5(2) ?
    C17 C18 H18 . . 120.3 ?
    C19 C18 H18 . . 120.3 ?
    C18 C19 C20 . . 119.9(3) ?
    C18 C19 H19 . . 120.0 ?
    C20 C19 H19 . . 120.0 ?
    C15 C20 C19 . . 121.0(2) ?
    C15 C20 H20 . . 119.5 ?
    C19 C20 H20 . . 119.5 ?
loop_
    _geom_torsion_atom_site_label_1
    _geom_torsion_atom_site_label_2
    _geom_torsion_atom_site_label_3
    _geom_torsion_atom_site_label_4
    _geom_torsion_site_symmetry_1
    _geom_torsion_site_symmetry_2
    _geom_torsion_site_symmetry_3
    _geom_torsion_site_symmetry_4
    _geom_torsion
    _geom_torsion_publ_flag
    C5 N1 C1 C6 . . . . -176.38(16) ?
    C5 N1 C1 C2 . . . . 61.9(2) ?
    N1 C1 C2 C3 . . . . -53.1(2) ?
    C6 C1 C2 C3 . . . . -175.88(17) ?
    C1 C2 C3 O1 . . . . -120.6(2) ?
    C1 C2 C3 C4 . . . . 54.2(2) ?
    O1 C3 C4 C12 . . . . -6.1(3) ?
    C2 C3 C4 C12 . . . . 179.14(18) ?
    O1 C3 C4 C5 . . . . 118.9(2) ?
    C2 C3 C4 C5 . . . . -55.8(2) ?
    C1 N1 C5 C15 . . . . 170.62(16) ?
    C1 N1 C5 C4 . . . . -66.1(2) ?
    C3 C4 C5 N1 . . . . 58.6(2) ?
    C12 C4 C5 N1 . . . . -177.06(18) ?
    C3 C4 C5 C15 . . . . -179.56(16) ?
    C12 C4 C5 C15 . . . . -55.3(2) ?
    N1 C1 C6 C7 . . . . -37.4(3) ?
    C2 C1 C6 C7 . . . . 83.0(3) ?
    N1 C1 C6 C11 . . . . 147.64(19) ?
    C2 C1 C6 C11 . . . . -91.9(2) ?
    C11 C6 C7 C8 . . . . -0.9(4) ?
    C1 C6 C7 C8 . . . . -175.9(2) ?
    C6 C7 C8 C9 . . . . 0.0(5) ?
    C7 C8 C9 C10 . . . . 1.3(4) ?
    C8 C9 C10 C11 . . . . -1.9(4) ?
    C7 C6 C11 C10 . . . . 0.4(3) ?
    C1 C6 C11 C10 . . . . 175.5(2) ?
    C9 C10 C11 C6 . . . . 1.0(3) ?
    C3 C4 C12 C13 . . . . -70.9(3) ?
    C5 C4 C12 C13 . . . . 168.4(2) ?
    C4 C12 C13 C14 . . . . -130.5(3) ?
    N1 C5 C15 C20 . . . . 48.1(2) ?
    C4 C5 C15 C20 . . . . -72.7(2) ?
    N1 C5 C15 C16 . . . . -131.9(2) ?
    C4 C5 C15 C16 . . . . 107.4(2) ?
    C20 C15 C16 C17 . . . . 1.1(3) ?
    C5 C15 C16 C17 . . . . -179.0(2) ?
    C15 C16 C17 C18 . . . . -0.7(4) ?
    C16 C17 C18 C19 . . . . -0.6(4) ?
    C17 C18 C19 C20 . . . . 1.5(4) ?
    C16 C15 C20 C19 . . . . -0.2(3) ?
    C5 C15 C20 C19 . . . . 179.8(2) ?
    C18 C19 C20 C15 . . . . -1.1(4) ?
_shelx_space_group_comment
;
The symmetry employed for this shelxl refinement is uniquely defined
by the following loop, which should always be used as a source of
symmetry information in preference to the above space-group names.
They are only intended as comments.
;
_shelx_estimated_absorpt_T_min     ?
_shelx_estimated_absorpt_T_max     ?
_shelx_hkl_file
;
   2   0   0 1307.36 42.8629   1
  -2   0   0 1298.30 43.0998   1
  -4   0   0 1130.93 33.6434   3
   4   0   0 1065.71 33.6547   3
   6   0   0 8.31211 0.69648   3
   6   0   0 8.45796 0.68761   2
  -8   0   0 96.8430 3.40825   3
   8   0   0 91.2862 3.39433   2
   8   0   0 88.8823 3.47326   3
  -8   0   0 94.1703 3.46109   3
   8   0   0 90.4346 3.40053   3
 -10   0   0 5.27254 0.77162   3
  10   0   0 4.47096 0.92943   3
 -10   0   0 5.31190 0.97159   3
  10   0   0 4.12188 0.72204   3
  10   0   0 4.80096 0.87468   2
  12   0   0 74.8285 3.24719   2
 -12   0   0 75.3692 3.31263   3
  12   0   0 78.6962 3.43646   3
 -12   0   0 73.5621 3.23101   3
  12   0   0 78.7105 3.26336   3
  14   0   0 52.6850 2.93642   3
 -14   0   0 51.3736 2.64881   3
  14   0   0 49.6399 2.69094   3
 -14   0   0 47.1018 2.68771   3
  14   0   0 50.9990 2.79534   2
  16   0   0 57.2813 3.45246   2
  16   0   0 60.8837 3.48521   3
 -16   0   0 58.7404 3.14236   3
  18   0   0 10.7666 2.31828   3
 -18   0   0 9.65471 1.99863   3
  20   0   0 30.8960 3.73755   3
 -20   0   0 26.4430 3.16303   3
 -22   0   0 3.52349 2.74906   3
  22   0   0 -1.3628 2.66411   3
   3  -1   0 657.467 20.5205   3
  -3  -1   0 671.035 20.4863   3
   3  -1   0 661.922 20.4747   2
  -3  -1   0 687.298 20.5167   3
  -3   1   0 675.696 20.5245   3
   3   1   0 666.732 20.5127   3
  -3   1   0 656.848 20.4760   2
  -5  -1   0 0.68076 0.28743   3
   5  -1   0 0.58218 0.31578   3
  -5  -1   0 0.54957 0.31677   3
   5  -1   0 1.01222 0.33736   2
   5  -1   0 0.32956 0.34039   3
  -5   1   0 0.71978 0.27725   3
   5   1   0 0.81064 0.32465   3
   5   1   0 0.35243 0.31113   3
  -5   1   0 0.22859 0.35630   3
   7  -1   0 111.100 4.02740   3
   7  -1   0 111.830 3.92228   2
   7  -1   0 115.442 3.95871   3
  -7  -1   0 111.313 3.98407   3
  -7  -1   0 106.677 3.91441   3
  -7   1   0 119.314 4.01668   3
   7   1   0 113.079 4.03598   3
  -7   1   0 115.168 3.94345   3
  -9  -1   0 4.70881 0.69388   3
   9  -1   0 7.09822 1.03682   2
  -9  -1   0 7.48322 1.03069   3
   9  -1   0 6.11268 0.83506   3
   9  -1   0 7.39675 1.07404   3
   9   1   0 6.68000 0.94917   2
   9   1   0 6.23035 0.89270   3
  -9   1   0 6.19962 0.97382   3
  -9   1   0 5.74152 0.78582   3
   9   1   0 6.49261 0.86414   3
 -11  -1   0 8.57778 1.17577   3
  11  -1   0 8.48599 1.18903   3
  11  -1   0 5.30472 0.96975   3
  11  -1   0 8.17015 1.20619   2
 -11  -1   0 8.87745 1.19552   3
 -11   1   0 6.41852 1.08157   3
 -11   1   0 7.22268 1.01258   3
  11   1   0 9.06964 1.37640   3
  11   1   0 6.89619 1.07709   2
  11   1   0 4.71419 0.89240   3
  13  -1   0 25.0385 2.02746   3
 -13  -1   0 26.6658 1.88593   3
  13  -1   0 26.3946 1.93071   2
  13  -1   0 23.8572 1.77319   3
 -13  -1   0 25.3263 1.80789   3
 -13   1   0 25.2892 1.92110   3
  13   1   0 23.9082 1.85376   2
  13   1   0 26.8220 2.04095   3
  13   1   0 25.0421 1.80167   3
  15  -1   0 10.7886 1.83092   2
  15  -1   0 6.16751 1.49441   3
  15  -1   0 6.08632 1.36237   3
 -15  -1   0 7.95821 1.65875   3
 -15  -1   0 10.1997 1.62194   3
  15   1   0 6.20219 1.60363   3
 -15   1   0 6.53315 1.52515   3
  15   1   0 7.07944 1.58723   2
 -15   1   0 10.0940 1.45086   3
  15   1   0 7.41762 1.65990   3
  17  -1   0 3.09140 1.87706   3
 -17  -1   0 -0.9730 1.22222   3
  17  -1   0 6.75575 3.48258   2
 -17   1   0 0.09906 1.47448   3
  19  -1   0 11.0784 2.22202   3
 -19  -1   0 10.6967 1.85989   3
  19   1   0 7.69733 2.24970   3
 -19   1   0 10.8828 2.06669   3
  21  -1   0 10.6298 2.77369   3
 -21  -1   0 11.5545 2.44918   3
 -21   1   0 15.1514 2.68609   3
  21   1   0 18.3266 3.30595   3
 -23  -1   0 -0.1296 2.95166   3
  23  -1   0 -1.7149 3.02445   3
  23   1   0 -2.6245 2.99521   3
 -23   1   0 -1.3786 3.03728   3
  -2  -2   0 73.4899 2.30091   3
  -2  -2   0 70.2678 2.27795   3
   2  -2   0 68.7923 2.30873   2
   2  -2   0 68.5643 2.29926   3
   2  -2   0 68.4222 2.26643   3
  -2   2   0 69.0979 2.27041   3
  -2   2   0 70.7316 2.31545   3
   2   2   0 69.6485 2.29130   3
   2   2   0 75.6011 2.30310   3
  -2   2   0 67.6429 2.29964   2
   4  -2   0 43.7697 1.66839   2
  -4  -2   0 38.5704 1.73517   3
   4  -2   0 47.9667 1.67125   3
   4  -2   0 44.5431 1.71999   3
  -4  -2   0 46.9504 1.69243   3
  -4   2   0 44.7524 1.70684   3
   4   2   0 45.2975 1.67806   3
  -4   2   0 43.4334 1.63699   2
  -4   2   0 46.6292 1.65774   3
   6  -2   0 2.11705 0.49996   3
  -6  -2   0 1.66451 0.43790   3
  -6  -2   0 1.84389 0.39135   3
   6  -2   0 2.07759 0.45017   3
   6  -2   0 1.52206 0.51018   2
   6   2   0 1.53450 0.46632   3
  -6   2   0 2.09028 0.44499   3
  -6   2   0 1.21933 0.42880   3
   6   2   0 1.97592 0.50642   3
  -8  -2   0 126.905 4.49505   3
  -8  -2   0 134.298 4.56640   3
   8  -2   0 124.096 4.58805   3
   8  -2   0 127.638 4.49155   2
  -8   2   0 127.277 4.49107   3
   8   2   0 129.675 4.53568   3
  -8   2   0 130.880 4.56224   3
   8   2   0 127.941 4.61036   3
  10  -2   0 12.4924 1.13384   3
  10  -2   0 12.1638 1.22487   3
 -10  -2   0 11.4507 1.06986   3
 -10  -2   0 13.4586 1.18685   3
  10  -2   0 13.6345 1.18778   2
 -10   2   0 13.0291 1.07457   3
 -10   2   0 12.6666 1.24112   3
  10   2   0 13.7233 1.23774   3
  12  -2   0 2.05054 0.90889   3
 -12  -2   0 0.57943 0.65618   3
  12  -2   0 2.62669 0.90828   3
  12  -2   0 1.82748 0.95892   2
 -12  -2   0 0.71340 0.86986   3
  12   2   0 0.42846 0.87880   2
 -12   2   0 0.85916 0.84663   3
  12   2   0 0.32455 0.77109   3
  12   2   0 2.12257 0.84411   3
 -12   2   0 0.72581 0.75039   3
 -14  -2   0 7.32428 1.57291   3
  14  -2   0 6.28673 1.41347   3
  14  -2   0 8.70648 1.61109   2
  14  -2   0 4.88483 1.09865   3
 -14  -2   0 6.13316 1.28295   3
 -14   2   0 6.29808 1.18387   3
 -14   2   0 7.69895 1.45237   3
  14   2   0 7.09135 1.35587   3
  14   2   0 3.26103 1.17480   3
  14   2   0 8.66372 1.61500   2
  16  -2   0 21.9099 2.33097   3
 -16  -2   0 26.1711 2.16937   3
  16  -2   0 24.9612 2.55923   2
  16  -2   0 24.2250 2.53429   3
  16   2   0 20.9666 2.54706   2
  16   2   0 26.8783 2.48019   3
 -16   2   0 27.7843 2.14447   3
  18  -2   0 10.0040 2.08856   3
 -18  -2   0 13.0945 2.08851   3
  18   2   0 7.01846 2.14031   3
 -18   2   0 7.29796 1.81539   3
 -20  -2   0 -2.3159 2.02778   3
  20  -2   0 2.08175 2.55457   3
  20   2   0 -1.3450 2.17916   3
 -20   2   0 3.18543 1.90631   3
 -22  -2   0 0.95323 2.57320   3
  22  -2   0 0.82501 2.87747   3
  22   2   0 1.38667 2.92458   3
 -22   2   0 -2.7956 2.46022   3
  -1  -3   0 1440.83 44.1890   1
   1  -3   0 1433.87 44.3456   1
   1   3   0 1385.77 44.2056   1
  -1   3   0 1399.60 44.3517   1
  -3  -3   0 260.072 7.80045   3
   3  -3   0 239.445 7.76433   3
   3  -3   0 246.195 7.82596   3
   3  -3   0 250.720 7.85199   2
  -3  -3   0 250.949 7.81699   3
  -3   3   0 248.987 7.83062   2
  -3   3   0 254.903 7.78510   3
   3   3   0 246.006 7.81627   3
  -3   3   0 249.069 7.84269   3
   3   3   0 248.547 7.81199   3
   5  -3   0 0.08676 0.37162   3
  -5  -3   0 0.04364 0.29179   3
   5  -3   0 -0.3170 0.33493   2
   5  -3   0 -0.0190 0.24882   3
  -5  -3   0 -0.1236 0.21868   3
   5   3   0 0.07153 0.28707   3
  -5   3   0 0.15652 0.30646   2
  -5   3   0 -0.1334 0.22871   3
   5   3   0 0.09935 0.29676   3
  -5   3   0 0.65438 0.37036   3
   7  -3   0 86.8657 3.11794   3
   7  -3   0 85.0743 3.23430   3
   7  -3   0 86.1877 3.15033   2
  -7  -3   0 81.2567 3.10579   3
  -7  -3   0 91.8319 3.19266   3
   7   3   0 83.3877 3.19258   3
  -7   3   0 87.0501 3.12355   3
   7   3   0 86.7555 3.17899   3
  -7   3   0 86.8099 3.21735   3
   9  -3   0 150.099 5.50099   3
  -9  -3   0 156.819 5.42623   3
  -9  -3   0 163.496 5.41653   3
   9  -3   0 153.820 5.39950   2
  -9   3   0 153.071 5.38368   3
   9   3   0 151.426 5.49625   3
  -9   3   0 157.063 5.46464   3
  11  -3   0 10.4133 1.46850   3
 -11  -3   0 7.43153 1.07419   3
  11  -3   0 7.90875 1.13684   3
  11  -3   0 8.21266 1.26550   2
 -11  -3   0 8.22264 1.15478   3
  11   3   0 9.00616 1.40207   3
  11   3   0 8.11617 1.12147   3
 -11   3   0 7.05589 0.99630   3
 -11   3   0 8.10195 1.29033   3
 -13  -3   0 12.1535 1.61527   3
 -13  -3   0 13.2606 1.67082   3
  13  -3   0 9.99624 1.39640   3
  13  -3   0 15.2390 1.67113   2
  13  -3   0 13.6567 1.93784   3
  13   3   0 9.93827 1.43351   3
  13   3   0 15.4342 1.86986   2
 -13   3   0 11.6026 1.57771   3
 -13   3   0 9.33738 1.31661   3
  13   3   0 9.28848 1.57968   3
  15  -3   0 -0.7642 1.41651   2
 -15  -3   0 0.69973 0.87385   3
  15  -3   0 -0.9139 1.26617   3
 -15  -3   0 0.69500 1.08594   3
  15  -3   0 -0.9950 1.01699   3
  15   3   0 -0.9885 1.13207   3
 -15   3   0 -0.2203 1.36363   3
  15   3   0 -1.1097 1.04180   3
  15   3   0 -1.5152 1.33034   2
  17  -3   0 2.79078 1.61407   3
  17  -3   0 1.89747 2.25005   2
 -17  -3   0 2.60981 1.88661   3
 -17   3   0 -0.8639 1.28789   3
  17   3   0 1.87603 1.53586   3
  19  -3   0 2.96285 2.06647   3
 -19  -3   0 -1.4797 1.53070   3
 -19   3   0 -1.3137 1.52376   3
  19   3   0 1.31226 2.08792   3
  21  -3   0 11.5194 2.92880   3
 -21  -3   0 10.8929 2.54802   3
 -21   3   0 3.02503 2.15575   3
  21   3   0 10.0444 3.03312   3
  23  -3   0 -1.0586 3.48859   3
 -23  -3   0 -0.5423 3.05556   3
  23   3   0 2.05572 3.60069   3
 -23   3   0 4.27031 3.21011   3
   0  -4   0 3071.82 94.0132   1
   0   4   0 3053.50 94.0456   1
  -2  -4   0 76.1318 2.47973   3
   2  -4   0 75.4718 2.62852   2
  -2  -4   0 80.7355 2.46605   3
   2  -4   0 77.2771 2.41974   3
   2   4   0 75.4124 2.49316   3
  -2   4   0 75.7617 2.60244   2
   2   4   0 74.9364 2.48329   3
  -2   4   0 75.9724 2.44642   3
  -2   4   0 72.2694 2.48627   3
  -4  -4   0 3.81735 0.45855   3
   4  -4   0 3.95735 0.40873   3
   4  -4   0 3.81663 0.53352   2
   4  -4   0 4.31896 0.52902   3
  -4  -4   0 3.72623 0.52327   3
  -4   4   0 4.01698 0.48047   2
   4   4   0 4.12381 0.46236   3
  -4   4   0 4.29629 0.43738   3
  -4   4   0 3.69051 0.51687   3
   6  -4   0 32.1001 1.47285   2
   6  -4   0 32.0303 1.37317   3
   6  -4   0 30.1720 1.46330   3
  -6  -4   0 31.7451 1.42395   3
  -6  -4   0 30.6577 1.37763   3
  -6   4   0 30.1291 1.35753   3
   6   4   0 33.6029 1.45917   3
  -6   4   0 30.4283 1.43165   2
  -6   4   0 33.0713 1.48383   3
   6   4   0 31.5132 1.43902   3
  -8  -4   0 295.538 9.52859   3
   8  -4   0 291.219 9.46891   3
   8  -4   0 296.717 9.54626   2
   8  -4   0 280.317 9.58981   3
  -8  -4   0 289.993 9.49361   3
  -8   4   0 305.800 9.52511   3
  -8   4   0 298.348 9.60609   3
   8   4   0 287.929 9.58448   3
 -10  -4   0 208.833 7.05113   3
  10  -4   0 203.859 7.18477   3
  10  -4   0 204.160 7.06301   2
  10  -4   0 210.657 7.02001   3
 -10  -4   0 201.605 7.04402   3
  10   4   0 210.497 7.20927   3
 -10   4   0 203.851 7.11485   3
 -10   4   0 210.739 7.05909   3
  12  -4   0 96.6814 3.97785   2
 -12  -4   0 99.9280 3.94314   3
  12  -4   0 95.4032 3.87547   3
 -12  -4   0 100.760 3.91538   3
  12  -4   0 96.5662 4.08437   3
  12   4   0 104.873 3.98959   3
 -12   4   0 91.5059 3.93024   3
  12   4   0 96.5850 4.08849   3
 -12   4   0 93.8648 3.88306   3
 -14  -4   0 52.7233 2.69471   3
  14  -4   0 49.0940 2.96994   3
  14  -4   0 51.7984 2.74818   3
  14  -4   0 51.1072 2.88664   2
 -14   4   0 46.5654 2.83074   3
  14   4   0 56.5357 2.84545   3
 -14   4   0 50.8455 2.68620   3
  14   4   0 54.3342 2.90727   2
  14   4   0 52.5815 2.95565   3
  16  -4   0 0.80399 1.71846   2
 -16  -4   0 2.20446 1.23332   3
  16  -4   0 1.69327 1.50747   3
  16  -4   0 4.80793 1.54255   3
  16   4   0 0.74377 1.16691   3
 -16   4   0 0.41038 1.10768   3
 -18  -4   0 2.79900 1.49173   3
  18  -4   0 -1.7407 1.78505   3
 -18   4   0 0.83637 1.41975   3
  18   4   0 0.48996 1.61842   3
  20  -4   0 5.38141 2.48067   3
 -20  -4   0 8.54482 2.07873   3
 -20   4   0 3.89126 2.08782   3
  20   4   0 7.63965 2.48805   3
 -22  -4   0 0.55681 2.51708   3
  22  -4   0 -6.2385 2.94290   3
 -22   4   0 2.71909 2.53217   3
  22   4   0 2.24131 3.17418   3
   1  -5   0 300.650 9.29592   2
   1   5   0 293.543 9.02396   3
  -1   5   0 290.469 9.29032   2
   1   5   0 291.665 9.04448   3
  -3  -5   0 137.998 4.24433   3
   3  -5   0 133.688 4.25943   3
   3  -5   0 129.056 4.18403   3
   3  -5   0 131.051 4.42210   2
  -3  -5   0 130.045 4.26240   3
   3   5   0 137.219 4.29699   3
  -3   5   0 131.004 4.38712   2
  -3   5   0 134.118 4.22298   3
  -3   5   0 129.335 4.29051   3
   3   5   0 129.282 4.26610   3
   5  -5   0 28.7089 1.34298   3
   5  -5   0 28.7801 1.36488   2
   5  -5   0 28.5583 1.20185   3
  -5  -5   0 26.3508 1.23013   3
  -5  -5   0 28.4434 1.26242   3
   5   5   0 29.5604 1.28510   3
  -5   5   0 29.8705 1.24196   3
  -5   5   0 29.4491 1.34326   3
  -5   5   0 28.0389 1.30759   2
   5   5   0 28.1548 1.29117   3
   7  -5   0 879.888 27.5671   3
  -7  -5   0 919.630 27.5537   3
  -7  -5   0 914.762 27.5162   3
   7  -5   0 900.896 27.5674   2
   7  -5   0 870.094 27.4530   3
  -7   5   0 899.917 27.5895   3
   7   5   0 898.584 27.5899   3
  -7   5   0 837.777 27.4726   3
  -7   5   0 886.470 27.4822   2
   7   5   0 884.053 27.5514   3
  -9  -5   0 15.0067 1.22368   3
   9  -5   0 16.6435 1.29435   2
  -9  -5   0 16.2806 1.13359   3
   9  -5   0 18.2388 1.17657   3
   9  -5   0 17.0401 1.28772   3
   9   5   0 16.5585 1.22634   3
  -9   5   0 15.3443 1.12370   3
  -9   5   0 15.8656 1.31829   3
   9   5   0 17.6038 1.22188   3
  11  -5   0 12.2432 1.44010   2
 -11  -5   0 12.5854 1.22765   3
 -11  -5   0 13.8412 1.35526   3
  11  -5   0 15.2948 1.47208   3
  11  -5   0 18.1362 1.34808   3
  11   5   0 14.6548 1.36785   3
 -11   5   0 15.4268 1.24798   3
  11   5   0 15.4131 1.42065   3
 -11   5   0 16.1971 1.49123   3
  13  -5   0 63.0877 3.20108   3
  13  -5   0 62.8910 2.99862   3
 -13  -5   0 64.1274 3.08056   3
 -13  -5   0 66.3146 3.03615   3
  13  -5   0 67.7708 3.18846   2
  13   5   0 60.2071 3.04625   3
 -13   5   0 65.2436 3.13621   3
  13   5   0 63.0706 3.23916   3
 -13   5   0 66.9062 3.05253   3
  15  -5   0 2.85019 1.30613   3
  15  -5   0 2.05120 1.68095   2
 -15  -5   0 4.50494 1.43252   3
  15  -5   0 1.86913 1.13994   3
 -15  -5   0 1.19335 0.98341   3
  15   5   0 1.01054 1.05914   3
  15   5   0 3.26311 1.76720   2
  15   5   0 0.72331 1.34022   3
 -15   5   0 3.52646 1.40811   3
 -15   5   0 1.09587 1.06742   3
 -17  -5   0 -3.9824 1.66820   3
  17  -5   0 0.97684 1.53500   3
  17  -5   0 1.20679 2.20475   2
 -17   5   0 -1.1601 1.18523   3
  17   5   0 0.09361 1.62535   3
 -19  -5   0 2.51162 1.70894   3
  19  -5   0 -1.1599 2.09051   3
  19   5   0 0.01266 1.80425   3
 -19   5   0 -3.6073 1.41402   3
 -21  -5   0 -0.2466 2.26170   3
  21  -5   0 -4.5361 2.64666   3
 -21   5   0 0.74755 2.08112   3
  21   5   0 -2.4264 2.55742   3
  23  -5   0 3.63963 4.30103   3
 -23  -5   0 -0.2493 2.95318   3
  23   5   0 3.21657 3.54725   3
 -23   5   0 1.42770 3.23151   3
   0   6   0 1154.98 35.5099   2
  -2  -6   0 61.6473 2.05176   3
   2  -6   0 63.5004 2.36532   2
  -2   6   0 62.7391 2.03160   3
  -2   6   0 60.4027 2.31670   2
   2   6   0 62.8780 2.11362   3
   2   6   0 63.1007 2.08990   3
   4  -6   0 350.866 11.1438   2
  -4  -6   0 329.744 11.0435   3
   4  -6   0 351.636 10.8826   3
  -4  -6   0 359.287 10.9788   3
   4  -6   0 355.049 10.9681   3
   4   6   0 354.710 10.9952   3
  -4   6   0 357.712 10.9332   3
  -4   6   0 354.238 11.0113   3
  -4   6   0 344.384 11.0749   2
  -6  -6   0 262.886 8.64387   3
   6  -6   0 275.211 8.60383   3
   6  -6   0 274.119 8.82259   2
   6  -6   0 264.208 8.71430   3
  -6  -6   0 271.444 8.67809   3
  -6   6   0 267.568 8.64531   3
   6   6   0 268.631 8.71155   3
   6   6   0 268.436 8.72849   3
  -6   6   0 277.408 8.72937   2
  -6   6   0 274.921 8.75721   3
   8  -6   0 8.07072 0.97927   2
   8  -6   0 8.10291 0.93267   3
  -8  -6   0 7.32480 0.80066   3
   8  -6   0 7.99226 0.94271   3
  -8  -6   0 8.41359 0.93290   3
  -8   6   0 8.21354 0.81412   3
  -8   6   0 8.28690 0.87364   2
   8   6   0 6.07695 0.86961   3
  -8   6   0 9.54138 1.35715   3
   8   6   0 7.18531 0.85264   3
 -10  -6   0 94.7663 3.81150   3
  10  -6   0 101.157 3.82923   3
 -10  -6   0 101.853 3.92302   3
  10  -6   0 102.468 3.94131   2
  10  -6   0 101.165 3.97295   3
 -10   6   0 106.905 4.03470   3
  10   6   0 105.663 4.02385   3
  10   6   0 105.615 3.94986   3
 -10   6   0 100.021 3.87208   3
 -12  -6   0 64.5677 2.90631   3
  12  -6   0 69.1621 2.97894   3
 -12  -6   0 64.7321 2.99678   3
  12  -6   0 64.6751 3.08854   3
  12  -6   0 62.7717 3.05553   2
 -12   6   0 67.8231 2.97875   3
  12   6   0 64.8485 3.15608   3
 -12   6   0 65.7793 3.06513   3
  12   6   0 67.6810 3.02500   3
 -14  -6   0 6.07978 1.26103   3
  14  -6   0 5.42554 1.62264   3
  14  -6   0 4.75826 1.32775   3
  14  -6   0 6.24520 1.59004   2
 -14  -6   0 6.37524 1.19234   3
 -14   6   0 3.68268 1.36533   3
 -14   6   0 7.75058 1.38216   3
  14   6   0 5.64155 1.51130   3
  14   6   0 5.83006 1.27096   3
  16  -6   0 20.9249 2.55291   3
 -16  -6   0 25.0868 2.25497   3
  16  -6   0 25.8715 2.72192   2
  16  -6   0 22.3296 2.25867   3
  16   6   0 23.8606 2.47007   3
 -16   6   0 22.6466 2.11343   3
 -18  -6   0 -1.0156 1.54219   3
  18  -6   0 -4.2183 1.77301   3
 -18   6   0 0.49544 1.46640   3
  18   6   0 0.45575 1.65306   3
 -20  -6   0 -2.5120 1.95112   3
  20  -6   0 -3.2680 2.40109   3
 -20   6   0 -1.9042 1.90792   3
  20   6   0 -1.3928 2.27970   3
  22  -6   0 0.95455 3.56152   3
 -22  -6   0 6.84516 2.81903   3
 -22   6   0 0.34440 2.66565   3
  22   6   0 2.17693 2.69223   3
   1  -7   0 34.1401 1.55417   2
  -1   7   0 33.1530 1.54080   2
  -3  -7   0 0.48912 0.29574   3
   3  -7   0 -0.5562 0.43505   2
  -3  -7   0 0.40371 0.22411   3
   3   7   0 0.24223 0.30814   3
  -3   7   0 0.00783 0.43778   2
  -3   7   0 -0.0559 0.19419   3
  -3   7   0 0.15907 0.30914   3
   3   7   0 0.59320 0.30576   3
   5  -7   0 0.50693 0.51196   3
   5  -7   0 -0.4103 0.28581   3
  -5  -7   0 -0.0893 0.37848   3
   5  -7   0 -0.5167 0.52922   2
  -5  -7   0 -0.4462 0.30481   3
  -5   7   0 0.36693 0.33119   3
   5   7   0 -0.3972 0.29641   3
  -5   7   0 0.59813 0.47321   3
  -5   7   0 0.15645 0.54925   2
   5   7   0 0.09589 0.36037   3
   7  -7   0 0.94073 0.45520   3
  -7  -7   0 0.09367 0.43616   3
   7  -7   0 1.05535 0.67352   2
   7  -7   0 0.65057 0.49596   3
  -7  -7   0 0.52454 0.54759   3
   7   7   0 0.75406 0.47340   3
  -7   7   0 1.04962 0.46896   3
  -7   7   0 -0.2300 0.51102   3
  -7   7   0 0.41480 0.54733   2
   7   7   0 0.94418 0.46580   3
  -9  -7   0 80.5956 3.11713   3
   9  -7   0 79.9780 3.34258   2
   9  -7   0 78.6301 3.22773   3
  -9  -7   0 82.4932 3.19154   3
   9  -7   0 86.8245 3.13978   3
  -9   7   0 79.2438 3.12340   2
  -9   7   0 80.3829 3.27456   3
   9   7   0 81.3046 3.21684   3
  -9   7   0 80.0361 3.14257   3
   9   7   0 79.5104 3.23192   3
  11  -7   0 28.3539 1.91584   2
 -11  -7   0 29.6499 1.81135   3
 -11  -7   0 28.7005 1.69544   3
  11  -7   0 28.5160 1.75984   3
  11  -7   0 28.1723 1.86728   3
  11   7   0 28.3266 1.80507   3
 -11   7   0 29.6331 1.94578   3
 -11   7   0 30.5711 1.76826   3
  11   7   0 30.4057 1.89821   3
 -13  -7   0 34.8858 2.17212   3
  13  -7   0 35.1907 2.37942   2
  13  -7   0 36.2260 2.38390   3
 -13  -7   0 30.8051 2.04458   3
  13  -7   0 34.4205 2.12920   3
 -13   7   0 34.0601 2.10674   3
  13   7   0 28.5889 2.29590   3
  13   7   0 36.2344 2.22855   3
 -13   7   0 30.7371 2.23633   3
 -15  -7   0 8.82314 1.61588   3
  15  -7   0 10.7151 1.69708   3
  15  -7   0 9.54053 1.90596   3
 -15  -7   0 8.52959 1.51871   3
  15  -7   0 11.7852 1.97476   2
 -15   7   0 8.03172 1.42144   3
  15   7   0 8.56336 1.57890   3
  17  -7   0 -3.5283 1.80762   3
  17  -7   0 0.98433 2.36859   2
 -17  -7   0 -0.7520 1.62460   3
  17  -7   0 1.13309 1.77885   3
 -17   7   0 0.15572 1.31497   3
  17   7   0 -0.3525 1.47176   3
  19  -7   0 1.26875 2.24280   3
 -19  -7   0 -0.8214 1.62896   3
 -19   7   0 -2.2852 1.61909   3
  19   7   0 -0.3886 1.85451   3
 -21  -7   0 9.56450 2.55456   3
  21  -7   0 5.66357 3.27256   3
  21   7   0 2.72446 2.38213   3
 -21   7   0 5.43181 2.23274   3
 -23  -7   0 1.78155 3.32771   3
  23  -7   0 -0.5162 4.36249   3
  23   7   0 15.2881 4.73655   3
 -23   7   0 2.62580 3.24077   3
   0  -8   0 19.0599 2.59580   1
   0   8   0 18.8989 2.76508   1
   2  -8   0 382.683 12.1606   2
   2   8   0 380.301 11.7817   3
  -2   8   0 376.197 12.1466   2
   2   8   0 386.164 11.8140   3
   4  -8   0 150.239 5.29938   2
  -4  -8   0 153.056 4.99895   3
  -4  -8   0 151.489 4.94569   3
   4   8   0 161.670 5.06856   3
  -4   8   0 157.641 5.08752   3
  -4   8   0 155.201 4.98463   3
   4   8   0 150.585 5.07217   3
   6  -8   0 242.866 7.63610   3
  -6  -8   0 242.362 7.74621   3
  -6  -8   0 224.655 7.66282   3
   6  -8   0 246.178 7.75490   3
   6  -8   0 238.919 7.96660   2
   6   8   0 236.832 7.78401   3
   6   8   0 240.509 7.78443   3
  -6   8   0 237.628 7.84710   2
  -6   8   0 239.537 7.71439   3
  -6   8   0 241.433 7.83992   3
   8  -8   0 37.9083 1.85395   3
  -8  -8   0 37.3901 1.75252   3
  -8  -8   0 40.8720 1.85264   3
   8  -8   0 38.6670 1.74403   3
   8  -8   0 38.7050 2.02172   2
   8   8   0 37.9897 1.87933   3
  -8   8   0 38.0970 1.83775   2
  -8   8   0 40.8306 1.79281   3
   8   8   0 38.2599 1.86005   3
 -10  -8   0 50.3247 2.28478   3
 -10  -8   0 51.2801 2.38457   3
  10  -8   0 53.6678 2.48986   3
  10  -8   0 51.5629 2.59397   2
 -10   8   0 50.6957 2.50767   3
 -10   8   0 54.0797 2.38007   3
  10   8   0 50.8844 2.45713   3
 -10   8   0 52.8468 2.38341   2
  10   8   0 49.6154 2.42587   3
  12  -8   0 0.59628 1.04747   3
 -12  -8   0 -0.0890 0.93768   3
  12  -8   0 2.12432 0.97194   3
  12  -8   0 0.61315 1.13525   2
 -12  -8   0 0.12227 0.81135   3
  12   8   0 0.30777 0.80681   3
 -12   8   0 1.28659 0.79620   3
 -12   8   0 0.50302 1.09886   3
  12   8   0 1.40351 0.82917   3
  14  -8   0 38.0445 2.75273   3
  14  -8   0 41.2517 2.80415   2
 -14  -8   0 35.1224 2.32252   3
  14  -8   0 36.3939 2.31760   3
 -14  -8   0 33.6754 2.35492   3
 -14   8   0 37.1694 2.28484   3
 -14   8   0 38.9285 2.57813   3
  14   8   0 34.8936 2.48026   3
  14   8   0 36.8175 2.55191   3
  16  -8   0 2.92783 1.67192   3
 -16  -8   0 2.96342 1.37232   3
  16  -8   0 -1.3005 1.41119   3
  16  -8   0 1.80084 2.04518   2
 -16   8   0 0.10997 1.11600   3
 -18  -8   0 2.51581 1.66640   3
 -18   8   0 1.57475 1.55217   3
  18   8   0 -0.7091 1.64861   3
  20  -8   0 -2.2900 2.74117   3
 -20  -8   0 0.72873 2.03070   3
  20   8   0 -0.5008 2.00528   3
 -20   8   0 2.84608 2.09347   3
  22  -8   0 0.13810 3.64461   3
 -22  -8   0 2.50806 2.65598   3
  22   8   0 6.49578 3.15058   3
 -22   8   0 -2.8638 2.79174   3
  -1   9   0 84.1811 3.24949   2
   3  -9   0 20.8959 1.32596   2
  -3   9   0 19.9709 0.87033   3
   3   9   0 18.5739 0.92849   3
   3   9   0 22.5383 1.01063   3
  -3   9   0 19.7290 0.98594   3
  -3   9   0 19.8027 1.29123   2
   5  -9   0 105.295 3.99109   2
   5  -9   0 105.114 3.49615   3
  -5  -9   0 102.269 3.62783   3
  -5  -9   0 110.120 3.59687   3
   5  -9   0 108.081 3.59155   3
   5   9   0 107.662 3.71229   3
  -5   9   0 106.334 3.74873   3
  -5   9   0 109.132 3.64247   3
  -5   9   0 106.842 3.92148   2
   5   9   0 108.289 3.72926   3
  -7  -9   0 72.1321 2.65357   3
   7  -9   0 69.1982 2.97957   2
   7  -9   0 69.9647 2.59692   3
   7  -9   0 69.2357 2.72302   3
  -7  -9   0 71.6924 2.73577   3
  -7   9   0 69.7844 2.82821   2
   7   9   0 76.0152 2.85701   3
  -7   9   0 70.0319 2.68994   3
   7   9   0 68.2606 2.75509   3
  -7   9   0 72.8914 2.85441   3
   9  -9   0 7.09710 0.90680   3
   9  -9   0 7.23571 1.07486   3
   9  -9   0 6.59480 1.40791   2
  -9  -9   0 8.53183 0.89349   3
  -9   9   0 8.79881 1.05857   2
  -9   9   0 8.47095 1.13387   3
   9   9   0 9.15174 1.22869   3
   9   9   0 6.33585 1.02892   3
  -9   9   0 6.70621 0.89821   3
  11  -9   0 30.7390 1.99203   3
 -11  -9   0 29.0175 1.70677   3
  11  -9   0 27.8121 1.72816   3
 -11  -9   0 29.1195 1.81198   3
  11  -9   0 27.8780 2.07114   2
 -11   9   0 27.8151 1.96544   3
  11   9   0 30.0123 1.89697   3
 -11   9   0 30.7886 1.78494   3
 -11   9   0 26.8682 1.76892   2
  11   9   0 29.7887 1.85405   3
  13  -9   0 1.14030 0.95245   3
  13  -9   0 0.62536 1.20297   3
  13  -9   0 2.11115 1.54387   2
 -13  -9   0 1.64895 1.07245   3
 -13  -9   0 0.76139 0.92269   3
  13   9   0 0.14646 1.13550   3
  13   9   0 1.61318 1.00693   3
 -13   9   0 1.22828 0.93453   3
 -13   9   0 3.35393 1.21201   3
  15  -9   0 16.1599 2.34590   2
  15  -9   0 6.34192 1.51436   3
 -15  -9   0 4.79089 1.43401   3
  15  -9   0 8.97456 1.87923   3
 -15  -9   0 8.87887 1.50057   3
  15   9   0 8.48980 1.70201   3
 -15   9   0 10.0334 1.66737   3
  17  -9   0 -0.9537 1.63905   3
  17  -9   0 -2.8724 2.52498   2
  17  -9   0 0.41768 1.84326   3
  17   9   0 2.77560 1.81960   3
 -17   9   0 -0.7879 1.46102   3
 -19  -9   0 2.16280 1.84717   3
  19  -9   0 2.23395 2.43015   3
  19   9   0 0.49288 1.95074   3
 -19   9   0 2.05449 1.88106   3
 -21  -9   0 -2.2996 2.38821   3
  21  -9   0 -1.0247 3.31867   3
 -21   9   0 1.77428 2.52940   3
  21   9   0 0.76287 2.42000   3
   0  10   0 45.9013 2.16067   2
   2 -10   0 7.77507 1.00903   2
  -2  10   0 8.27025 1.05082   2
   2  10   0 9.53090 0.57293   3
   2  10   0 9.19529 0.64223   3
   4 -10   0 309.748 10.0030   2
   4  10   0 303.055 9.61267   3
  -4  10   0 300.300 9.52210   3
  -4  10   0 296.008 9.60009   3
  -4  10   0 309.576 9.91552   2
   4  10   0 301.970 9.59271   3
   6 -10   0 546.729 16.1563   3
   6 -10   0 522.460 16.6921   2
  -6 -10   0 512.810 16.2468   3
  -6 -10   0 517.744 16.2986   3
   6  10   0 525.146 16.4027   3
  -6  10   0 526.405 16.4490   3
  -6  10   0 521.709 16.3238   3
   6  10   0 514.380 16.4068   3
  -6  10   0 514.765 16.5243   2
   8 -10   0 22.7027 1.66194   2
  -8 -10   0 19.4815 1.16094   3
   8 -10   0 21.2615 1.31990   3
  -8 -10   0 20.0396 1.31270   3
   8 -10   0 20.1632 1.18006   3
   8  10   0 18.6595 1.30701   3
  -8  10   0 18.8496 1.22173   3
  -8  10   0 18.7809 1.59817   3
  -8  10   0 20.1928 1.39468   2
   8  10   0 18.7600 1.34703   3
  10 -10   0 31.7888 1.90404   3
 -10 -10   0 30.4511 1.84597   3
  10 -10   0 32.1415 1.73328   3
  10 -10   0 34.0500 2.12583   2
 -10 -10   0 31.5889 1.73517   3
  10  10   0 33.4506 1.90219   3
 -10  10   0 33.8097 1.79922   3
  10  10   0 34.0389 1.90501   3
 -10  10   0 29.4535 1.93727   3
 -10  10   0 32.6263 1.88783   2
 -12 -10   0 0.76987 0.97910   3
 -12 -10   0 -0.4884 0.77832   3
  12 -10   0 0.63342 0.86824   3
  12 -10   0 -1.0536 0.98912   3
  12 -10   0 2.50808 1.30989   2
  12  10   0 0.51913 1.01405   3
 -12  10   0 0.50970 0.71105   3
 -12  10   0 0.82703 0.96374   2
  12  10   0 -0.6651 0.83958   3
 -12  10   0 1.63470 1.26124   3
  14 -10   0 6.52950 1.90042   2
  14 -10   0 1.74915 1.14983   3
 -14 -10   0 5.32612 1.29651   3
 -14 -10   0 2.31231 1.17435   3
  14 -10   0 1.82278 1.40037   3
 -14  10   0 4.92218 1.65964   3
  14  10   0 -0.2007 1.50097   3
 -14  10   0 1.55109 1.07123   3
  14  10   0 0.59747 1.12909   3
  16 -10   0 2.55294 1.82193   3
 -16 -10   0 -0.5639 1.75964   3
 -16 -10   0 3.61462 1.47284   3
  16 -10   0 3.53856 1.53424   3
  16 -10   0 3.61154 2.24978   2
 -16  10   0 4.23839 1.56160   3
  16  10   0 4.35298 1.49569   3
 -18 -10   0 2.98392 1.85517   3
  18 -10   0 0.51427 2.16849   3
 -18  10   0 3.68223 1.90804   3
  18  10   0 7.10781 1.94390   3
  20 -10   0 -6.8668 2.78876   3
 -20 -10   0 -0.3470 2.12551   3
  20  10   0 2.72844 2.21828   3
 -20  10   0 4.29382 2.32901   3
 -22 -10   0 3.22010 3.14415   3
  22 -10   0 3.68476 4.13539   3
 -22  10   0 1.57812 3.08164   3
  22  10   0 3.25347 3.15343   3
   1  11   0 36.1946 2.00587   2
  -1  11   0 36.9622 1.95650   2
   3 -11   0 72.5815 2.98165   2
   3  11   0 64.2453 2.61034   3
  -3  11   0 70.0558 2.39717   3
  -3  11   0 68.6211 2.94611   2
   3  11   0 76.4839 2.50979   3
  -5 -11   0 13.7894 0.88736   3
   5 -11   0 14.9286 1.41121   2
   5  11   0 13.9906 0.96084   3
  -5  11   0 15.3933 0.90758   3
  -5  11   0 12.9422 1.30269   2
  -5  11   0 14.9697 1.09179   3
   5  11   0 13.0797 0.92548   3
  -7 -11   0 31.7586 1.54542   3
  -7 -11   0 33.4445 1.46744   3
   7 -11   0 29.4993 1.95294   2
   7 -11   0 31.2200 1.34173   3
  -7  11   0 31.6634 1.74134   3
  -7  11   0 30.7303 1.72654   2
   7  11   0 31.1684 1.70227   3
   7  11   0 30.7043 1.58965   3
  -7  11   0 31.0066 1.49491   3
   9 -11   0 11.9076 1.63716   2
   9 -11   0 9.22711 0.96721   3
  -9 -11   0 9.32965 1.04256   3
   9 -11   0 10.2718 1.16910   3
  -9 -11   0 9.41537 1.15729   3
  -9  11   0 10.9082 1.31667   3
  -9  11   0 8.44268 1.19225   2
  -9  11   0 8.08393 0.96861   3
   9  11   0 8.57806 1.08315   3
   9  11   0 9.31083 1.15088   3
  11 -11   0 8.00465 1.28968   3
 -11 -11   0 6.68444 1.17833   3
  11 -11   0 7.86933 1.34100   3
  11 -11   0 8.02942 1.62215   2
 -11 -11   0 7.63438 1.10661   3
 -11  11   0 7.83244 1.07448   3
  11  11   0 6.94508 1.13065   3
  11  11   0 6.22399 1.17427   3
 -11  11   0 7.72851 1.27839   2
 -11  11   0 9.86058 1.41278   3
  13 -11   0 21.6852 1.83893   3
 -13 -11   0 24.8067 1.86461   3
  13 -11   0 26.2022 2.48042   2
  13 -11   0 24.0901 2.27607   3
 -13 -11   0 22.3244 2.00225   3
  13  11   0 25.9372 2.12054   3
  13  11   0 24.9053 2.15709   3
 -13  11   0 21.6059 1.83536   3
 -13  11   0 22.2089 2.20998   3
 -15 -11   0 -0.4597 1.15740   3
  15 -11   0 -0.5322 1.26402   3
 -15 -11   0 2.34543 1.64256   3
  15 -11   0 -1.7419 1.44835   3
  15 -11   0 -0.2399 2.04034   2
 -15  11   0 1.69188 1.22120   3
  15  11   0 0.60202 1.47096   3
  17 -11   0 1.50636 1.89089   3
  17 -11   0 -2.2823 1.66616   3
  17 -11   0 3.88883 2.92121   2
 -17  11   0 0.17361 1.54744   3
  17  11   0 -0.6062 1.60973   3
  19 -11   0 -2.6487 2.42913   3
 -19 -11   0 -0.1392 2.14224   3
  19  11   0 4.82307 2.33983   3
 -19  11   0 3.10711 2.17241   3
  21 -11   0 3.60509 3.84389   3
 -21 -11   0 -4.7225 2.52519   3
 -21  11   0 5.16280 2.67457   3
  21  11   0 -4.4676 2.82865   3
   0  12   0 577.902 18.4885   2
  -2  12   0 8.65553 1.17442   2
   2  12   0 10.5081 0.69200   3
   2  12   0 9.58533 0.74237   3
   4 -12   0 40.7425 2.12650   2
   4  12   0 38.0701 1.64511   3
  -4  12   0 33.2596 1.63526   3
  -4  12   0 36.8004 1.65246   3
  -4  12   0 37.1054 2.00147   2
   4  12   0 39.5741 1.60840   3
   6 -12   0 63.2412 2.88935   2
  -6 -12   0 60.2860 2.33928   3
  -6 -12   0 58.5978 2.26974   3
  -6  12   0 62.0806 2.74476   2
   6  12   0 65.0322 2.49793   3
   6  12   0 62.3045 2.48159   3
  -6  12   0 61.9046 2.35737   3
  -6  12   0 62.5614 2.54244   3
  -8 -12   0 3.76581 0.80629   3
  -8 -12   0 4.00046 0.71881   3
   8 -12   0 3.72174 1.13590   2
   8 -12   0 4.43168 0.86930   3
   8 -12   0 4.42455 0.65816   3
  -8  12   0 4.21715 1.05061   3
  -8  12   0 4.24137 0.74933   3
  -8  12   0 5.69164 1.07023   2
   8  12   0 2.91430 0.74356   3
   8  12   0 4.15920 0.84569   3
  10 -12   0 1.78957 0.77614   3
  10 -12   0 1.26264 0.93063   3
 -10 -12   0 0.91361 0.72797   3
 -10 -12   0 1.58857 0.90011   3
  10 -12   0 1.08123 1.27681   2
 -10  12   0 1.69093 1.01197   3
 -10  12   0 2.92776 0.80297   3
  10  12   0 0.49570 0.77150   3
 -10  12   0 1.17332 0.95132   2
  10  12   0 2.49811 0.89647   3
 -12 -12   0 0.88735 0.89086   3
 -12 -12   0 -1.9514 1.00945   3
  12 -12   0 2.00912 1.17655   3
  12 -12   0 -0.0451 0.85713   3
  12 -12   0 1.03740 1.62645   2
 -12  12   0 0.89052 1.28075   3
 -12  12   0 0.28958 0.83608   3
  12  12   0 1.41476 0.99358   3
  12  12   0 -0.1754 0.99569   3
 -12  12   0 -0.4071 1.01833   2
  14 -12   0 2.41831 2.05297   2
  14 -12   0 2.90051 1.21164   3
 -14 -12   0 1.46813 1.40726   3
  14 -12   0 4.03098 1.58930   3
 -14 -12   0 -0.0058 1.04470   3
 -14  12   0 0.64923 1.62810   3
  14  12   0 0.88582 1.31938   3
 -14  12   0 0.21247 1.10673   3
 -16 -12   0 -1.3121 1.79324   3
 -16 -12   0 -0.4575 1.37575   3
  16 -12   0 1.05059 1.52696   3
  16 -12   0 -1.8470 1.76098   3
  16 -12   0 2.35247 2.51317   2
  16  12   0 -0.6453 1.72891   3
  18 -12   0 -0.3569 2.24936   3
 -18 -12   0 -1.3022 1.87654   3
  18 -12   0 2.97024 2.50649   3
 -18  12   0 -0.2921 1.82365   3
  18  12   0 -0.3086 2.00510   3
 -20 -12   0 -2.2434 2.38619   3
  20 -12   0 5.98065 3.44623   3
 -20  12   0 2.63730 2.50316   3
  20  12   0 -0.4613 2.39017   3
  22 -12   0 -1.7981 4.70286   3
 -22 -12   0 5.09981 3.29197   3
  22  12   0 3.93318 3.49604   3
 -22  12   0 5.96328 3.31680   3
   1  13   0 4.76877 1.07775   2
  -1  13   0 6.83620 1.20798   2
   3 -13   0 19.5616 1.61885   2
  -3  13   0 20.8638 1.55780   2
   3  13   0 21.3635 1.06977   3
  -3  13   0 19.6019 0.94848   3
   3  13   0 17.0531 1.10538   3
   5 -13   0 23.7397 1.81691   2
   5  13   0 25.2848 1.32095   3
  -5  13   0 23.8299 1.42982   3
   5  13   0 24.6526 1.32667   3
  -5  13   0 25.4040 1.23072   3
  -5  13   0 24.2834 1.68881   2
  -7 -13   0 3.02314 0.57277   3
  -7 -13   0 2.68231 0.69753   3
   7 -13   0 2.00087 1.10119   2
   7  13   0 2.98179 0.81369   3
   7  13   0 2.94299 0.73493   3
  -7  13   0 2.56306 0.88565   3
  -7  13   0 3.62508 0.98561   2
  -7  13   0 2.97422 0.68538   3
   9 -13   0 13.5224 1.86505   2
  -9 -13   0 11.8208 1.22522   3
  -9 -13   0 10.6309 1.12527   3
   9  13   0 10.8281 1.19605   3
  -9  13   0 13.5021 1.50638   2
  -9  13   0 11.4323 1.13937   3
  -9  13   0 11.9134 1.53221   3
   9  13   0 13.0154 1.35303   3
  11 -13   0 1.90068 1.57845   2
  11 -13   0 0.86184 0.81063   3
 -11 -13   0 1.62565 0.89652   3
  11 -13   0 5.01192 1.16253   3
 -11 -13   0 3.08977 1.08798   3
 -11  13   0 2.77604 0.90264   3
  11  13   0 3.42441 1.08727   3
 -11  13   0 2.29465 1.09608   2
  11  13   0 2.59763 1.10688   3
 -11  13   0 2.79825 1.20946   3
  13 -13   0 18.2091 2.02935   3
  13 -13   0 24.0638 2.85510   2
  13 -13   0 15.9970 1.68833   3
 -13 -13   0 16.5711 1.80815   3
 -13 -13   0 16.2812 1.97555   3
  13  13   0 16.5052 2.20174   3
  13  13   0 14.9632 1.89591   3
 -13  13   0 19.1544 2.30009   3
 -13  13   0 17.0713 1.86159   3
 -13  13   0 17.3815 2.03051   2
  15 -13   0 -0.6450 1.36177   3
 -15 -13   0 1.89124 1.37118   3
 -15 -13   0 -0.3160 1.56520   3
  15 -13   0 0.22966 1.69663   3
  15 -13   0 6.31063 2.57663   2
 -15  13   0 -0.0217 1.28111   3
  17 -13   0 2.13418 1.93244   3
  17 -13   0 3.81085 2.24713   3
  17 -13   0 9.66357 4.02280   2
  17  13   0 0.83972 1.99364   3
 -17  13   0 5.54991 2.00323   3
  19 -13   0 -2.4912 2.77956   3
 -19 -13   0 -4.3914 2.07166   3
 -19  13   0 3.57086 2.33405   3
  19  13   0 0.94686 2.41369   3
  21 -13   0 -0.7989 3.82129   3
 -21 -13   0 -0.9871 3.16071   3
  21  13   0 -1.6172 2.80769   3
 -21  13   0 4.59007 3.03932   3
   0  14   0 63.1653 3.01042   2
   2  14   0 128.690 4.32027   3
   2  14   0 130.108 4.27068   3
  -2  14   0 126.888 4.94268   2
   2  14   0 127.331 5.14119   2
   4  14   0 51.2620 2.06946   3
  -4  14   0 51.5491 2.56419   2
  -4  14   0 50.9502 2.09048   3
   4  14   0 50.7854 2.06363   3
  -4  14   0 46.8177 2.01927   3
   6 -14   0 6.03713 1.33677   2
   6  14   0 5.96224 0.89506   3
  -6  14   0 6.56311 0.74618   3
  -6  14   0 7.78938 1.33276   2
  -6  14   0 5.58840 0.99800   3
  -8 -14   0 38.1744 1.77565   3
   8 -14   0 40.2441 2.52710   2
  -8 -14   0 38.5027 1.87886   3
   8  14   0 35.6463 1.97626   3
  -8  14   0 39.0982 1.87083   3
  -8  14   0 42.3630 2.26707   2
  -8  14   0 39.9542 2.22470   3
   8  14   0 41.3789 2.12010   3
  10 -14   0 13.1822 2.03378   2
 -10 -14   0 7.83170 1.96095   3
 -10 -14   0 9.88244 1.20611   3
  10  14   0 10.3611 1.40178   3
  10  14   0 11.2928 1.54607   3
 -10  14   0 9.90621 1.24859   3
 -10  14   0 12.2529 1.61799   2
 -10  14   0 11.7319 1.59194   3
  12 -14   0 21.1087 2.63260   2
  12 -14   0 15.9098 1.51510   3
 -12 -14   0 14.9434 1.79945   3
 -12 -14   0 17.3482 1.66257   3
 -12  14   0 12.4610 1.67155   3
 -12  14   0 14.5588 1.94578   2
 -12  14   0 16.9912 2.03003   3
  12  14   0 16.8947 2.04681   3
  12  14   0 15.9297 1.81925   3
  14 -14   0 18.0844 3.13314   2
  14 -14   0 18.8912 1.95628   3
 -14 -14   0 13.5093 1.92131   3
 -14 -14   0 16.4086 2.04048   3
  14 -14   0 16.9601 2.36939   3
  14  14   0 13.2329 1.99097   3
 -14  14   0 16.8879 1.96646   3
 -14  14   0 17.7297 2.25532   2
  16 -14   0 5.71531 1.83911   3
  16 -14   0 9.07546 2.26762   3
  16 -14   0 19.7255 3.49539   2
 -16 -14   0 5.11251 2.07349   3
 -16 -14   0 8.60603 1.91855   3
 -16  14   0 8.86470 1.86950   3
  16  14   0 8.83574 2.07217   3
 -18 -14   0 -1.3428 1.87101   3
  18 -14   0 3.14677 2.50430   3
 -18  14   0 3.40427 2.28558   3
  18  14   0 -1.0727 2.32630   3
  20 -14   0 2.25854 4.05199   3
 -20 -14   0 -1.1238 2.76866   3
 -20  14   0 8.21258 3.06463   3
  20  14   0 1.25792 2.77040   3
   1  15   0 3.92012 1.26153   2
  -1  15   0 2.79155 1.11397   2
  -3  15   0 1.77572 1.06142   2
   3  15   0 2.77943 0.66411   3
   3  15   0 2.34128 0.56657   3
   5 -15   0 108.217 4.50041   2
   5  15   0 109.843 3.97513   3
   5  15   0 111.966 3.94646   3
  -5  15   0 112.774 3.83119   3
  -5  15   0 108.293 3.97761   3
  -5  15   0 110.642 4.41535   2
   7 -15   0 14.0174 1.86602   2
   7  15   0 10.7231 1.31141   3
  -7  15   0 9.15546 1.49799   2
   7  15   0 9.21730 1.11088   3
  -7  15   0 11.1386 1.01904   3
  -9 -15   0 37.0372 1.91303   3
  -9 -15   0 33.9112 1.76401   3
   9 -15   0 38.6564 2.69451   2
   9  15   0 31.4090 2.11316   3
  -9  15   0 38.3614 2.29409   3
   9  15   0 34.0109 2.03432   3
  -9  15   0 39.3288 2.29396   2
  -9  15   0 37.8924 1.95534   3
 -11 -15   0 -1.4747 0.82831   3
 -11 -15   0 1.58709 1.10047   3
  11 -15   0 -0.1321 1.75252   2
  11  15   0 -1.6096 1.20901   3
 -11  15   0 0.01947 1.16246   2
 -11  15   0 2.21815 1.28928   3
  11  15   0 0.40728 0.91734   3
 -11  15   0 -0.4307 0.88888   3
  13 -15   0 2.91234 1.15751   3
 -13 -15   0 0.21194 1.11921   3
 -13 -15   0 0.66348 1.33585   3
  13 -15   0 3.35663 2.37677   2
 -13  15   0 0.16019 1.55132   3
 -13  15   0 0.44704 1.14628   3
 -13  15   0 0.42579 1.36986   2
  13  15   0 1.55711 1.31472   3
 -15 -15   0 0.42231 1.67064   3
  15 -15   0 0.56160 2.77860   2
  15 -15   0 0.86079 1.54906   3
 -15 -15   0 -1.6195 1.35746   3
 -15  15   0 0.74176 1.38437   3
  15  15   0 2.83420 1.54873   3
 -17 -15   0 -0.4818 1.76451   3
  17 -15   0 2.85351 2.27853   3
  17  15   0 1.50292 1.99949   3
 -17  15   0 3.61339 2.15725   3
 -19 -15   0 -3.3975 2.30767   3
  19 -15   0 -1.5683 3.04413   3
 -19  15   0 -2.8427 2.30520   3
  19  15   0 2.54007 2.35886   3
 -21 -15   0 1.51793 3.19378   3
  21  15   0 -2.4578 3.59384   3
 -21  15   0 2.00674 3.11217   3
   0  16   0 18.4097 1.86897   2
   2  16   0 0.34781 0.46046   3
   2  16   0 0.48967 1.03972   2
  -2  16   0 1.00921 1.05892   2
   2  16   0 -0.0850 0.55963   3
  -4  16   0 33.5101 1.52056   3
   4  16   0 31.2002 1.62058   3
   4  16   0 33.1510 1.58633   3
  -4  16   0 32.2718 2.26606   2
  -4  16   0 32.4411 1.70907   3
   6 -16   0 27.6508 2.34905   2
  -6  16   0 30.7595 2.25386   2
  -6  16   0 33.1579 1.61995   3
   6  16   0 35.8195 1.86706   3
  -6  16   0 33.2750 1.94601   3
   6  16   0 34.9136 1.78352   3
   8 -16   0 -0.6520 1.40176   2
  -8  16   0 1.37723 1.10961   2
  -8  16   0 0.05801 0.62663   3
   8  16   0 -0.9093 0.63949   3
   8  16   0 -0.6607 0.90037   3
  -8  16   0 -0.4301 1.05866   3
 -10 -16   0 10.9056 1.35540   3
  10 -16   0 17.5456 2.50620   2
 -10 -16   0 11.2943 1.25620   3
 -10  16   0 13.7321 1.87646   2
 -10  16   0 13.7961 1.77679   3
 -10  16   0 10.4480 1.39405   3
  10  16   0 10.6982 1.56712   3
  10  16   0 14.3635 1.73676   3
 -12 -16   0 2.27177 1.31969   3
 -12 -16   0 0.51423 0.97902   3
  12 -16   0 0.23908 2.16642   2
  12  16   0 0.17697 1.07228   3
 -12  16   0 0.69165 1.10483   3
 -12  16   0 0.44039 1.41265   2
 -12  16   0 1.81139 1.44927   3
  12  16   0 3.02867 1.56020   3
  14 -16   0 1.18343 2.77556   2
 -14 -16   0 4.35737 1.43241   3
 -14 -16   0 -0.1193 1.55597   3
 -14  16   0 7.29279 1.78158   2
 -14  16   0 1.90767 1.59876   3
  14  16   0 6.37168 1.68346   3
 -16 -16   0 -0.4139 2.07803   3
  16 -16   0 0.30319 3.59346   2
 -16 -16   0 -0.0988 1.59988   3
  16  16   0 1.54179 1.83585   3
 -16  16   0 2.67241 1.81476   3
 -18 -16   0 -0.1236 2.06010   3
  18  16   0 2.94969 2.58127   3
 -18  16   0 7.54217 2.45518   3
 -20 -16   0 -0.5585 3.05836   3
  20  16   0 -0.5806 2.95509   3
 -20  16   0 4.51444 2.89585   3
   1  17   0 4.06821 1.37017   2
  -1  17   0 1.75460 1.23284   2
   1  17   0 4.38788 0.71277   3
   3  17   0 6.58759 0.83344   3
   3  17   0 6.98513 1.67679   2
   3  17   0 7.00009 0.86265   3
  -3  17   0 5.81814 1.50151   2
   5 -17   0 29.1370 2.36401   2
   5  17   0 26.7397 1.50188   3
  -5  17   0 25.6802 2.19052   2
  -5  17   0 28.7688 1.72971   3
  -5  17   0 26.9792 1.43620   3
   7 -17   0 63.1682 3.41520   2
  -7  17   0 63.9390 2.61635   3
   7  17   0 61.0210 2.70638   3
   7  17   0 59.1351 2.77891   3
  -7  17   0 64.3195 3.20392   2
  -7  17   0 59.6892 2.86198   3
   9 -17   0 17.5671 2.47302   2
  -9  17   0 15.6558 1.48795   3
   9  17   0 20.0673 1.63007   3
   9  17   0 17.6040 1.78941   3
  -9  17   0 16.9703 1.94110   3
  -9  17   0 13.8221 1.96230   2
 -11 -17   0 3.59609 0.96275   3
  11 -17   0 8.26364 2.42653   2
 -11 -17   0 5.47881 1.25238   3
 -11  17   0 0.85081 1.39921   3
  11  17   0 2.51303 1.29087   3
 -11  17   0 1.44711 1.07459   3
  11  17   0 5.64320 1.39157   3
 -11  17   0 4.86754 1.62497   2
 -13 -17   0 3.39326 1.23133   3
  13 -17   0 3.98042 2.69840   2
 -13 -17   0 2.17524 1.51680   3
 -13  17   0 1.88860 1.67925   2
 -13  17   0 2.19104 1.35105   3
 -13  17   0 4.38440 1.82363   3
  13  17   0 2.20210 1.40256   3
 -15 -17   0 -1.1705 1.88784   3
 -15 -17   0 -1.3062 1.43054   3
  15  17   0 0.81154 1.60979   3
 -15  17   0 0.08982 1.93659   2
 -15  17   0 1.28051 2.73821   3
 -17 -17   0 3.61032 2.05258   3
 -17  17   0 2.14657 2.16382   3
  17  17   0 -2.2711 2.10533   3
 -19 -17   0 5.19871 2.78762   3
 -19  17   0 1.05411 2.67687   3
  19  17   0 3.46901 2.67296   3
   0  18   0 6.60094 1.61062   2
   2  18   0 9.35727 1.02649   3
   2  18   0 9.92061 1.09167   3
  -2  18   0 10.0692 1.83221   2
   2  18   0 10.2480 1.83631   2
  -4  18   0 139.450 5.66749   2
  -4  18   0 141.913 4.95612   3
  -4  18   0 135.773 4.74267   3
   4  18   0 142.529 4.88920   3
   4  18   0 139.728 4.89621   3
   6 -18   0 9.87800 1.91358   2
  -6  18   0 10.1966 1.62535   3
   6  18   0 8.08092 1.24178   3
   6  18   0 8.14677 1.20275   3
  -6  18   0 10.3354 1.84960   2
  -6  18   0 7.76914 1.02716   3
   8 -18   0 7.54268 1.93146   2
   8  18   0 3.90887 1.00850   3
  -8  18   0 5.62342 1.03971   3
   8  18   0 5.50771 1.29855   3
  -8  18   0 5.12573 1.38563   3
  -8  18   0 7.71875 1.64778   2
  10 -18   0 44.1864 3.49379   2
 -10  18   0 49.2290 2.57341   3
 -10  18   0 44.0916 2.83980   3
 -10  18   0 49.0302 3.01587   2
  10  18   0 41.8654 2.56133   3
  10  18   0 42.2126 2.75007   3
 -12 -18   0 9.59645 1.67228   3
  12 -18   0 14.5740 3.08524   2
 -12  18   0 13.7376 2.06651   2
 -12  18   0 12.3644 2.05023   3
 -12  18   0 14.8340 2.01224   3
 -14 -18   0 0.78068 1.69518   3
 -14 -18   0 0.13699 1.29273   3
  14 -18   0 3.86554 2.99929   2
 -14  18   0 -0.0318 1.73303   2
  14  18   0 1.62393 1.75915   3
 -14  18   0 0.28973 1.61447   3
 -16 -18   0 0.53922 1.79631   3
  16  18   0 2.20939 2.14023   3
 -16  18   0 0.45836 1.98682   3
  18  18   0 1.61355 2.54100   3
 -18  18   0 3.80695 2.79216   3
   1  19   0 0.37672 1.54049   2
  -1  19   0 1.61474 1.55696   2
   1  19   0 0.00561 0.65927   3
  -3  19   0 12.4864 1.27503   3
   3  19   0 17.7921 2.41738   2
  -3  19   0 17.2080 2.28771   2
   3  19   0 13.9289 1.15448   3
   3  19   0 12.5657 1.23382   3
  -5  19   0 49.3838 2.08612   3
   5  19   0 43.3135 2.23126   3
  -5  19   0 46.3471 2.33253   3
  -5  19   0 46.4609 2.95102   2
   5  19   0 45.7646 2.15790   3
   7 -19   0 1.06840 1.85749   2
  -7  19   0 -0.2985 0.76970   3
   7  19   0 1.92716 1.03715   3
  -7  19   0 -2.2832 1.39579   2
  -7  19   0 0.13873 1.12840   3
   7  19   0 0.08692 0.88374   3
   9 -19   0 13.7046 2.41549   2
  -9  19   0 12.5059 2.03544   2
  -9  19   0 9.21119 1.70985   3
   9  19   0 10.0980 1.47751   3
  -9  19   0 12.2164 1.47175   3
   9  19   0 12.0838 1.67429   3
  11 -19   0 5.47294 2.69377   2
 -11  19   0 -0.1412 1.61789   2
 -11  19   0 0.09501 1.60155   3
 -11  19   0 -1.2087 1.12115   3
  11  19   0 -0.8953 1.15601   3
  11  19   0 0.70514 1.54311   3
 -13 -19   0 1.52071 1.19447   3
  13 -19   0 -1.5616 2.93503   2
  13  19   0 1.09876 1.62967   3
 -13  19   0 1.05272 1.50612   3
 -13  19   0 -2.4298 1.65214   2
  15 -19   0 8.97287 4.27285   2
 -15 -19   0 -0.1102 1.65617   3
 -15  19   0 -0.2867 1.89696   3
  15  19   0 0.06029 2.14944   3
 -15  19   0 1.35631 2.10645   2
 -17 -19   0 5.66308 2.29859   3
 -17  19   0 6.20920 2.74183   3
  17  19   0 4.13656 2.88657   3
 -19  19   0 -4.6124 3.05523   3
  19  19   0 6.43267 2.93425   3
   0  20   0 17.3564 2.53400   2
   0  20   0 13.7662 1.32693   3
   2  20   0 64.5317 2.70876   3
   2  20   0 67.6094 3.94581   2
  -2  20   0 65.6300 3.78692   2
   2  20   0 67.0254 2.65731   3
  -4  20   0 5.54486 0.91279   3
   4  20   0 4.30029 1.29323   3
  -4  20   0 4.16523 1.79289   2
   4  20   0 5.95518 2.18454   2
   4  20   0 5.22958 0.96395   3
  -6  20   0 0.03836 1.62009   2
   6  20   0 1.79041 0.91433   3
   6  20   0 0.38366 1.00402   3
  -6  20   0 3.40276 1.27437   3
  -6  20   0 0.93103 0.81353   3
   8 -20   0 8.86629 2.51195   2
  -8  20   0 8.50987 1.61673   3
  -8  20   0 10.7136 2.08491   2
   8  20   0 9.66543 1.54906   3
   8  20   0 9.83117 1.35865   3
  -8  20   0 8.01036 1.30193   3
  10 -20   0 5.23613 2.54223   2
 -10  20   0 -0.4518 1.59023   2
 -10  20   0 0.85808 1.65092   3
 -10  20   0 0.36869 1.22354   3
  10  20   0 0.18264 1.14224   3
  10  20   0 1.76344 1.43929   3
  12 -20   0 0.89652 2.95772   2
 -12  20   0 -1.0461 1.42906   3
 -12  20   0 1.83824 1.99110   3
 -12  20   0 0.46273 1.85131   2
  12  20   0 -0.6569 1.34741   3
  14 -20   0 8.01649 3.91685   2
 -14  20   0 3.10032 2.00682   2
  14  20   0 -1.6106 1.67378   3
 -14  20   0 -0.2738 1.71941   3
 -16 -20   0 1.89922 2.02359   3
  16  20   0 -2.0555 2.30164   3
 -16  20   0 -3.6331 2.21211   3
 -18  20   0 -3.3833 2.80345   3
  18  20   0 0.57551 2.89065   3
   1  21   0 1.37032 1.94186   2
  -1  21   0 1.65106 1.72183   2
  -3  21   0 1.15549 0.79619   3
   3  21   0 2.38652 1.08212   3
  -3  21   0 3.07482 1.77013   2
   3  21   0 1.88795 1.90863   2
   3  21   0 1.58729 0.84881   3
   5  21   0 0.07525 0.97950   3
   5  21   0 4.26380 2.26256   2
  -5  21   0 0.73549 1.69730   2
   5  21   0 2.45440 0.94277   3
  -5  21   0 2.02367 0.89045   3
  -7  21   0 -0.3024 1.79687   2
  -7  21   0 -0.2953 1.38621   3
   7  21   0 0.59510 1.01439   3
   7  21   0 1.10687 1.14357   3
  -7  21   0 -2.2118 0.90852   3
   9 -21   0 5.16262 2.74452   2
   9  21   0 0.62960 1.15678   3
  -9  21   0 4.65347 1.22320   3
   9  21   0 2.47666 1.41108   3
  -9  21   0 4.58948 1.77470   3
  -9  21   0 2.83092 1.80753   2
  11 -21   0 3.85931 2.96119   2
 -11  21   0 1.50771 1.98064   2
 -11  21   0 1.95194 1.45152   3
  11  21   0 1.34192 1.44291   3
 -11  21   0 7.85144 1.99480   3
  13 -21   0 7.42390 3.72959   2
 -13  21   0 0.86094 2.01934   2
 -13  21   0 -2.0830 1.71620   3
  13  21   0 0.51612 2.03110   3
  15  21   0 -1.0944 2.21692   3
 -15  21   0 -2.0335 2.18222   3
 -15  21   0 3.69361 2.43223   2
  17  21   0 -1.1822 2.74254   3
 -17  21   0 4.34121 3.02491   3
   0  22   0 2.12459 2.04551   2
   2  22   0 0.78619 0.93260   3
   2  22   0 1.75546 0.91358   3
  -2  22   0 1.02552 0.87996   3
   2  22   0 -0.6151 1.90316   2
  -2  22   0 -0.3859 1.72304   2
  -4  22   0 13.9107 1.79576   3
   4  22   0 9.78093 1.47008   3
   4  22   0 11.0686 1.38151   3
   4  22   0 12.3814 2.74231   2
  -4  22   0 14.4355 2.55153   2
  -6  22   0 12.0199 1.43181   3
  -6  22   0 11.8234 2.39904   2
   6  22   0 9.75700 1.56763   3
   6  22   0 11.2274 1.49011   3
  -6  22   0 16.0444 1.88021   3
   6  22   0 14.5901 3.13671   2
  -8  22   0 5.37545 2.02267   2
   8  22   0 2.36524 1.15512   3
  -8  22   0 4.31700 1.72495   3
  -8  22   0 2.90735 1.20029   3
   8  22   0 5.07536 1.50038   3
  10 -22   0 -1.3672 2.80022   2
 -10  22   0 2.76361 1.45371   3
 -10  22   0 -0.8227 1.85067   2
  10  22   0 -3.8105 1.65557   3
 -10  22   0 0.40765 1.86783   3
  10  22   0 -0.4003 1.28613   3
  12 -22   0 0.64670 3.41639   2
  12  22   0 3.65335 1.64279   3
 -12  22   0 2.05545 1.71317   3
 -12  22   0 -4.0054 2.09000   2
  14  22   0 0.14262 2.22909   3
 -14  22   0 2.46119 2.43834   2
  16  22   0 -1.2075 2.55695   3
 -16  22   0 -2.4271 2.65204   3
 -16  22   0 1.06338 3.28266   2
   1  23   0 1.16150 0.92070   3
  -1  23   0 1.32438 2.03923   2
   1  23   0 -0.0691 1.19170   3
   1  23   0 0.72251 2.05314   2
  -3  23   0 31.0425 3.29917   2
   3  23   0 28.4988 3.62878   2
   3  23   0 29.2088 2.02821   3
   3  23   0 29.1216 1.80047   3
   5  23   0 1.15663 2.45317   2
  -5  23   0 0.92685 1.40969   3
   5  23   0 1.37093 1.00978   3
  -5  23   0 0.81060 2.08497   2
  -5  23   0 -0.9553 1.05372   3
   5  23   0 2.31083 1.30619   3
  -7  23   0 3.01259 2.24877   2
   7  23   0 -1.8042 1.38932   3
  -7  23   0 2.56413 1.67412   3
  -7  23   0 1.00233 1.23399   3
   7  23   0 0.70292 1.14081   3
   7  23   0 1.70590 3.31941   2
  -9  23   0 2.43503 1.42140   3
  -9  23   0 -2.5330 1.91058   2
   9  23   0 -2.4925 1.61275   3
  -9  23   0 2.59482 1.90901   3
   9  23   0 -1.5117 1.27503   3
  11 -23   0 3.59957 3.65128   2
 -11  23   0 -0.6419 1.59653   3
 -11  23   0 -1.7124 2.21324   2
  11  23   0 1.89751 1.62053   3
 -11  23   0 0.82889 2.24760   3
 -13  23   0 0.91118 2.12751   3
 -13  23   0 -1.3363 2.43164   2
  13  23   0 5.70487 2.06242   3
 -15  23   0 2.34763 2.71416   3
 -15  23   0 -3.2626 2.65723   2
  15  23   0 0.17613 2.67241   3
 -17  23   0 0.74419 3.24931   3
  17  23   0 3.89186 3.36260   3
   0  24   0 2.52342 2.32596   2
   2  24   0 -0.4907 0.97312   3
   2  24   0 4.08215 2.51638   2
  -2  24   0 -0.1669 2.24780   2
   2  24   0 -0.0572 1.28329   3
   4  24   0 6.85347 1.31609   3
   4  24   0 11.1256 2.88448   2
  -4  24   0 11.3997 2.75093   2
  -4  24   0 7.82225 1.34867   3
  -4  24   0 9.59828 1.74076   3
   4  24   0 8.25762 1.63089   3
  -6  24   0 2.33183 2.21505   2
  -6  24   0 2.30569 1.70139   3
   6  24   0 6.12116 1.69736   3
   6  24   0 -0.5188 1.11458   3
  -6  24   0 1.19433 1.28388   3
  -8  24   0 5.53581 2.00670   3
   8  24   0 4.51639 1.48557   3
   8  24   0 0.62837 1.78221   3
  -8  24   0 5.23624 1.65863   3
  -8  24   0 7.29797 2.44793   2
   8  24   0 6.94297 3.54253   2
 -10  24   0 -0.5728 2.27333   2
  10  24   0 0.61832 1.61294   3
 -10  24   0 -5.2443 2.23279   3
 -10  24   0 -1.6337 1.64409   3
 -12  24   0 1.60280 2.02905   3
  12  24   0 1.77983 1.94743   3
 -12  24   0 2.29754 2.46685   2
 -14  24   0 3.19681 2.52099   3
 -14  24   0 2.60238 2.82436   2
  14  24   0 3.32285 2.48956   3
  16  24   0 4.24722 3.12753   3
 -16  24   0 -1.3302 3.05348   3
  -1  25   0 1.77947 1.79120   3
   1  25   0 2.15929 2.61919   2
   1  25   0 -1.2474 1.09615   3
  -1  25   0 0.33315 2.34172   2
   3  25   0 2.00629 1.10017   3
  -3  25   0 3.23989 1.20678   3
   3  25   0 0.21248 2.71311   2
   3  25   0 1.91354 1.53058   3
  -3  25   0 2.23394 2.40872   2
  -5  25   0 3.45911 1.36491   3
   5  25   0 -2.3457 3.92376   2
   5  25   0 1.99346 1.17190   3
   5  25   0 3.51838 1.58190   3
  -5  25   0 1.95997 2.31792   2
  -5  25   0 -0.8691 1.65210   3
   7  25   0 3.28407 1.84668   3
  -7  25   0 1.85613 2.53166   2
   7  25   0 -5.8081 2.86099   2
  -7  25   0 3.88805 2.01738   3
  -7  25   0 2.14616 1.53022   3
   7  25   0 -0.4265 1.28423   3
  -9  25   0 3.38834 2.22614   3
  -9  25   0 3.56794 1.84589   3
  -9  25   0 3.80326 2.38303   2
   9  25   0 0.66570 3.60509   2
  11  25   0 0.54458 2.14211   3
 -11  25   0 0.47797 2.58712   2
 -11  25   0 -1.5984 2.08878   3
  13  25   0 3.72651 2.36730   3
 -13  25   0 1.64473 2.79533   2
  15  25   0 -5.9757 2.92394   3
 -15  25   0 5.39196 3.01572   3
 -15  25   0 0.82731 3.88536   2
   0  26   0 -4.3634 2.43930   2
   2  26   0 0.99223 1.60597   3
   2  26   0 -3.2267 2.68237   2
  -2  26   0 1.56219 2.67084   2
   2  26   0 -0.5986 1.14602   3
  -4  26   0 -0.1948 1.36386   3
  -4  26   0 2.18604 2.58320   2
  -4  26   0 1.41155 1.87875   3
   4  26   0 -1.7518 1.68513   3
   4  26   0 0.87780 1.22606   3
   4  26   0 2.45572 3.14577   2
  -6  26   0 6.81068 2.82302   2
  -6  26   0 1.10101 1.51152   3
   6  26   0 0.85777 1.92576   3
  -6  26   0 1.77861 1.98434   3
   6  26   0 3.68075 1.46962   3
   6  26   0 -1.7302 3.21645   2
  -8  26   0 1.91966 2.54954   2
   8  26   0 1.77940 1.51625   3
   8  26   0 2.57200 2.34630   3
   8  26   0 0.77027 3.50833   2
  -8  26   0 2.04366 1.85942   3
  10  26   0 2.92957 1.99842   3
 -10  26   0 6.94034 2.85625   2
  10  26   0 7.44691 4.58170   2
 -10  26   0 4.50988 2.19690   3
 -12  26   0 0.86530 2.53331   3
 -12  26   0 2.96139 2.97139   2
  12  26   0 2.34845 2.37969   3
  14  26   0 4.76726 2.80812   3
 -14  26   0 -6.4323 3.27059   2
 -14  26   0 -0.4923 3.06248   3
   1  27   0 3.70373 5.72913   2
  -1  27   0 -2.5358 2.81210   2
   3  27   0 4.24340 2.01514   3
   3  27   0 5.93967 1.37033   3
   3  27   0 2.91782 3.24523   2
  -3  27   0 1.98200 2.82527   2
   5  27   0 0.68753 3.67950   2
   5  27   0 1.69322 1.48204   3
  -5  27   0 3.67283 1.70139   3
   5  27   0 6.57869 1.98276   3
  -5  27   0 9.84068 3.04646   2
   7  27   0 1.91753 1.58823   3
  -7  27   0 0.40738 2.91001   2
  -7  27   0 -0.3864 1.79289   3
   7  27   0 -1.8958 3.53495   2
   9  27   0 4.10179 4.36557   2
  -9  27   0 2.00853 2.87524   2
   9  27   0 0.23355 1.82118   3
  -9  27   0 2.35070 2.15434   3
 -11  27   0 0.64103 3.42438   2
  11  27   0 -0.7415 2.17743   3
  11  27   0 7.59125 5.10651   2
 -11  27   0 3.52241 2.48040   3
  13  27   0 2.39724 2.87647   3
 -13  27   0 2.29324 3.00620   3
 -13  27   0 -3.5575 3.32774   2
   0  28   0 2.91345 3.36261   2
   2  28   0 -3.1230 3.26243   2
  -2  28   0 8.90517 6.32083   2
   2  28   0 1.08880 1.33894   3
  -4  28   0 -1.5134 3.18722   2
   4  28   0 -0.3469 3.54481   2
   4  28   0 1.72504 1.36632   3
   6  28   0 3.11217 3.87037   2
  -6  28   0 -1.6071 3.07254   2
   6  28   0 -0.2824 1.56375   3
  -6  28   0 5.36042 1.94914   3
   8  28   0 6.21121 4.19489   2
   8  28   0 0.85897 1.84615   3
  -8  28   0 1.72737 3.53754   2
  -8  28   0 -2.5284 2.21360   3
  10  28   0 -2.1112 4.69557   2
 -10  28   0 5.66955 3.91336   2
 -10  28   0 0.28847 2.70175   3
 -12  28   0 5.43152 3.65480   2
  12  28   0 1.36903 2.60328   3
  12  28   0 7.38377 5.81903   2
  -1  29   0 -3.1200 3.57612   2
   1  29   0 2.42970 3.66171   2
   3  29   0 2.51564 1.56178   3
  -3  29   0 8.64247 3.60298   2
   3  29   0 7.44839 4.17362   2
   5  29   0 2.50264 1.86424   3
   5  29   0 -0.4661 4.11517   2
  -5  29   0 4.22923 2.01051   3
  -5  29   0 7.14600 3.65861   2
  -7  29   0 3.93341 3.62714   2
   7  29   0 -0.0281 4.32361   2
  -7  29   0 4.70848 3.84561   3
   7  29   0 -3.7103 1.78620   3
   9  29   0 7.45521 5.06276   2
  -9  29   0 3.15441 3.52456   2
   9  29   0 -3.9658 2.08624   3
 -11  29   0 -5.7576 3.77218   2
  11  29   0 1.04553 2.53893   3
  11  29   0 1.07959 5.37270   2
   0  30   0 7.57117 4.00879   2
  -2  30   0 -0.0538 3.80028   2
   2  30   0 6.56979 4.08258   2
   2  30   0 -3.0832 2.51156   3
  -4  30   0 0.95467 3.82061   2
   4  30   0 0.52981 1.95311   3
   4  30   0 -4.8021 4.04451   2
  -6  30   0 -1.5069 3.90582   2
   6  30   0 4.67342 2.01870   3
   6  30   0 -0.8503 4.65679   2
   8  30   0 -0.3600 2.27683   3
   8  30   0 -3.6286 4.83642   2
  -8  30   0 6.37834 3.84594   2
  10  30   0 1.00248 3.16206   3
 -10  30   0 4.96137 3.96455   2
  10  30   0 16.5952 5.91688   2
   1  31   0 1.56095 4.44170   2
  -1  31   0 -3.8020 4.16189   2
  -3  31   0 2.63830 4.18127   2
   3  31   0 -2.4632 4.20821   2
   5  31   0 4.15899 4.96606   2
  -5  31   0 -2.5349 4.02492   2
   7  31   0 1.84978 5.39171   2
  -7  31   0 -6.7852 4.01420   2
   0  32   0 -8.0590 4.54544   2
   2  32   0 0.26147 4.62603   2
  -2  32   0 9.57220 4.86973   2
   4  32   0 -3.7809 4.89877   2
  -4  32   0 12.6460 4.68513   2
  -6  32   0 1.51449 4.62566   2
   6  32   0 -2.8605 5.63677   2
   1  33   0 -4.5278 5.14597   2
  -1  33   0 -1.6767 5.17195   2
  -3  33   0 -5.2451 4.85407   2
   3  33   0 -6.8786 5.37051   2
 -22   0   1 4.51486 2.36639   3
  22   0  -1 1.49361 2.84019   3
 -20   0   1 2.70977 1.95932   3
  20   0  -1 -1.4827 2.04294   3
 -18   0   1 0.47758 1.45231   3
  18   0  -1 -1.9456 1.52627   3
  16   0  -1 -1.8473 1.38417   3
  16   0  -1 -1.1796 1.82786   2
 -16   0   1 -0.2951 1.04658   3
  14   0  -1 -0.3775 0.96203   3
  14   0  -1 -0.1836 1.17678   2
  14   0  -1 -1.6278 1.15089   3
 -14   0   1 0.32595 0.90626   3
 -14   0   1 0.13503 1.00361   3
  12   0  -1 0.22611 0.74975   3
  12   0  -1 -0.8648 0.63884   3
  12   0  -1 -0.7777 0.84842   2
 -12   0   1 -0.6804 0.75625   3
 -12   0   1 -0.4979 0.58447   3
  10   0  -1 0.18586 0.65874   2
  10   0  -1 0.05315 0.63591   3
 -10   0   1 -0.0213 0.57386   3
 -10   0   1 0.18549 0.48128   3
  10   0  -1 -0.1356 0.61283   3
   8   0  -1 0.69823 0.54829   2
   8   0  -1 0.27869 0.45491   3
  -8   0   1 -0.2247 0.48176   3
   8   0  -1 0.29630 0.54655   3
  -8   0   1 2.15417 0.54317   3
   6   0  -1 -0.2517 0.30846   3
  -6   0   1 -0.0882 0.36755   3
   6   0  -1 -0.0399 0.39439   3
   6   0  -1 -0.4688 0.33218   2
  -6   0   1 0.15059 0.24277   3
  -4   0   1 -0.3163 0.32269   2
   4   0  -1 0.20253 0.48556   3
   4   0  -1 1.42866 0.37818   3
  -4   0   1 0.10381 0.32038   3
   4   0  -1 0.19282 0.29002   2
  -4   0   1 0.20267 0.32340   3
  -2   0   1 0.08157 0.18384   3
   2   0  -1 -0.1437 0.17331   3
  -2   0   1 -0.1135 0.18889   3
   2   0  -1 0.05685 0.20026   3
  -2   0   1 0.13633 0.19748   2
   2   0  -1 0.12141 0.20587   2
   0   0   1 0.01403 0.13098   3
   0   0   1 -0.0792 0.23566   3
   0   0  -1 -0.1013 0.13479   3
   0   0  -1 0.38114 0.17773   3
   0   0  -1 -0.1306 0.12706   2
   2   0   1 0.00943 0.19464   3
  -2   0  -1 -0.0648 0.19870   3
  -2   0  -1 -0.0599 0.23752   3
  -4   0  -1 0.07011 0.26889   3
  -4   0  -1 0.04413 0.25211   3
   4   0   1 0.17010 0.30233   3
   4   0   1 0.09751 0.29839   3
   6   0   1 -0.0412 0.30663   3
  -6   0  -1 0.19382 0.37413   3
  -6   0  -1 0.54085 0.39654   3
   6   0   1 -0.0196 0.34125   3
  -8   0  -1 -0.4755 0.37597   3
   8   0   1 0.99308 0.57823   3
   8   0   1 0.51531 0.47408   3
 -10   0  -1 -0.0681 0.46769   3
  10   0   1 -0.5215 0.56895   3
  10   0   1 0.08897 0.58879   2
  10   0   1 -0.7801 0.58877   3
 -10   0  -1 0.39738 0.60524   3
  12   0   1 0.66219 0.83783   3
  12   0   1 0.00862 0.72224   3
 -12   0  -1 -0.8122 0.58903   3
  12   0   1 1.03593 0.92349   2
 -12   0  -1 0.97694 0.90625   3
 -14   0  -1 0.31973 0.87700   3
  14   0   1 0.64311 1.05701   3
  14   0   1 0.96447 0.94351   3
  14   0   1 1.56173 1.17613   2
 -14   0  -1 0.87769 1.00242   3
 -16   0  -1 0.78202 1.18741   3
  16   0   1 0.72725 1.40451   3
  16   0   1 2.27769 1.64420   2
  18   0   1 -0.0356 1.76376   3
 -18   0  -1 -0.7313 1.30647   3
  20   0   1 -2.3946 2.46684   3
 -20   0  -1 1.24855 1.89427   3
 -22   0  -1 1.76326 2.39012   3
  22   0   1 1.99000 3.39348   3
  23  -1  -1 5.15111 3.75501   3
 -23  -1   1 1.26407 2.76215   3
 -23   1   1 0.24770 2.75520   3
  23   1  -1 3.40207 3.53091   3
 -21  -1   1 2.46835 2.03724   3
  21  -1  -1 3.59417 2.42266   3
 -21   1   1 5.88166 2.19814   3
  21   1  -1 2.38605 2.41917   3
  19  -1  -1 4.46947 1.96613   3
 -19  -1   1 3.85597 1.68849   3
  19   1  -1 3.26180 1.95559   3
 -19   1   1 4.26997 1.78569   3
  17  -1  -1 0.08571 1.48912   3
  17   1  -1 4.80259 3.00863   3
  15  -1  -1 19.9307 2.22370   2
  15  -1  -1 13.9440 2.03290   3
  15  -1  -1 14.0958 1.68443   3
 -15  -1   1 11.4893 1.62181   3
 -15  -1   1 12.1407 1.87958   3
 -15   1   1 13.7936 1.90038   3
  15   1  -1 14.9024 2.06729   3
  15   1  -1 13.9640 2.04208   2
  15   1  -1 9.73281 1.35550   3
 -15   1   1 14.3863 1.68734   3
  13  -1  -1 74.8687 3.66157   3
  13  -1  -1 79.7125 3.58330   2
 -13  -1   1 80.0406 3.49666   3
 -13  -1   1 78.6970 3.39752   3
  13   1  -1 79.3857 3.51502   2
  13   1  -1 74.8754 3.41281   3
  13   1  -1 75.8221 3.61503   3
 -13   1   1 76.5410 3.48238   3
 -13   1   1 88.8122 3.48445   3
 -11  -1   1 26.2251 1.57811   3
  11  -1  -1 28.9891 1.83438   3
  11  -1  -1 25.6088 1.64288   3
 -11  -1   1 26.8700 1.75003   3
  11  -1  -1 30.2306 1.82872   2
  11   1  -1 25.3765 1.76774   3
  11   1  -1 29.8519 1.77233   2
 -11   1   1 25.6099 1.57820   3
 -11   1   1 28.7183 1.75144   3
  11   1  -1 30.2184 1.71813   3
  -9  -1   1 206.821 7.10742   3
   9  -1  -1 229.639 7.18886   3
   9  -1  -1 214.042 7.32524   3
   9  -1  -1 220.856 7.23024   2
  -9  -1   1 208.922 7.17554   3
  -9   1   1 210.856 7.23314   3
  -9   1   1 208.209 7.12571   3
   9   1  -1 198.224 7.24250   3
   9   1  -1 219.686 7.20206   2
   7  -1  -1 35.4961 1.57201   3
   7  -1  -1 36.4953 1.73370   3
  -7  -1   1 35.7266 1.65787   3
  -7  -1   1 34.9593 1.56100   3
   7  -1  -1 36.0477 1.66802   2
   7   1  -1 35.4617 1.63800   2
   7   1  -1 33.4867 1.66239   3
  -7   1   1 37.5726 1.58374   3
  -5  -1   1 46.0558 1.81647   3
  -5  -1   1 45.5525 1.77608   3
   5  -1  -1 44.9915 1.86552   3
   5  -1  -1 46.8307 1.84317   2
   5  -1  -1 44.7798 1.76227   3
  -5   1   1 44.8397 1.77191   3
   5   1  -1 46.6316 1.81147   2
   5   1  -1 44.4573 1.83592   3
  -5   1   1 48.6906 1.86189   3
   5   1  -1 45.9521 1.76510   3
  -3  -1   1 267.932 8.25790   3
  -3  -1   1 255.726 8.21136   3
   3  -1  -1 263.899 8.23569   3
   3  -1  -1 261.140 8.30644   3
   3   1  -1 265.170 8.25402   2
   3   1  -1 257.317 8.21675   3
  -3   1   1 270.508 8.24372   3
  -3   1   1 258.734 8.29184   3
  -3   1   1 262.628 8.28854   2
   3   1  -1 266.223 8.28437   3
  -1  -1   1 193.592 6.36011   2
   1  -1  -1 212.906 6.42639   3
  -1  -1   1 198.675 6.37201   3
   1  -1  -1 208.333 6.46326   2
  -1  -1   1 187.904 6.37537   3
   1   1  -1 208.106 6.38471   3
   1   1  -1 211.471 6.37475   2
   1   1  -1 210.939 6.40010   3
  -1   1   1 214.003 6.45241   3
  -1   1   1 207.179 6.42391   3
   1  -1   1 278.631 8.67547   3
   1  -1   1 277.639 8.63863   3
  -1  -1  -1 278.633 8.71007   3
  -1  -1  -1 278.847 8.68945   3
   1   1   1 295.590 8.73760   3
   1   1   1 285.705 8.73757   2
  -1   1  -1 280.717 8.64201   3
  -1   1  -1 264.508 8.67747   3
   1   1   1 279.377 8.69374   3
  -3  -1  -1 810.827 24.8496   3
   3  -1   1 804.613 24.8186   3
   3  -1   1 765.042 24.8268   3
  -3  -1  -1 787.199 24.8588   3
   3   1   1 832.032 24.8639   3
  -3   1  -1 822.981 24.8199   3
  -3   1  -1 846.943 24.8567   3
   3   1   1 802.707 24.8438   3
   5  -1   1 73.8714 2.68601   3
   5  -1   1 74.6026 2.69407   3
  -5  -1  -1 75.3644 2.69749   3
  -5  -1  -1 74.6313 2.67776   3
   5   1   1 75.5948 2.71376   3
  -5   1  -1 75.3382 2.68928   3
   5   1   1 74.5924 2.72247   3
  -5   1  -1 71.3852 2.65839   3
   7  -1   1 801.938 25.7344   3
   7  -1   1 833.525 25.7791   3
  -7  -1  -1 825.361 25.7308   3
  -7  -1  -1 826.094 25.7289   3
   7   1   1 873.270 25.8050   3
  -7   1  -1 793.218 25.7008   3
   7   1   1 821.484 25.7582   3
  -7   1  -1 855.972 25.7555   3
   9  -1   1 64.3289 2.80110   3
   9  -1   1 66.0593 2.78147   3
  -9  -1  -1 64.8220 2.71962   3
  -9  -1  -1 72.2858 2.81095   3
   9  -1   1 65.6237 2.64401   2
   9   1   1 69.9360 2.82839   3
  -9   1  -1 61.8780 2.69553   3
  -9   1  -1 71.5529 2.81862   3
   9   1   1 64.7467 2.81058   3
  11  -1   1 53.2891 2.46441   2
  11  -1   1 56.3324 2.67503   3
 -11  -1  -1 55.6893 2.58563   3
 -11   1  -1 53.5790 2.49577   3
  11   1   1 55.9717 2.70852   3
 -11   1  -1 56.2975 2.60972   3
  13  -1   1 7.55705 1.31929   2
  13  -1   1 3.63494 1.09489   3
 -13  -1  -1 7.58420 1.29666   3
 -13  -1  -1 9.20891 1.42828   3
  13  -1   1 5.04394 1.32677   3
  13   1   1 7.44932 1.33244   3
  13   1   1 7.19096 1.38430   2
 -13   1  -1 4.24880 0.96798   3
 -13   1  -1 5.13018 1.15274   3
  13   1   1 4.87070 1.34994   3
  15  -1   1 3.29993 1.25550   3
  15  -1   1 4.16124 1.63459   2
 -15  -1  -1 1.41475 1.34057   3
  15  -1   1 1.11702 1.20375   3
 -15  -1  -1 1.37492 1.13945   3
 -15   1  -1 2.50491 1.10316   3
 -15   1  -1 1.66434 1.74881   3
  15   1   1 -0.1967 1.30526   2
  15   1   1 3.70318 1.28505   3
  15   1   1 2.19249 1.53565   3
 -17  -1  -1 15.9580 2.10046   3
  17  -1   1 12.6070 2.44586   2
 -17   1  -1 13.1256 1.84099   3
  17   1   1 19.2069 2.58802   3
  19  -1   1 0.99798 2.31345   3
 -19  -1  -1 1.13245 1.60835   3
 -19   1  -1 0.19518 1.69337   3
  19   1   1 -0.5351 2.02309   3
 -21  -1  -1 -2.6663 1.95820   3
  21  -1   1 -1.4853 2.69851   3
 -21   1  -1 -2.6636 2.12589   3
  21   1   1 1.69838 2.50306   3
  23  -1   1 6.32614 3.66092   3
 -23   1  -1 0.62625 3.18849   3
  23   1   1 3.93830 3.58016   3
  22  -2  -1 4.82339 2.82008   3
 -22  -2   1 3.66307 2.33905   3
  22   2  -1 4.67738 2.60984   3
 -22   2   1 -3.9678 2.33385   3
 -20  -2   1 30.1429 3.24463   3
  20  -2  -1 29.9282 3.63943   3
  20   2  -1 25.1188 3.57351   3
 -20   2   1 25.7513 3.22427   3
  18  -2  -1 22.6358 2.69718   3
 -18  -2   1 19.3871 2.36097   3
 -18   2   1 20.2319 2.38713   3
  18   2  -1 19.5607 2.74266   3
  16  -2  -1 4.92868 1.42643   3
  16  -2  -1 8.49431 2.06558   2
  16  -2  -1 5.56074 1.45846   3
 -16  -2   1 8.82858 1.71423   3
 -16   2   1 6.77116 1.45952   3
  16   2  -1 6.30901 2.08202   2
  16   2  -1 7.52465 1.62276   3
  14  -2  -1 13.5874 1.81237   3
  14  -2  -1 13.2844 1.89460   2
 -14  -2   1 14.9367 1.61766   3
 -14  -2   1 10.9983 1.49173   3
  14  -2  -1 13.2569 1.57111   3
  14   2  -1 13.8555 1.82195   3
 -14   2   1 12.9192 1.52092   3
  14   2  -1 14.2282 1.85339   2
 -14   2   1 15.0533 1.81632   3
  14   2  -1 14.5787 1.58664   3
 -12  -2   1 30.4704 1.77475   3
  12  -2  -1 31.3850 2.01287   2
  12  -2  -1 29.6946 1.83596   3
  12  -2  -1 27.8213 1.97844   3
 -12  -2   1 29.2499 1.87030   3
  12   2  -1 28.0808 1.98219   3
 -12   2   1 28.1505 1.74541   3
  12   2  -1 28.3143 1.88589   2
  12   2  -1 28.0585 1.81065   3
 -12   2   1 26.3674 1.85349   3
 -10  -2   1 8.96524 1.22614   3
  10  -2  -1 6.06979 1.00825   3
  10  -2  -1 10.1003 1.28964   2
  10  -2  -1 9.70988 1.18626   3
 -10  -2   1 7.25126 0.87004   3
  10   2  -1 6.92162 1.04737   3
  10   2  -1 7.21731 1.03188   2
  10   2  -1 7.88728 0.97593   3
 -10   2   1 7.02370 0.87491   3
 -10   2   1 7.35996 1.07564   3
   8  -2  -1 68.8151 2.60920   3
   8  -2  -1 66.8753 2.69655   2
   8  -2  -1 60.7337 2.68882   3
  -8  -2   1 71.2912 2.60587   3
  -8  -2   1 70.1602 2.67053   3
  -8   2   1 61.9435 2.56953   3
   8   2  -1 64.5675 2.58246   3
  -8   2   1 66.1006 2.71572   3
  -6  -2   1 2.22834 0.40594   3
   6  -2  -1 3.82987 0.54568   3
   6  -2  -1 3.08498 0.53781   3
  -6  -2   1 4.08309 0.57049   3
   6  -2  -1 2.82663 0.59833   2
  -6   2   1 3.84594 0.62785   3
   6   2  -1 2.51706 0.55207   2
  -6   2   1 3.60424 0.64942   2
   6   2  -1 4.06515 0.67584   3
  -6   2   1 2.96522 0.43941   3
   6   2  -1 4.30659 0.63731   3
  -4  -2   1 0.42646 0.32331   3
   4  -2  -1 0.26149 0.25241   3
  -4  -2   1 0.15768 0.29525   3
   4  -2  -1 0.23326 0.43014   2
   4   2  -1 0.03296 0.26628   3
  -4   2   1 0.09327 0.38380   2
  -4   2   1 0.38943 0.37199   3
   4   2  -1 0.20276 0.34078   3
  -2  -2   1 45.1106 1.56266   3
   2  -2  -1 45.7820 1.59608   3
  -2  -2   1 47.5763 1.56620   3
   2  -2  -1 45.4271 1.71205   2
   2  -2  -1 44.9432 1.67436   3
   2   2  -1 45.9724 1.56890   3
  -2   2   1 43.2421 1.60718   3
  -2   2   1 43.3302 1.68914   2
  -2   2   1 45.4656 1.66931   3
   2   2  -1 47.0149 1.59195   3
   0  -2  -1 45.9967 1.69699   2
   0  -2   1 46.0445 1.49252   3
   0  -2   1 48.1993 1.47432   3
   0  -2  -1 46.3773 1.60793   3
   0   2  -1 45.6009 1.51949   3
   0   2   1 44.2190 1.68355   2
   0   2  -1 47.7561 1.49842   3
   0   2   1 44.2758 1.60238   3
   0   2   1 45.5252 1.62853   3
   2  -2   1 296.868 9.21061   3
  -2  -2  -1 293.586 9.29756   3
   2  -2   1 325.152 9.26545   3
  -2  -2  -1 280.723 9.28021   3
  -2   2  -1 290.824 9.21727   3
   2   2   1 283.527 9.28665   3
  -2   2  -1 312.648 9.26734   3
  -4  -2  -1 465.021 14.8969   3
   4  -2   1 468.926 14.7448   2
  -4  -2  -1 488.422 14.9180   3
   4  -2   1 500.329 14.8766   3
  -4   2  -1 494.228 14.8866   3
   4   2   1 456.495 14.9179   3
   6  -2   1 182.882 6.03491   3
  -6  -2  -1 181.882 6.05632   3
   6  -2   1 179.353 5.89341   2
   6  -2   1 175.226 6.03308   3
  -6  -2  -1 181.012 6.03925   3
   6   2   1 177.246 6.07266   3
   6   2   1 185.160 6.08308   3
  -6   2  -1 188.995 6.02851   3
  -6   2  -1 187.965 6.05204   3
  -8  -2  -1 1.68180 0.52985   3
   8  -2   1 2.22622 0.61733   2
   8  -2   1 1.80879 0.58264   3
   8  -2   1 2.60712 0.74801   3
  -8  -2  -1 1.88439 0.71962   3
   8   2   1 1.71704 0.56611   3
  -8   2  -1 1.75925 0.59816   3
   8   2   1 2.44600 0.69288   3
 -10  -2  -1 0.09459 0.54207   3
 -10  -2  -1 0.16464 0.52900   3
  10  -2   1 0.02860 0.62762   3
  10  -2   1 -0.0897 0.55029   3
  10  -2   1 0.75003 0.73628   2
 -10   2  -1 0.03891 0.56592   3
  10   2   1 0.22181 0.69619   3
  10   2   1 0.76740 0.65008   3
 -10   2  -1 0.40371 0.80832   3
  12  -2   1 1.73824 0.92902   2
 -12  -2  -1 1.60939 0.74649   3
 -12  -2  -1 1.45762 0.78451   3
  12  -2   1 0.44005 0.93589   3
  12  -2   1 1.62649 0.87758   3
  12   2   1 1.11447 1.01833   3
 -12   2  -1 0.73360 0.84919   3
 -12   2  -1 0.87018 0.76759   3
  12   2   1 2.63453 1.01912   3
  14  -2   1 20.5663 2.01310   2
  14  -2   1 20.2233 1.86057   3
 -14  -2  -1 18.0359 1.92898   3
 -14  -2  -1 20.4681 1.81894   3
  14  -2   1 19.1774 2.03325   3
  14   2   1 20.0837 1.93751   3
 -14   2  -1 14.6108 1.90911   3
 -14   2  -1 19.0815 1.74075   3
  14   2   1 18.4709 1.96120   3
  14   2   1 19.7094 1.92151   2
  16  -2   1 3.52561 1.56674   3
 -16  -2  -1 3.32292 1.42743   3
  16  -2   1 3.73379 1.87150   2
  16  -2   1 6.05485 2.63942   3
  16   2   1 6.26825 1.76017   2
 -16   2  -1 5.66897 1.48334   3
  16   2   1 4.53766 1.79404   3
 -18  -2  -1 0.26680 1.35227   3
  18  -2   1 1.49199 1.80372   3
 -18   2  -1 1.08476 1.44343   3
  18   2   1 1.10233 1.85622   3
  20  -2   1 24.2326 3.66092   3
 -20  -2  -1 23.1561 3.17128   3
 -20   2  -1 24.4740 3.05850   3
  20   2   1 18.1609 2.88257   3
  22  -2   1 5.68289 3.04061   3
 -22  -2  -1 -0.9339 2.32578   3
  22   2   1 -4.9355 3.13472   3
 -22   2  -1 3.03692 2.37390   3
 -23  -3   1 0.65180 2.81173   3
  23  -3  -1 7.26320 3.74385   3
  23   3  -1 -7.5079 2.82458   3
 -23   3   1 3.73938 2.86142   3
  21  -3  -1 -1.4638 2.41699   3
 -21  -3   1 -0.0015 2.08832   3
  21   3  -1 0.39735 2.19703   3
 -21   3   1 -0.6246 2.02095   3
 -19  -3   1 1.81969 1.76476   3
  19  -3  -1 2.67698 1.93299   3
  19   3  -1 0.32611 1.68384   3
 -19   3   1 3.60757 1.71566   3
  17  -3  -1 12.8244 2.01550   3
 -17  -3   1 13.8193 2.17910   3
 -17   3   1 11.7641 3.02633   3
 -15  -3   1 27.9331 2.15512   3
  15  -3  -1 30.9566 2.61166   2
 -15  -3   1 32.6094 2.34404   3
  15  -3  -1 31.7460 2.20544   3
  15  -3  -1 31.0597 2.51526   3
 -15   3   1 32.5015 2.21245   3
  15   3  -1 30.4148 2.41597   3
 -15   3   1 33.9169 2.47167   3
  15   3  -1 29.3331 2.48811   2
  15   3  -1 32.5879 2.27085   3
  13  -3  -1 92.2921 4.11792   3
 -13  -3   1 97.7000 3.98612   3
 -13  -3   1 88.9413 3.86434   3
  13  -3  -1 100.680 4.14138   2
  13   3  -1 91.0682 4.13245   3
 -13   3   1 100.139 3.94007   3
 -13   3   1 96.2864 4.01503   3
  13   3  -1 95.7324 4.03006   2
  13   3  -1 90.0787 3.90567   3
 -11  -3   1 0.14314 0.64251   3
  11  -3  -1 1.23456 0.93699   3
 -11  -3   1 0.08209 0.53309   3
  11  -3  -1 0.57175 0.82160   2
  11  -3  -1 0.77171 0.72026   3
  11   3  -1 0.48338 0.61223   3
 -11   3   1 1.33048 0.86718   3
 -11   3   1 0.72054 0.59800   3
  11   3  -1 1.65763 0.82645   2
  11   3  -1 0.76314 0.60559   3
   9  -3  -1 11.5125 1.11444   3
   9  -3  -1 11.1455 1.04329   3
  -9  -3   1 12.0574 1.08458   3
   9  -3  -1 10.4573 1.11680   2
  -9  -3   1 10.9515 0.93603   3
   9   3  -1 11.4199 1.06697   2
  -9   3   1 11.2061 1.16110   3
  -9   3   1 10.3913 1.03800   2
   9   3  -1 9.87398 1.04417   3
  -9   3   1 10.9567 0.93516   3
  -7  -3   1 181.020 5.94970   3
  -7  -3   1 182.359 5.98741   3
   7  -3  -1 181.157 6.10030   3
   7  -3  -1 174.331 5.92357   3
   7  -3  -1 178.700 6.07547   2
  -7   3   1 183.320 5.96914   3
  -7   3   1 175.536 6.00142   2
  -7   3   1 186.597 6.09600   3
   7   3  -1 177.418 6.04663   3
   7   3  -1 172.661 5.93915   3
   5  -3  -1 236.023 8.03107   3
  -5  -3   1 244.543 7.91701   3
  -5  -3   1 256.156 7.93862   3
   5  -3  -1 247.886 8.05459   2
   5  -3  -1 243.251 7.92424   3
   5   3  -1 255.846 8.00255   3
  -5   3   1 252.834 8.06290   3
  -5   3   1 244.800 8.06050   2
   5   3  -1 259.132 7.94249   3
   3  -3  -1 555.911 16.7221   3
  -3  -3   1 537.842 16.6736   3
  -3  -3   1 551.504 16.6907   3
   3  -3  -1 539.164 16.8824   2
   3  -3  -1 543.571 16.8203   3
   3   3  -1 535.878 16.6869   3
  -3   3   1 520.904 16.7277   3
  -3   3   1 555.082 16.8270   3
   3   3  -1 550.916 16.7248   3
  -3   3   1 534.481 16.8405   2
   1  -3  -1 343.955 10.7116   3
   1  -3  -1 357.531 10.8931   2
   1  -3  -1 350.592 10.7762   3
   1   3  -1 344.253 10.6006   3
  -1   3   1 343.124 10.7765   3
  -1   3   1 352.503 10.7413   3
   1   3  -1 350.548 10.6097   3
  -1   3   1 328.336 10.8621   2
  -1  -3  -1 682.330 20.8391   3
  -1  -3  -1 679.386 20.8448   3
   1   3   1 671.253 20.8417   3
   1   3   1 684.794 20.8488   3
   1   3   1 675.949 20.9876   2
  -3  -3  -1 89.7741 3.09547   3
   3  -3   1 91.7707 2.91420   2
   3  -3   1 90.4507 3.00247   3
   3  -3   1 87.4682 3.00251   3
  -3   3  -1 98.5025 3.03789   3
   3   3   1 77.7355 3.17385   3
   3   3   1 93.5778 3.10272   3
  -3   3  -1 93.9203 3.01221   3
   5  -3   1 250.310 7.88221   3
  -5  -3  -1 236.516 7.91264   3
   5  -3   1 244.866 7.90257   3
  -5  -3  -1 258.919 7.96465   3
   5  -3   1 238.989 7.76984   2
  -5   3  -1 244.717 7.88827   3
  -5   3  -1 251.341 7.90609   3
   5   3   1 248.003 7.95215   3
  -7  -3  -1 10.4510 0.87303   3
   7  -3   1 10.7022 0.95098   3
   7  -3   1 11.2086 0.91999   3
   7  -3   1 11.5947 0.85283   2
   7   3   1 10.1141 0.91855   3
  -7   3  -1 10.8561 0.96041   3
   7   3   1 11.1157 0.96762   3
  -7   3  -1 12.4065 0.90286   3
   9  -3   1 0.06001 0.54469   3
  -9  -3  -1 0.63504 0.62800   3
   9  -3   1 0.84182 0.64381   2
  -9  -3  -1 -0.4258 0.43650   3
   9  -3   1 0.44745 0.59853   3
   9   3   1 0.17944 0.59473   3
  -9   3  -1 0.50851 0.60759   3
   9   3   1 0.41106 0.65808   3
  -9   3  -1 -0.3056 0.47578   3
  11  -3   1 0.28021 0.72859   2
 -11  -3  -1 0.03097 0.71359   3
  11  -3   1 0.13016 0.78117   3
 -11  -3  -1 0.23573 0.55015   3
  11  -3   1 -0.1846 0.72426   3
 -11   3  -1 0.68547 0.62283   3
  11   3   1 0.60985 0.63702   3
 -11   3  -1 -0.3471 0.74127   3
  11   3   1 0.30527 0.70276   3
  13  -3   1 37.7485 2.27453   3
  13  -3   1 41.2075 2.52208   3
 -13  -3  -1 38.4918 2.30764   3
  13  -3   1 37.1469 2.32101   2
 -13  -3  -1 37.4388 2.23443   3
  13   3   1 38.7614 2.50647   3
 -13   3  -1 37.3237 2.32834   3
  13   3   1 42.6209 2.43790   3
 -13   3  -1 37.7626 2.21579   3
  15  -3   1 3.25859 1.62761   3
  15  -3   1 2.75405 1.35026   3
  15  -3   1 4.36875 1.54155   2
 -15  -3  -1 3.88021 1.31374   3
 -15  -3  -1 3.53346 1.24387   3
  15   3   1 2.07914 1.24682   3
  15   3   1 2.90102 1.69030   3
 -15   3  -1 3.41028 1.10402   3
  15   3   1 4.42258 1.56465   2
  17  -3   1 -0.9664 1.63583   3
 -17  -3  -1 2.39745 1.32975   3
  17  -3   1 1.04010 1.98319   2
  17   3   1 0.42957 1.51113   3
 -17   3  -1 -0.5044 1.22367   3
  19  -3   1 3.31565 2.28887   3
 -19  -3  -1 3.23496 1.75006   3
 -19   3  -1 -1.0541 1.70465   3
  19   3   1 1.68211 1.93318   3
 -21  -3  -1 -0.8202 2.09151   3
  21  -3   1 0.35236 2.79950   3
 -21   3  -1 4.09301 2.41478   3
  21   3   1 1.33862 2.33140   3
  23  -3   1 3.64980 3.76545   3
 -23  -3  -1 -0.5263 3.24980   3
 -23   3  -1 -2.2807 3.29283   3
  23   3   1 2.55867 4.12026   3
  22  -4  -1 8.17249 3.51324   3
 -22  -4   1 1.17857 2.53159   3
  22   4  -1 -3.3924 2.95500   3
 -22   4   1 1.70207 2.49862   3
  20  -4  -1 4.94736 2.39856   3
 -20  -4   1 3.38556 2.10778   3
  20   4  -1 2.00799 2.41344   3
 -20   4   1 3.36781 2.04188   3
  18  -4  -1 11.1894 2.12015   3
 -18  -4   1 13.8695 1.99280   3
  18   4  -1 11.3764 2.26568   3
 -18   4   1 11.6274 1.96602   3
  16  -4  -1 10.4678 2.20694   2
 -16  -4   1 7.06256 1.54010   3
 -16  -4   1 10.3774 1.98154   3
  16  -4  -1 6.56273 1.62825   3
  16  -4  -1 7.31614 1.41897   3
  16   4  -1 7.03314 1.56254   3
 -16   4   1 6.25553 1.37186   3
  14  -4  -1 166.773 6.42371   3
  14  -4  -1 159.760 6.30775   2
 -14  -4   1 176.500 6.20226   3
 -14  -4   1 166.978 6.17740   3
  14  -4  -1 162.313 6.08347   3
 -14   4   1 160.480 6.13585   3
  14   4  -1 165.492 6.29590   2
 -14   4   1 166.372 6.24932   3
  14   4  -1 162.230 6.39261   3
 -12  -4   1 4.57166 1.06214   3
  12  -4  -1 4.04085 1.00397   3
 -12  -4   1 2.78329 0.76940   3
  12  -4  -1 4.66396 1.21813   3
  12  -4  -1 4.61062 1.28746   2
 -12   4   1 4.88433 1.14371   3
  12   4  -1 4.32865 1.13056   3
  12   4  -1 5.37529 1.11533   2
 -12   4   1 3.41347 0.83456   3
  12   4  -1 3.47368 1.02872   3
 -10  -4   1 1.10655 0.55050   3
  10  -4  -1 1.53538 0.77294   3
 -10  -4   1 1.16292 0.75438   3
  10  -4  -1 1.05921 0.68122   3
  10  -4  -1 1.27154 0.81983   2
 -10   4   1 1.72572 0.74552   2
  10   4  -1 1.33222 0.69440   3
  10   4  -1 2.29452 0.82392   3
 -10   4   1 0.69503 0.74822   3
 -10   4   1 0.84740 0.57076   3
  -8  -4   1 526.614 16.3384   3
  -8  -4   1 516.987 16.2971   3
   8  -4  -1 518.290 16.4654   3
   8  -4  -1 526.397 16.3063   3
   8  -4  -1 524.099 16.4629   2
   8   4  -1 529.666 16.4517   3
  -8   4   1 492.529 16.7168   3
  -8   4   1 514.476 16.3631   2
  -8   4   1 507.733 16.3180   3
   8   4  -1 522.604 16.3950   3
   6  -4  -1 27.3692 1.22389   3
  -6  -4   1 25.4477 1.22240   3
   6  -4  -1 24.5685 1.34209   2
   6  -4  -1 24.2485 1.32198   3
  -6  -4   1 25.7747 1.19913   3
  -6   4   1 26.1246 1.36560   3
  -6   4   1 23.6398 1.18781   3
   6   4  -1 26.4075 1.22593   3
  -6   4   1 25.9898 1.35621   2
   6   4  -1 23.7360 1.25575   3
   4  -4  -1 478.541 14.8159   2
  -4  -4   1 493.818 14.5764   3
   4  -4  -1 458.907 14.5889   3
  -4  -4   1 480.828 14.5741   3
  -4   4   1 441.903 14.7730   2
  -4   4   1 485.551 14.7337   3
   4   4  -1 494.239 14.5928   3
  -4   4   1 439.952 14.7332   3
   4   4  -1 463.593 14.6200   3
   2  -4  -1 2772.93 87.1789   1
  -2  -4   1 2743.18 86.0271   1
  -2   4   1 2729.90 87.0579   1
   2   4  -1 2718.74 85.8980   1
   0  -4   1 2031.58 63.0512   1
   0  -4  -1 2076.50 65.3395   1
   0   4  -1 2047.73 62.9828   1
   0   4   1 2024.72 65.2563   1
  -2  -4  -1 441.425 13.6103   3
  -2   4  -1 423.131 13.4762   3
  -2   4  -1 450.558 13.4733   3
   2   4   1 449.228 13.6193   3
   2   4   1 427.724 13.6127   3
   4  -4   1 199.595 6.35432   3
  -4  -4  -1 206.416 6.42169   3
  -4  -4  -1 198.087 6.44033   3
   4  -4   1 201.197 6.34658   3
   4  -4   1 195.511 6.27345   2
   4   4   1 203.238 6.46200   3
  -4   4  -1 192.031 6.23157   2
  -4   4  -1 204.018 6.37083   3
  -4   4  -1 189.187 6.35439   3
   4   4   1 196.748 6.45837   3
   6  -4   1 5.33220 0.69878   3
   6  -4   1 4.97656 0.63046   3
  -6  -4  -1 6.11902 0.78499   3
  -6  -4  -1 5.16764 0.71424   3
   6  -4   1 4.53459 0.63620   2
  -6   4  -1 4.66250 0.58936   3
   6   4   1 5.79410 0.73549   3
   6   4   1 5.44990 0.78625   3
  -6   4  -1 4.92306 0.66473   3
  -8  -4  -1 159.794 5.73930   3
  -8  -4  -1 164.197 5.81660   3
   8  -4   1 168.825 5.78702   3
   8  -4   1 167.292 5.64076   2
   8  -4   1 170.979 5.74923   3
   8   4   1 172.787 5.87027   3
  -8   4  -1 174.753 5.75956   3
   8   4   1 165.174 5.82370   3
 -10  -4  -1 68.8091 2.92058   3
 -10  -4  -1 66.4608 2.80019   3
  10  -4   1 68.3986 2.85949   3
  10  -4   1 66.4720 2.80545   2
  10  -4   1 67.4572 2.92432   3
 -10   4  -1 63.1258 2.77788   3
 -10   4  -1 65.0117 2.88304   3
  10   4   1 69.3582 2.94283   3
 -12  -4  -1 62.2376 2.82556   3
 -12  -4  -1 57.5833 2.86246   3
  12  -4   1 61.9389 2.98411   3
  12  -4   1 58.8303 2.83036   3
  12  -4   1 62.2121 2.80878   2
 -12   4  -1 63.6669 2.83017   3
 -12   4  -1 61.8943 2.93283   3
  12   4   1 59.7286 2.96275   3
  12   4   1 59.4791 3.00828   3
 -14  -4  -1 5.24947 1.19829   3
  14  -4   1 7.09857 1.52284   2
  14  -4   1 5.29214 1.39640   3
  14  -4   1 4.50102 1.32925   3
 -14  -4  -1 5.53824 1.41053   3
 -14   4  -1 4.99703 1.22508   3
  14   4   1 4.46925 1.37118   3
 -14   4  -1 4.54237 1.43336   3
  14   4   1 5.28932 1.30330   3
  16  -4   1 0.37350 1.74732   2
  16  -4   1 2.53137 1.38402   3
  16  -4   1 2.08291 1.55704   3
 -16  -4  -1 -1.3630 1.18931   3
 -16   4  -1 1.01992 1.12057   3
  16   4   1 0.55759 1.33517   3
  16   4   1 2.68448 2.38898   2
  18  -4   1 3.22179 1.86878   3
 -18  -4  -1 2.20830 1.70032   3
 -18   4  -1 2.19982 1.43734   3
  18   4   1 1.34522 1.81402   3
  20  -4   1 8.13208 2.76005   3
 -20  -4  -1 6.95048 2.23494   3
  20   4   1 6.79191 2.54897   3
 -20   4  -1 5.22476 2.00969   3
 -22  -4  -1 -4.2696 2.59203   3
  22  -4   1 4.66930 3.35733   3
 -22   4  -1 -1.3245 2.50795   3
  22   4   1 5.60110 2.86926   3
 -23  -5   1 0.73687 2.73921   3
  23  -5  -1 -0.1828 3.95626   3
 -23   5   1 0.31436 2.91251   3
  23   5  -1 -7.5081 3.64281   3
 -21  -5   1 0.49016 2.12902   3
  21  -5  -1 4.24480 2.92421   3
  21   5  -1 -2.7874 2.23850   3
 -21   5   1 -1.5141 2.11365   3
 -19  -5   1 0.88459 1.76332   3
  19  -5  -1 3.87007 2.20448   3
  19   5  -1 -1.3274 1.91980   3
 -19   5   1 2.19463 1.70832   3
  17  -5  -1 2.72603 1.60696   3
 -17  -5   1 3.49881 1.51853   3
  17   5  -1 2.09057 1.52840   3
 -17   5   1 0.55855 1.48717   3
 -15  -5   1 22.2507 1.99356   3
 -15  -5   1 21.8057 2.02368   3
  15  -5  -1 23.4232 2.45627   2
  15  -5  -1 26.6400 2.43480   3
  15  -5  -1 22.7803 2.01533   3
 -15   5   1 26.0157 2.28595   3
  15   5  -1 24.6263 2.23254   3
 -15   5   1 24.2322 1.97497   3
  15   5  -1 22.6399 2.00659   3
  15   5  -1 24.2306 2.42006   2
  13  -5  -1 83.8579 3.75938   2
 -13  -5   1 80.8601 3.49477   3
  13  -5  -1 83.0240 3.46826   3
  13  -5  -1 83.6444 3.76788   3
 -13  -5   1 80.8650 3.48963   3
  13   5  -1 75.6755 3.52221   3
 -13   5   1 78.7956 3.62561   3
  13   5  -1 81.0604 3.69606   2
 -13   5   1 83.6398 3.51162   3
  13   5  -1 76.2171 3.70215   3
 -11  -5   1 19.5092 1.48043   3
  11  -5  -1 18.4282 1.56199   3
  11  -5  -1 17.8941 1.41920   3
  11  -5  -1 21.1429 1.66399   2
 -11  -5   1 16.8815 1.32903   3
 -11   5   1 21.8690 1.65245   3
 -11   5   1 17.0960 1.34446   3
  11   5  -1 18.2703 1.50933   3
  11   5  -1 20.6223 1.48111   3
   9  -5  -1 12.9043 1.17879   3
  -9  -5   1 10.7612 0.94307   3
   9  -5  -1 12.7808 1.21258   2
  -9   5   1 12.7469 1.25416   3
  -9   5   1 10.4648 0.97576   3
   9   5  -1 10.5938 1.10932   3
   9   5  -1 10.0340 1.03816   3
  -9   5   1 11.8050 1.10580   2
   7  -5  -1 70.8625 2.90966   3
  -7  -5   1 74.6325 2.75175   3
   7  -5  -1 78.3771 2.76778   3
  -7  -5   1 73.6372 2.75652   3
   7  -5  -1 72.1143 2.96221   2
  -7   5   1 72.5895 2.88576   2
   7   5  -1 77.1840 2.78507   3
  -7   5   1 71.9931 2.75941   3
  -7   5   1 76.0430 2.94745   3
   7   5  -1 71.1604 2.83773   3
   5  -5  -1 24.8686 1.32066   3
  -5  -5   1 27.1376 1.17382   3
   5  -5  -1 28.5979 1.45498   2
   5  -5  -1 27.3284 1.18655   3
  -5  -5   1 27.0377 1.18408   3
   5   5  -1 26.6174 1.19680   3
  -5   5   1 26.3522 1.22412   3
   5   5  -1 25.7968 1.22998   3
  -5   5   1 27.7771 1.34903   3
  -5   5   1 25.2634 1.36576   2
  -3  -5   1 340.754 10.6928   3
   3  -5  -1 358.174 11.0970   2
   3  -5  -1 336.893 10.7667   3
  -3  -5   1 358.050 10.7152   3
  -3   5   1 347.357 11.0344   2
   3   5  -1 347.383 10.7496   3
   3   5  -1 338.862 10.7386   3
  -3   5   1 346.120 10.8150   3
  -3   5   1 346.923 10.9124   3
   1  -5  -1 547.128 17.1332   2
   1  -5  -1 541.385 16.8186   3
   1  -5  -1 556.441 16.8814   3
  -1   5   1 528.856 17.1082   2
  -1   5   1 558.751 16.8766   3
  -1   5   1 552.190 16.9281   3
  -1  -5  -1 152.525 4.79082   3
  -1  -5  -1 146.789 4.74965   3
   1   5   1 155.372 4.81985   3
  -1   5  -1 140.582 4.72498   2
   1   5   1 148.676 4.81166   3
   1   5   1 147.124 5.06243   2
   3  -5   1 76.0477 2.58480   3
   3  -5   1 80.4896 2.65924   2
  -3  -5  -1 76.4733 2.84581   3
  -3  -5  -1 81.0088 2.76806   3
  -3   5  -1 79.3244 2.64948   3
  -3   5  -1 76.9370 2.59668   2
  -3   5  -1 83.2757 2.64538   3
   3   5   1 81.2144 2.77400   3
   3   5   1 74.4118 2.83942   3
  -5  -5  -1 21.6010 1.09788   3
  -5  -5  -1 21.5127 1.15112   3
   5  -5   1 21.6239 1.04547   2
   5  -5   1 20.7734 1.24397   3
   5  -5   1 22.6940 1.05221   3
  -5   5  -1 21.5651 1.10238   3
  -5   5  -1 19.9369 1.03742   3
  -5   5  -1 21.4449 0.95311   2
   5   5   1 20.8662 1.10892   3
   5   5   1 21.1112 1.15458   3
   7  -5   1 27.6136 1.35913   2
  -7  -5  -1 25.4649 1.36959   3
   7  -5   1 28.3344 1.36142   3
  -7  -5  -1 25.8814 1.43452   3
   7  -5   1 24.9974 1.38514   3
   7   5   1 25.4813 1.41225   3
  -7   5  -1 26.0759 1.32932   3
   7   5   1 25.8315 1.48726   3
  -7   5  -1 25.8665 1.39744   3
  -9  -5  -1 0.91640 0.50226   3
   9  -5   1 2.10032 0.71384   3
   9  -5   1 2.22226 0.73565   2
  -9  -5  -1 2.41759 0.68222   3
   9  -5   1 1.42919 0.72591   3
   9   5   1 1.63909 0.67041   3
  -9   5  -1 1.14447 0.74254   3
  -9   5  -1 1.90776 0.69816   3
   9   5   1 1.45021 0.73374   3
  11  -5   1 3.07336 1.06834   3
  11  -5   1 1.84229 0.77944   3
 -11  -5  -1 2.45823 0.81011   3
 -11  -5  -1 3.03422 0.81158   3
  11  -5   1 2.13768 0.92217   2
 -11   5  -1 1.63108 0.97635   3
  11   5   1 1.08467 0.81886   3
  11   5   1 1.27844 0.75266   3
 -11   5  -1 1.07874 0.65264   3
  13  -5   1 77.3118 3.34841   3
  13  -5   1 71.5759 3.52081   3
  13  -5   1 77.1530 3.40774   2
 -13  -5  -1 68.3426 3.30137   3
 -13  -5  -1 74.4281 3.41371   3
  13   5   1 75.8816 3.50497   3
 -13   5  -1 73.5699 3.44008   3
 -13   5  -1 71.0855 3.26978   3
  13   5   1 73.6757 3.54203   3
  15  -5   1 0.28146 1.56260   2
  15  -5   1 0.18351 1.12021   3
  15  -5   1 -1.0859 1.24353   3
 -15  -5  -1 -0.3750 0.98262   3
 -15  -5  -1 -0.6460 1.39206   3
 -15   5  -1 -0.8988 0.99489   3
  15   5   1 0.30756 1.18390   3
  17  -5   1 3.37000 2.21999   2
 -17  -5  -1 -0.1717 1.20264   3
  17  -5   1 -1.0438 1.56822   3
  17   5   1 -1.3307 1.41206   3
 -17   5  -1 -1.0304 1.19135   3
  19  -5   1 4.40061 2.14959   3
 -19  -5  -1 2.91083 1.74592   3
 -19   5  -1 3.39161 1.79233   3
  19   5   1 8.38637 2.56871   3
 -21  -5  -1 -2.2971 2.01208   3
  21  -5   1 1.20536 2.86720   3
  21   5   1 -0.8992 2.52100   3
 -21   5  -1 2.13010 2.32624   3
 -23  -5  -1 -0.1134 3.18972   3
 -23   5  -1 3.38571 5.47981   3
 -22  -6   1 8.82251 2.65265   3
  22  -6  -1 9.13215 3.69477   3
  22   6  -1 -4.0718 2.56588   3
 -22   6   1 0.36667 2.51297   3
 -20  -6   1 0.36189 1.85391   3
  20  -6  -1 1.13627 2.55003   3
 -20   6   1 1.00339 2.09595   3
  20   6  -1 1.04075 2.35573   3
 -18  -6   1 2.37391 1.49394   3
  18  -6  -1 0.92619 1.98381   3
  18   6  -1 0.34038 1.62159   3
 -18   6   1 -1.1893 1.45712   3
  16  -6  -1 2.11483 1.84662   2
 -16  -6   1 3.93742 1.40383   3
  16  -6  -1 0.37849 1.30875   3
 -16  -6   1 2.67940 1.20739   3
  16  -6  -1 1.02773 1.56071   3
  16   6  -1 0.73733 1.28733   3
 -16   6   1 2.45653 1.26237   3
 -14  -6   1 18.0004 1.80633   3
 -14  -6   1 19.8198 1.79334   3
  14  -6  -1 19.1701 1.73457   3
  14  -6  -1 21.2114 2.17893   3
  14  -6  -1 19.2296 2.09396   2
  14   6  -1 15.3802 1.96977   2
 -14   6   1 19.0915 1.75212   3
  14   6  -1 17.0707 1.95384   3
 -14   6   1 17.5106 2.00520   3
 -12  -6   1 0.96490 0.73953   3
  12  -6  -1 -0.3354 0.99936   3
 -12  -6   1 0.93694 0.83218   3
  12  -6  -1 1.71869 1.15120   2
  12  -6  -1 0.83597 0.73066   3
 -12   6   1 0.00146 0.70272   3
  12   6  -1 0.51401 0.96727   3
  12   6  -1 1.26316 0.74203   3
 -12   6   1 0.52314 0.87683   3
  10  -6  -1 16.3352 1.50282   2
  10  -6  -1 17.2883 1.29094   3
  10  -6  -1 17.8363 1.45537   3
 -10  -6   1 15.6307 1.21136   3
 -10  -6   1 18.7583 1.30426   3
  10   6  -1 17.8358 1.41362   3
 -10   6   1 15.8063 1.46408   3
 -10   6   1 16.4505 1.21724   3
 -10   6   1 17.3930 1.37443   2
  10   6  -1 15.3827 1.30173   3
   8  -6  -1 285.638 9.42265   3
  -8  -6   1 278.913 9.23305   3
  -8  -6   1 293.487 9.24813   3
   8  -6  -1 282.672 9.82495   2
   8  -6  -1 294.517 9.25927   3
   8   6  -1 274.926 9.34941   3
  -8   6   1 287.298 9.27918   3
  -8   6   1 285.223 9.38181   2
   6  -6  -1 435.829 13.8129   3
   6  -6  -1 440.208 13.9578   2
  -6  -6   1 435.396 13.6351   3
  -6  -6   1 446.326 13.6418   3
   6  -6  -1 449.448 13.6500   3
   6   6  -1 419.205 13.6651   3
   6   6  -1 430.491 13.7194   3
  -6   6   1 436.436 13.8368   3
  -6   6   1 432.983 13.7073   3
  -6   6   1 431.639 13.8602   2
  -4  -6   1 1.05891 0.31815   3
   4  -6  -1 1.01204 0.33930   3
   4  -6  -1 1.51664 0.60948   2
  -4  -6   1 0.55813 0.31080   3
  -4   6   1 1.10880 0.48394   3
   4   6  -1 1.24181 0.37549   3
   4   6  -1 1.21330 0.33327   3
  -4   6   1 -0.0075 0.50530   2
  -4   6   1 0.61242 0.35932   3
   2  -6  -1 0.14596 0.23121   3
   2  -6  -1 0.68056 0.34608   3
   2  -6  -1 0.06263 0.45865   2
  -2   6   1 -0.4122 0.42566   2
  -2   6   1 0.47474 0.29151   3
  -2   6   1 0.35011 0.36062   3
   0  -6  -1 290.576 9.27173   3
   0  -6  -1 306.099 9.66051   2
   0  -6  -1 294.283 9.26056   3
   0   6   1 291.021 9.64406   2
   0   6   1 303.230 9.35675   3
   0   6   1 301.875 9.33100   3
   2  -6   1 282.603 9.04767   2
  -2  -6  -1 293.746 9.06266   3
  -2  -6  -1 285.122 9.08009   3
   2   6   1 292.241 9.11044   3
  -2   6  -1 291.916 9.04618   2
   2   6   1 286.814 9.10807   3
  -4  -6  -1 237.145 7.58555   3
   4  -6   1 254.881 7.40976   3
   4  -6   1 233.421 7.50171   2
  -4  -6  -1 231.607 7.53595   3
   4  -6   1 234.758 7.41439   3
  -4   6  -1 222.636 7.45175   3
  -4   6  -1 235.280 7.48338   3
   4   6   1 235.278 7.61675   3
   4   6   1 229.696 7.58179   3
  -4   6  -1 240.930 7.43675   2
  -6  -6  -1 153.350 5.09680   3
  -6  -6  -1 153.066 5.14755   3
   6  -6   1 153.449 5.04418   2
   6  -6   1 149.994 5.04022   3
   6  -6   1 138.814 4.95732   3
   6   6   1 149.716 5.17767   3
   6   6   1 149.551 5.13313   3
  -6   6  -1 149.256 4.92531   2
  -6   6  -1 155.859 5.08896   3
  -6   6  -1 148.524 5.01981   3
   8  -6   1 27.1301 1.48128   2
   8  -6   1 27.8494 1.54248   3
  -8  -6  -1 29.7070 1.50589   3
   8  -6   1 28.6149 1.45569   3
  -8  -6  -1 28.6987 1.58943   3
   8   6   1 27.6846 1.59597   3
   8   6   1 28.4942 1.56613   3
  -8   6  -1 29.1742 1.49131   3
 -10  -6  -1 32.1364 1.76200   3
  10  -6   1 32.9379 1.77755   3
  10  -6   1 30.2178 1.86321   3
 -10  -6  -1 34.5209 1.91002   3
  10  -6   1 32.8731 1.83250   2
 -10   6  -1 36.3590 1.94019   3
  10   6   1 32.2120 1.88893   3
 -10   6  -1 33.6725 1.77325   3
  10   6   1 33.9788 1.97281   3
  12  -6   1 5.94636 1.22918   2
 -12  -6  -1 5.02877 1.09473   3
  12  -6   1 6.02970 1.22752   3
  12  -6   1 4.77259 1.02365   3
 -12  -6  -1 5.76436 1.19019   3
  12   6   1 3.88700 1.24441   3
  12   6   1 4.73766 1.15197   3
 -12   6  -1 5.01388 1.25204   3
 -12   6  -1 4.48759 1.16388   3
  14  -6   1 0.12801 1.20712   3
  14  -6   1 0.58234 1.38768   2
  14  -6   1 0.79014 1.04745   3
 -14  -6  -1 1.08109 1.14001   3
 -14  -6  -1 1.04761 1.10355   3
  14   6   1 0.46855 1.15973   3
 -14   6  -1 -0.6200 1.04686   3
  14   6   1 0.35636 1.26442   3
 -14   6  -1 -1.8935 1.18571   3
  16  -6   1 -1.3749 1.33950   3
 -16  -6  -1 0.52221 1.16037   3
  16  -6   1 0.02484 1.43007   3
  16  -6   1 -0.1710 1.76588   2
 -16   6  -1 0.59767 1.23159   3
  18  -6   1 1.12410 3.01504   2
  18  -6   1 -0.3454 1.86527   3
 -18  -6  -1 -3.0090 1.43316   3
 -18   6  -1 1.29988 1.46215   3
  18   6   1 1.76527 1.79006   3
  20  -6   1 1.10456 2.85653   3
 -20  -6  -1 0.28425 2.24334   3
  20   6   1 -0.1838 2.10137   3
 -20   6  -1 6.09121 2.18838   3
 -22  -6  -1 3.70856 2.88969   3
  22  -6   1 5.45962 3.57351   3
  22   6   1 -2.1541 3.26792   3
  23  -7  -1 -0.0536 4.29273   3
 -23  -7   1 5.49135 3.02604   3
  23   7  -1 -3.1471 3.49581   3
 -23   7   1 1.38886 3.13861   3
  21  -7  -1 9.10589 3.36349   3
 -21  -7   1 2.02572 2.24390   3
 -21   7   1 1.89837 2.40858   3
  21   7  -1 4.52414 2.96023   3
 -19  -7   1 3.75735 1.89690   3
  19  -7  -1 3.47182 2.49556   3
 -19   7   1 0.22851 1.67066   3
  19   7  -1 4.45176 2.13282   3
 -17  -7   1 4.55034 1.62176   3
  17  -7  -1 5.58022 2.08949   3
  17   7  -1 2.29161 1.53924   3
 -17   7   1 3.39643 1.48917   3
 -15  -7   1 2.33097 1.25329   3
  15  -7  -1 3.45313 1.62187   3
 -15  -7   1 3.47203 1.33865   3
  15  -7  -1 0.52429 1.66264   2
  15  -7  -1 3.47330 1.21591   3
  15   7  -1 4.68073 1.34340   3
 -15   7   1 3.32551 1.08338   3
 -15   7   1 3.67465 2.10974   3
  13  -7  -1 132.993 5.39918   3
  13  -7  -1 138.511 5.47097   2
 -13  -7   1 129.811 5.10236   3
  13  -7  -1 140.608 5.09821   3
 -13  -7   1 137.146 5.16154   3
  13   7  -1 138.291 5.38764   3
 -13   7   1 130.625 5.30415   3
 -13   7   1 129.956 5.15180   3
  13   7  -1 137.214 5.23494   3
 -11  -7   1 -0.8009 0.65141   3
 -11  -7   1 0.62455 0.71448   3
  11  -7  -1 0.13409 0.96590   2
  11  -7  -1 0.06611 0.90522   3
  11  -7  -1 -0.6102 0.75903   3
  11   7  -1 -0.2476 0.68279   3
 -11   7   1 0.49504 1.04383   3
 -11   7   1 0.25622 0.59788   3
  11   7  -1 0.57212 0.75510   3
 -11   7   1 -1.5129 0.68254   2
   9  -7  -1 101.345 3.94123   3
  -9  -7   1 98.3241 3.77345   3
  -9  -7   1 97.9946 3.73380   3
   9  -7  -1 104.007 4.10165   2
   9  -7  -1 106.356 3.78609   3
  -9   7   1 101.782 3.89745   2
  -9   7   1 99.8352 3.78724   3
   9   7  -1 102.024 3.90839   3
  -9   7   1 107.597 4.02127   3
   9   7  -1 101.641 3.84696   3
  -7  -7   1 43.5354 1.80215   3
   7  -7  -1 40.2231 1.77396   3
  -7  -7   1 40.5387 1.75074   3
   7  -7  -1 40.2661 2.10338   2
   7  -7  -1 41.4248 1.95127   3
  -7   7   1 42.4620 2.03662   3
   7   7  -1 42.4062 1.80797   3
  -7   7   1 41.7400 1.80819   3
   7   7  -1 43.0562 1.85959   3
  -7   7   1 37.5385 1.97083   2
  -5  -7   1 524.309 16.2908   3
   5  -7  -1 538.223 16.7495   2
   5  -7  -1 524.365 16.4803   3
   5  -7  -1 528.053 16.3251   3
   5   7  -1 526.909 16.3902   3
  -5   7   1 513.111 16.4118   3
  -5   7   1 519.764 16.6374   2
   5   7  -1 537.823 16.3690   3
  -5   7   1 527.354 16.5355   3
   3  -7  -1 594.881 17.5912   3
   3  -7  -1 582.993 17.9122   2
   3  -7  -1 564.641 17.4523   3
   3   7  -1 575.257 17.4291   3
  -3   7   1 561.476 17.6237   3
  -3   7   1 550.572 17.5340   3
  -3   7   1 557.369 17.8410   2
   3   7  -1 550.781 17.4176   3
   1  -7  -1 5.45764 0.41752   3
   1  -7  -1 5.33806 0.45796   3
   1  -7  -1 5.63865 0.76904   2
  -1   7   1 4.97963 0.56285   3
  -1   7   1 6.61082 0.91664   2
  -1   7   1 5.50633 0.53893   3
  -1  -7  -1 198.863 6.33500   3
  -1  -7  -1 204.272 6.36606   3
   1   7   1 197.238 6.42356   3
   1   7   1 201.588 6.80147   2
   1   7   1 204.425 6.43359   3
  -1   7  -1 197.374 6.46406   2
  -3  -7  -1 0.96208 0.34164   3
  -3  -7  -1 0.53324 0.40828   3
   3  -7   1 0.01350 0.39943   2
  -3   7  -1 1.02955 0.27118   3
   3   7   1 0.51900 0.38997   3
   3   7   1 0.82806 0.36494   3
  -3   7  -1 -0.0821 0.32216   2
  -3   7  -1 0.71480 0.30754   3
   5  -7   1 16.8735 0.88957   3
   5  -7   1 16.7059 1.05632   2
  -5  -7  -1 18.3521 1.10001   3
  -5  -7  -1 17.9256 0.97821   3
   5  -7   1 18.8763 0.97914   3
   5   7   1 16.9544 1.03883   3
  -5   7  -1 17.0160 0.92866   3
   5   7   1 18.6569 1.11483   3
  -5   7  -1 16.4600 0.93296   2
  -5   7  -1 17.7910 0.99784   3
   7  -7   1 7.67857 0.79191   3
  -7  -7  -1 7.58282 0.80422   3
   7  -7   1 8.66831 0.86153   3
   7  -7   1 7.31685 0.91760   2
  -7  -7  -1 11.3339 1.00933   3
  -7   7  -1 10.3955 0.98101   3
   7   7   1 9.23145 0.88195   3
   7   7   1 9.52264 1.12169   3
  -7   7  -1 10.0028 0.79953   3
  -7   7  -1 8.95998 0.81325   2
   9  -7   1 0.68261 0.60794   3
  -9  -7  -1 -0.4295 0.62164   3
   9  -7   1 0.45989 0.73190   2
   9  -7   1 0.07166 0.55928   3
  -9  -7  -1 -0.5443 0.47739   3
  -9   7  -1 0.03336 0.48955   3
   9   7   1 0.06146 0.56907   3
   9   7   1 -0.2895 0.64668   3
  -9   7  -1 0.15061 0.65747   3
 -11  -7  -1 94.5881 3.91243   3
 -11  -7  -1 99.2928 3.89003   3
  11  -7   1 98.1976 3.81811   3
  11  -7   1 96.0033 3.85564   2
  11  -7   1 102.243 3.98721   3
  11   7   1 103.046 4.10755   3
 -11   7  -1 99.0492 3.97074   3
 -11   7  -1 96.4734 3.83937   3
  11   7   1 96.8588 4.02260   3
 -13  -7  -1 12.6006 1.56904   3
 -13  -7  -1 10.9290 1.50047   3
  13  -7   1 16.3795 1.66430   3
  13  -7   1 14.2025 1.78306   2
  13  -7   1 13.6219 1.80950   3
 -13   7  -1 16.2593 1.85245   3
  13   7   1 14.1632 1.81769   3
 -13   7  -1 15.4765 1.56451   3
  13   7   1 13.2917 1.76813   3
  15  -7   1 4.58603 1.56061   3
  15  -7   1 9.50999 1.89588   2
 -15  -7  -1 4.81999 1.49072   3
 -15  -7  -1 6.77843 1.44542   3
  15  -7   1 4.43744 1.41654   3
 -15   7  -1 7.17345 1.34677   3
  15   7   1 8.83423 1.91441   3
  17  -7   1 1.41430 2.10622   2
  17  -7   1 -0.2490 1.91786   3
  17  -7   1 -0.7174 1.74065   3
 -17  -7  -1 -2.2521 1.34063   3
  17   7   1 -2.3720 1.41434   3
 -17   7  -1 1.27613 1.38455   3
 -19  -7  -1 3.17328 1.97117   3
  19  -7   1 2.56713 2.22983   3
  19   7   1 0.76617 2.03168   3
 -19   7  -1 1.43381 1.75384   3
  21  -7   1 4.36151 3.38424   3
 -21  -7  -1 -0.3610 2.23370   3
 -21   7  -1 -1.0773 2.32970   3
  21   7   1 6.43062 2.81281   3
 -22  -8   1 -1.4716 2.55759   3
  22  -8  -1 5.41097 3.61317   3
  22   8  -1 2.62629 2.80398   3
 -22   8   1 1.73757 2.75077   3
  20  -8  -1 -4.5626 2.63665   3
 -20  -8   1 0.62592 1.92133   3
 -20   8   1 -1.1806 1.93657   3
  20   8  -1 3.07386 2.13346   3
 -18  -8   1 0.29905 1.44841   3
 -18   8   1 0.57879 1.65160   3
  18   8  -1 0.87042 1.58893   3
 -16  -8   1 2.09346 1.28039   3
  16  -8  -1 2.92517 1.42192   3
  16  -8  -1 4.02950 2.19342   2
  16  -8  -1 6.63061 1.90767   3
 -16  -8   1 1.43738 1.68282   3
 -16   8   1 4.28405 1.38246   3
  16   8  -1 3.80975 1.44094   3
  14  -8  -1 68.2807 3.67709   2
  14  -8  -1 66.6654 3.61050   3
 -14  -8   1 73.3124 3.28659   3
  14  -8  -1 68.1720 3.15356   3
 -14  -8   1 65.0137 3.22154   3
 -14   8   1 66.4114 3.47377   3
  14   8  -1 68.2416 3.48337   3
 -14   8   1 71.4079 3.30474   3
  14   8  -1 63.6556 3.29833   3
  12  -8  -1 4.53480 1.23515   3
 -12  -8   1 3.74229 0.95853   3
  12  -8  -1 4.84745 0.95017   3
 -12  -8   1 5.91107 1.19708   3
  12  -8  -1 3.89348 1.45297   2
 -12   8   1 5.09474 1.12844   3
 -12   8   1 4.55731 1.13882   2
 -12   8   1 5.37396 1.17048   3
  12   8  -1 6.70361 1.38669   3
  12   8  -1 3.82347 0.97026   3
  10  -8  -1 10.3749 1.11582   3
 -10  -8   1 11.6097 1.07579   3
 -10  -8   1 9.50031 1.13325   3
  10  -8  -1 13.2583 1.63996   2
  10  -8  -1 11.7461 1.33513   3
 -10   8   1 11.8475 1.43100   3
  10   8  -1 11.7350 1.20037   3
 -10   8   1 11.6937 1.27609   2
  10   8  -1 10.1523 1.21683   3
 -10   8   1 8.51890 1.05502   3
   8  -8  -1 62.6527 2.65517   3
   8  -8  -1 62.4217 2.45232   3
   8  -8  -1 61.2230 2.80730   2
  -8  -8   1 64.0769 2.45588   3
  -8  -8   1 63.4954 2.47783   3
  -8   8   1 60.3187 2.67384   2
  -8   8   1 62.6978 2.52911   3
   8   8  -1 57.6771 2.53271   3
  -8   8   1 61.1089 2.73067   3
  -6  -8   1 204.156 6.67316   3
   6  -8  -1 208.919 7.16229   2
   6  -8  -1 206.862 6.86313   3
  -6  -8   1 210.895 6.67908   3
   6  -8  -1 213.288 6.71276   3
  -6   8   1 217.121 6.95909   3
   6   8  -1 205.290 6.78343   3
  -6   8   1 202.508 7.00047   2
   6   8  -1 198.369 6.73005   3
  -6   8   1 203.605 6.80103   3
   4  -8  -1 4.48167 0.49040   3
   4  -8  -1 7.52368 1.08963   2
   4  -8  -1 4.26012 1.02897   3
   4   8  -1 4.68533 0.51119   3
   4   8  -1 4.73491 0.54098   3
  -4   8   1 4.38284 0.60720   3
  -4   8   1 4.64042 0.70439   3
  -4   8   1 3.33869 0.87671   2
   2  -8  -1 211.486 6.63823   3
   2  -8  -1 212.249 6.71527   3
   2  -8  -1 216.938 7.21982   2
  -2   8   1 208.274 7.17587   2
  -2   8   1 209.429 6.85205   3
  -2   8   1 216.572 6.78008   3
   0  -8  -1 120.134 3.79081   3
   0  -8  -1 119.077 3.78718   3
   0   8   1 121.151 3.94204   3
   0   8   1 115.722 3.90729   3
   0   8   1 111.937 4.31075   2
  -2  -8  -1 0.04317 0.33446   3
  -2  -8  -1 0.02099 0.28663   3
   2   8   1 0.72145 0.38708   3
  -2   8  -1 0.26258 0.37564   2
  -4  -8  -1 10.8361 0.85543   3
   4  -8   1 10.2842 0.84874   2
  -4  -8  -1 9.49872 0.73093   3
  -4   8  -1 10.7443 0.67111   3
  -4   8  -1 10.5139 0.79695   2
   4   8   1 10.0074 0.79621   3
   4   8   1 10.4660 0.83333   3
  -4   8  -1 10.7433 0.75257   3
   6  -8   1 22.0820 1.07721   3
  -6  -8  -1 22.2813 1.30789   3
  -6  -8  -1 22.3817 1.18951   3
   6  -8   1 21.7765 1.29736   2
   6   8   1 23.6523 1.27385   3
  -6   8  -1 21.3843 1.21317   3
  -6   8  -1 21.7297 1.13599   3
   6   8   1 21.6267 1.30710   3
  -6   8  -1 18.4476 1.23969   2
   8  -8   1 6.65621 0.87572   3
   8  -8   1 4.81504 0.92393   2
  -8  -8  -1 3.69907 0.93316   3
  -8  -8  -1 5.16836 0.84616   3
   8  -8   1 5.41147 0.83759   3
   8   8   1 3.44351 0.83469   3
   8   8   1 3.91265 0.77439   3
  -8   8  -1 4.45847 0.73138   3
  -8   8  -1 5.63598 0.80095   2
  10  -8   1 16.2732 1.47501   3
 -10  -8  -1 18.2152 1.51715   3
  10  -8   1 18.4799 1.36182   3
  10  -8   1 20.1099 1.53397   2
 -10  -8  -1 17.0549 1.30174   3
  10   8   1 17.6523 1.55539   3
  10   8   1 16.7809 1.47661   3
 -10   8  -1 19.2726 1.52864   3
 -10   8  -1 17.6601 1.28140   3
  12  -8   1 22.7711 1.75504   3
  12  -8   1 26.3799 2.03309   2
 -12  -8  -1 26.6710 1.92088   3
  12  -8   1 22.6111 1.91388   3
 -12  -8  -1 23.1219 1.80266   3
  12   8   1 24.8533 1.96466   3
  12   8   1 25.8152 1.99357   3
 -12   8  -1 25.3327 1.73077   3
 -12   8  -1 25.7781 1.96044   3
  14  -8   1 17.9091 1.97304   3
  14  -8   1 17.3706 2.18637   3
  14  -8   1 19.6976 2.27365   2
 -14  -8  -1 14.5755 1.89232   3
 -14  -8  -1 16.1654 1.83503   3
 -14   8  -1 15.5629 2.07139   3
  14   8   1 18.6342 2.48941   3
 -14   8  -1 11.9800 1.63271   3
  14   8   1 16.2504 1.96287   3
 -16  -8  -1 2.43844 1.28994   3
  16  -8   1 3.27487 1.67649   3
  16  -8   1 3.82981 1.55746   3
 -16   8  -1 2.67809 1.40788   3
  16   8   1 3.79176 1.58144   3
 -18  -8  -1 4.79102 1.79293   3
  18  -8   1 9.76132 3.10654   2
 -18   8  -1 1.02310 1.62010   3
  18   8   1 2.15322 1.83348   3
  20  -8   1 4.25220 3.21760   3
 -20  -8  -1 6.39179 2.25115   3
  20   8   1 5.38349 2.45708   3
 -20   8  -1 6.99535 2.45007   3
  22  -8   1 -1.8037 4.20567   3
 -22  -8  -1 10.3014 2.95796   3
  22   8   1 2.82595 3.52855   3
 -22   8  -1 9.15394 3.04089   3
 -21  -9   1 6.94086 2.48631   3
  21  -9  -1 3.28686 3.26481   3
  21   9  -1 6.32521 3.11203   3
 -21   9   1 2.61923 2.35318   3
 -19  -9   1 -1.3269 1.73287   3
  19  -9  -1 -3.9549 2.24190   3
 -19   9   1 -0.4436 1.91822   3
  19   9  -1 -4.2403 1.94314   3
  17  -9  -1 2.73161 1.96847   3
  17  -9  -1 -2.0396 1.52760   3
 -17  -9   1 1.78263 1.47281   3
 -17   9   1 0.35896 1.45283   3
  17   9  -1 0.30814 1.47866   3
 -15  -9   1 8.50555 1.45333   3
  15  -9  -1 8.45552 2.10006   2
  15  -9  -1 7.27498 1.57834   3
  15  -9  -1 9.88141 1.97903   3
 -15  -9   1 6.53497 1.53950   3
  15   9  -1 8.39445 1.75656   3
 -15   9   1 10.8277 1.75013   3
  13  -9  -1 2.00631 0.95725   3
  13  -9  -1 1.02709 1.14855   3
  13  -9  -1 -0.8300 1.38802   2
 -13  -9   1 0.24697 0.88100   3
 -13  -9   1 0.77303 1.01730   3
  13   9  -1 0.54707 1.02166   3
 -13   9   1 2.45631 1.35126   3
 -13   9   1 -0.4722 1.08843   2
 -13   9   1 0.73027 0.86548   3
  13   9  -1 -0.0562 0.86422   3
  11  -9  -1 5.41470 1.38212   2
 -11  -9   1 4.03576 0.97188   3
  11  -9  -1 5.63340 1.01816   3
  11  -9  -1 4.26821 1.19251   3
 -11  -9   1 3.37211 0.88593   3
 -11   9   1 4.70585 1.29636   3
  11   9  -1 4.31072 0.97995   3
 -11   9   1 2.84054 1.05119   2
  11   9  -1 4.40842 1.07987   3
 -11   9   1 3.64080 0.96835   3
   9  -9  -1 55.1720 2.82532   2
   9  -9  -1 60.1492 2.42721   3
   9  -9  -1 55.0381 2.59951   3
  -9  -9   1 58.1698 2.42901   3
  -9  -9   1 59.4632 2.40611   3
  -9   9   1 59.4331 2.73240   3
   9   9  -1 58.9010 2.54007   3
  -9   9   1 58.8640 2.69213   2
  -9   9   1 57.0051 2.47610   3
   9   9  -1 56.6816 2.54994   3
  -7  -9   1 0.71811 0.43908   3
   7  -9  -1 0.17289 0.43990   3
   7  -9  -1 0.60081 0.58616   3
  -7  -9   1 0.05167 0.46743   3
  -7   9   1 -0.2762 0.67138   2
   7   9  -1 0.10149 0.46330   3
   7   9  -1 0.19890 0.46118   3
  -7   9   1 -0.3731 0.67280   3
  -7   9   1 0.28764 0.41202   3
   5  -9  -1 -0.4613 0.74548   2
  -5  -9   1 0.50826 0.36719   3
  -5  -9   1 0.43704 0.33248   3
   5  -9  -1 0.68124 0.36683   3
   5  -9  -1 0.10625 0.55837   3
  -5   9   1 -0.4461 0.65407   2
   5   9  -1 0.51221 0.39190   3
  -5   9   1 0.68528 0.57437   3
   5   9  -1 0.20729 0.39820   3
  -5   9   1 0.22242 0.38366   3
   3  -9  -1 18.9207 0.80865   3
   3  -9  -1 17.9820 1.38901   2
   3  -9  -1 18.1502 0.93447   3
   3   9  -1 19.2501 0.81429   3
  -3   9   1 15.2194 1.31804   2
   3   9  -1 18.0567 0.81917   3
   1  -9  -1 215.265 7.20332   2
  -1   9   1 205.345 7.16777   2
  -1   9   1 206.521 6.74536   3
  -1   9   1 211.752 6.72061   3
  -1  -9  -1 105.111 3.31483   3
  -1  -9  -1 100.853 3.33347   3
   1   9   1 102.822 3.48577   3
  -1   9  -1 98.3394 3.63377   2
   1   9   1 101.795 3.51372   3
  -3  -9  -1 53.2838 1.93992   3
  -3  -9  -1 52.1578 1.97340   3
   3  -9   1 50.6371 2.09227   2
   3   9   1 50.6513 1.99542   3
   3   9   1 50.4497 2.03186   3
  -3   9  -1 48.0325 2.04193   2
  -5  -9  -1 108.786 3.75868   3
   5  -9   1 106.097 3.87855   2
  -5  -9  -1 107.911 3.84883   3
  -5   9  -1 107.479 3.77668   2
   5   9   1 110.299 3.87319   3
  -5   9  -1 110.882 3.76228   3
   5   9   1 108.713 3.90153   3
  -5   9  -1 110.560 3.69675   3
   7  -9   1 8.73216 1.08740   2
  -7  -9  -1 5.74759 0.73713   3
   7  -9   1 7.03180 0.73211   3
  -7  -9  -1 7.41253 0.95666   3
   7  -9   1 6.14351 0.83791   3
  -7   9  -1 5.74328 0.82176   2
  -7   9  -1 7.99760 0.98079   3
   7   9   1 6.93968 0.95828   3
   7   9   1 6.48913 0.85004   3
  -7   9  -1 6.78367 0.77245   3
   9  -9   1 18.9706 1.23742   3
  -9  -9  -1 17.4597 1.24976   3
  -9  -9  -1 17.0853 1.45593   3
   9  -9   1 16.9808 1.33800   3
   9  -9   1 16.8028 1.45423   2
  -9   9  -1 18.3961 1.20291   2
  -9   9  -1 16.9336 1.41223   3
   9   9   1 14.7574 1.29948   3
  -9   9  -1 16.6928 1.22214   3
   9   9   1 17.3831 1.46757   3
  11  -9   1 13.1000 1.63546   2
  11  -9   1 12.6447 1.49018   3
  11  -9   1 12.7067 1.33930   3
 -11  -9  -1 10.9768 1.45010   3
 -11  -9  -1 11.2877 1.32183   3
  11   9   1 9.51901 1.36038   3
 -11   9  -1 11.0684 1.48909   3
 -11   9  -1 9.65598 1.20859   3
  11   9   1 11.9666 1.49724   3
 -13  -9  -1 13.7562 1.70965   3
 -13  -9  -1 13.8796 1.69915   3
  13  -9   1 14.4400 1.69284   3
  13  -9   1 16.5432 1.92185   3
  13  -9   1 17.0859 2.16239   2
  13   9   1 14.9259 1.96301   3
  13   9   1 15.8928 1.80966   3
 -13   9  -1 14.7455 1.76790   3
 -13   9  -1 14.3454 1.58228   3
  15  -9   1 8.11624 1.79785   3
 -15  -9  -1 4.39505 1.54757   3
  15  -9   1 9.57181 2.18991   2
  15  -9   1 4.04764 1.48101   3
 -15  -9  -1 6.43337 1.55702   3
  15   9   1 8.17228 1.89831   3
 -15   9  -1 6.79612 1.55831   3
  17  -9   1 -1.9647 1.90614   3
  17  -9   1 1.15444 1.95772   3
 -17  -9  -1 1.25904 1.37672   3
  17  -9   1 1.41331 2.46774   2
 -17   9  -1 1.80304 1.52554   3
  17   9   1 -1.3086 1.60409   3
 -19  -9  -1 3.53606 2.09775   3
  19  -9   1 -1.4268 2.36295   3
  19   9   1 6.29272 2.54672   3
 -19   9  -1 4.00136 2.05624   3
 -21  -9  -1 0.29421 2.47480   3
  21  -9   1 3.01562 3.85886   3
  21   9   1 -1.8567 2.65483   3
 -21   9  -1 1.56280 2.42912   3
 -22 -10   1 -3.0709 2.80575   3
  22 -10  -1 -4.7191 4.11644   3
  22  10  -1 -4.7832 3.42276   3
 -22  10   1 3.44289 2.85144   3
  20 -10  -1 2.69978 2.84761   3
 -20 -10   1 5.67447 2.13876   3
 -20  10   1 7.36274 2.44772   3
  20  10  -1 0.26691 2.30626   3
  18 -10  -1 2.52206 2.63140   3
 -18 -10   1 0.30063 1.59664   3
 -18  10   1 0.30488 1.68534   3
  18  10  -1 2.85585 1.85404   3
 -16 -10   1 0.89166 1.53561   3
  16 -10  -1 0.29987 1.68318   3
  16 -10  -1 4.83024 2.47521   2
  16 -10  -1 -0.5348 1.38620   3
 -16 -10   1 0.22618 1.34998   3
 -16  10   1 2.04783 1.42827   3
  14 -10  -1 3.25198 1.53947   3
  14 -10  -1 -1.2532 1.87586   2
 -14 -10   1 -0.2234 1.09161   3
 -14 -10   1 0.24636 1.09332   3
  14 -10  -1 1.08824 1.06306   3
 -14  10   1 0.07454 1.31408   3
 -14  10   1 -0.1641 1.06516   3
  14  10  -1 2.39043 1.11756   3
 -14  10   1 -0.4814 1.24421   2
  14  10  -1 -0.2156 1.15135   3
  12 -10  -1 1.25677 1.18971   3
  12 -10  -1 2.50092 0.95322   3
 -12 -10   1 3.16476 0.95586   3
  12 -10  -1 1.69099 1.47717   2
 -12 -10   1 1.90018 0.94937   3
 -12  10   1 1.26588 1.11056   3
  12  10  -1 2.10433 0.96461   3
  12  10  -1 2.68978 1.10905   3
 -12  10   1 1.30235 0.85197   3
 -12  10   1 2.26019 1.16563   2
  10 -10  -1 2.71950 1.22719   2
 -10 -10   1 2.19032 0.87455   3
  10 -10  -1 0.78720 0.89016   3
 -10 -10   1 2.50206 0.75930   3
  10  10  -1 1.86542 0.73172   3
 -10  10   1 1.59460 1.00067   2
 -10  10   1 2.24950 0.81328   3
  10  10  -1 1.32945 0.70855   3
 -10  10   1 1.81948 0.99213   3
  -8 -10   1 84.9743 3.22884   3
  -8 -10   1 91.8407 3.23221   3
   8 -10  -1 89.7480 3.80108   2
   8 -10  -1 89.5742 3.22575   3
   8 -10  -1 86.6949 3.42376   3
   8  10  -1 86.0786 3.35879   3
  -8  10   1 92.0461 3.59423   3
   8  10  -1 88.7699 3.37587   3
  -8  10   1 88.5611 3.59211   2
  -8  10   1 84.3134 3.34099   3
   6 -10  -1 104.009 3.51874   3
   6 -10  -1 102.621 3.69977   3
   6 -10  -1 107.038 4.30738   2
  -6 -10   1 95.0200 3.55927   3
  -6 -10   1 98.5100 3.46214   3
  -6  10   1 102.109 3.65583   3
   6  10  -1 106.740 3.61992   3
   6  10  -1 102.965 3.63907   3
  -6  10   1 107.563 4.02113   2
  -6  10   1 103.088 3.82662   3
   4 -10  -1 67.7290 2.36352   3
   4 -10  -1 69.6388 3.02694   2
   4 -10  -1 69.4896 2.48063   3
  -4  10   1 71.2835 2.69217   3
  -4  10   1 68.0579 2.52705   3
   4  10  -1 70.7482 2.43928   3
   4  10  -1 69.5753 2.44771   3
  -4  10   1 66.9730 2.94290   2
   2 -10  -1 0.69485 0.68670   2
  -2  10   1 0.74343 0.44593   3
  -2  10   1 1.30136 0.75343   2
  -2  10   1 0.69618 0.49639   3
   0  10  -1 41.7726 1.98824   2
   0  10   1 41.5867 1.70401   3
   0  10   1 43.6473 1.72334   3
   0  10   1 41.1653 2.16243   2
  -2 -10  -1 11.4165 0.65583   3
  -2 -10  -1 11.2903 0.72011   3
   2  10   1 11.9351 0.83129   3
   2  10   1 11.3782 0.88736   3
   2  10   1 9.78195 1.25904   2
  -2  10  -1 10.4483 0.97934   2
  -4 -10  -1 35.0845 1.58853   3
  -4 -10  -1 35.9057 1.49686   3
   4 -10   1 35.9854 1.74971   2
   4  10   1 36.2380 1.64062   3
  -4  10  -1 33.8596 1.70642   2
  -4  10  -1 36.3232 1.49445   3
  -4  10  -1 36.2984 1.39482   3
   4  10   1 36.7648 1.63959   3
  -6 -10  -1 3.16768 0.72331   3
  -6 -10  -1 3.96994 0.61860   3
   6 -10   1 2.04267 0.82105   2
  -6  10  -1 3.17866 0.72676   2
   6  10   1 1.96321 0.58393   3
  -6  10  -1 3.00701 0.65781   3
  -6  10  -1 2.04508 0.48971   3
  -8 -10  -1 3.18623 0.70653   3
   8 -10   1 2.58133 0.95294   2
   8 -10   1 2.18156 0.69372   3
   8 -10   1 2.43194 0.60712   3
   8  10   1 1.46418 0.75881   3
  -8  10  -1 0.75209 0.83199   3
  -8  10  -1 2.25292 0.67648   2
  -8  10  -1 1.90985 0.59354   3
   8  10   1 0.94488 0.67400   3
 -10 -10  -1 11.2701 1.41075   3
 -10 -10  -1 12.4480 1.24071   3
  10 -10   1 11.4311 1.18633   3
  10 -10   1 11.3906 1.33504   3
 -10  10  -1 12.4981 1.12809   3
  10  10   1 11.4430 1.42703   3
 -10  10  -1 11.8615 1.40063   3
  10  10   1 10.7284 1.28986   3
 -10  10  -1 10.9667 1.10925   2
  12 -10   1 17.1653 1.94541   2
 -12 -10  -1 19.4775 1.72541   3
  12 -10   1 19.6367 1.92367   3
 -12 -10  -1 17.8841 1.78695   3
  12 -10   1 16.4773 1.61828   3
  12  10   1 14.5907 1.68684   3
 -12  10  -1 16.3821 1.53166   3
 -12  10  -1 15.1016 1.78663   3
  12  10   1 16.4591 1.81290   3
  14 -10   1 7.90220 2.05160   2
  14 -10   1 7.12096 1.71541   3
 -14 -10  -1 6.72630 1.48738   3
  14 -10   1 7.71069 1.47326   3
 -14 -10  -1 6.29604 1.52542   3
 -14  10  -1 5.51174 1.77210   3
 -14  10  -1 5.62129 1.43982   3
  14  10   1 4.65972 1.28716   3
 -16 -10  -1 4.14869 1.44981   3
  16 -10   1 4.69491 2.35680   2
  16 -10   1 3.01269 1.86700   3
  16 -10   1 3.80592 1.70897   3
  16  10   1 2.98267 1.79271   3
  18 -10   1 5.34488 3.25165   2
 -18 -10  -1 0.12210 1.69636   3
  18 -10   1 3.13301 2.40607   3
  18 -10   1 6.32361 2.84399   3
  18  10   1 1.96748 1.94136   3
 -18  10  -1 -0.5081 1.57997   3
  20 -10   1 -2.9965 3.03174   3
 -20 -10  -1 6.57591 2.36877   3
 -20  10  -1 1.77676 2.39475   3
  20  10   1 -1.9068 2.30445   3
  22 -10   1 8.01405 4.64988   3
 -22 -10  -1 -1.8529 3.07125   3
  22  10   1 5.97513 3.47450   3
 -22  10  -1 6.71060 3.25556   3
  21 -11  -1 3.39140 3.98265   3
 -21 -11   1 -0.9675 2.56372   3
  21  11  -1 3.27951 2.70930   3
 -21  11   1 3.95820 2.71292   3
 -19 -11   1 4.54791 2.04019   3
  19 -11  -1 3.90008 2.57902   3
  19  11  -1 0.48903 2.13533   3
 -19  11   1 1.61153 2.01585   3
 -17 -11   1 2.11092 1.63267   3
  17 -11  -1 0.29092 1.69877   3
  17 -11  -1 0.89275 2.02717   3
  17  11  -1 -2.1522 1.58711   3
 -17  11   1 -2.0257 1.51116   3
  15 -11  -1 7.40021 2.33957   2
  15 -11  -1 7.69635 1.59600   3
 -15 -11   1 6.74464 1.52325   3
 -15 -11   1 8.21834 1.69000   3
  15 -11  -1 7.83124 1.91351   3
 -15  11   1 9.79314 1.73236   3
  15  11  -1 5.92458 1.55502   3
  13 -11  -1 23.1022 2.32525   3
  13 -11  -1 21.2635 1.79193   3
 -13 -11   1 22.4460 1.86341   3
 -13 -11   1 19.9117 1.83421   3
  13 -11  -1 21.4069 2.48255   2
 -13  11   1 22.0419 2.20552   3
  13  11  -1 22.9208 2.07599   3
 -13  11   1 25.2975 1.94096   3
 -13  11   1 21.9324 2.09012   2
  13  11  -1 24.3055 1.96286   3
  11 -11  -1 -0.8247 1.34902   2
 -11 -11   1 0.09125 0.75036   3
 -11 -11   1 -0.0959 0.83002   3
  11 -11  -1 -1.6122 0.64433   3
  11 -11  -1 0.36142 1.01692   3
  11  11  -1 1.44176 0.82351   3
  11  11  -1 0.67136 0.80164   3
 -11  11   1 0.20962 1.06797   2
 -11  11   1 0.38924 0.82639   3
 -11  11   1 -0.3246 1.07403   3
  -9 -11   1 77.5443 2.97590   3
   9 -11  -1 78.6227 2.97161   3
   9 -11  -1 79.2183 3.22425   3
  -9 -11   1 80.3158 3.02674   3
   9 -11  -1 79.0313 3.67962   2
   9  11  -1 75.6206 3.14579   3
  -9  11   1 73.2165 3.11702   3
   9  11  -1 74.8455 3.15617   3
  -9  11   1 77.5269 3.38763   3
  -9  11   1 82.9623 3.41551   2
  -7 -11   1 4.56954 0.64699   3
  -7 -11   1 4.33745 0.66809   3
   7 -11  -1 4.72256 0.84490   3
   7 -11  -1 4.81157 0.65919   3
   7 -11  -1 3.16915 1.12363   2
  -7  11   1 4.80639 1.09265   2
  -7  11   1 3.83341 0.71984   3
   7  11  -1 4.28018 0.74562   3
  -7  11   1 1.86740 1.08143   3
   7  11  -1 4.68191 0.77957   3
   5 -11  -1 10.7335 0.69898   3
   5 -11  -1 10.6327 1.36270   3
   5 -11  -1 12.3531 1.69082   2
  -5  11   1 10.9800 1.26932   2
  -5  11   1 9.65649 1.02454   3
  -5  11   1 10.6125 0.82259   3
   5  11  -1 9.19900 0.79858   3
   5  11  -1 10.2988 0.78100   3
   3 -11  -1 113.153 4.38236   2
  -3  11   1 114.400 3.96361   3
   3  11  -1 113.282 3.65311   3
  -3  11   1 110.722 4.33102   2
   3  11  -1 110.798 3.63748   3
  -3  11   1 108.713 3.81196   3
  -1  11   1 97.4095 3.62633   3
  -1  11   1 105.312 4.11042   2
  -1  11   1 106.161 3.58263   3
   1  11   1 199.840 6.30117   3
   1  11   1 184.425 6.41622   3
  -1  11  -1 195.112 6.58913   2
   1  11   1 192.086 6.86323   2
  -3 -11  -1 28.7640 1.29025   3
  -3  11  -1 29.5617 1.61813   2
   3  11   1 27.3057 1.38755   3
   3  11   1 30.2925 1.42040   3
   5 -11   1 35.4918 1.83394   2
  -5 -11  -1 34.3372 1.61260   3
  -5 -11  -1 33.6037 1.45246   3
   5  11   1 31.7819 1.60480   3
  -5  11  -1 33.4662 1.45748   3
   5  11   1 34.3612 1.68113   3
  -5  11  -1 33.6083 1.70835   2
  -5  11  -1 33.7592 1.54718   3
  -7 -11  -1 43.0266 2.04133   3
   7 -11   1 39.9335 2.13878   2
  -7 -11  -1 44.6253 1.89625   3
   7  11   1 43.2621 2.06393   3
   7  11   1 45.3096 2.16111   3
  -7  11  -1 43.4026 2.01509   3
  -7  11  -1 43.2481 1.86952   3
  -7  11  -1 45.9364 1.99131   2
   9 -11   1 2.12058 0.65582   3
   9 -11   1 3.23783 1.15643   2
  -9 -11  -1 2.79121 0.92324   3
  -9 -11  -1 3.09927 0.82949   3
   9 -11   1 3.06740 0.77921   3
  -9  11  -1 2.05943 0.69491   3
  -9  11  -1 2.49638 0.73994   2
   9  11   1 2.31706 0.85407   3
  -9  11  -1 1.98435 0.92383   3
   9  11   1 2.15175 0.77490   3
 -11 -11  -1 0.15543 0.82653   3
  11 -11   1 1.90420 0.91431   3
  11 -11   1 0.94613 0.94738   3
 -11 -11  -1 -0.8724 0.97026   3
  11 -11   1 -0.4225 1.13276   2
  11  11   1 0.05964 1.07175   3
 -11  11  -1 -0.0855 1.00727   3
 -11  11  -1 0.06317 0.79745   3
  11  11   1 0.34848 0.86140   3
 -13 -11  -1 3.53764 1.32929   3
  13 -11   1 10.9387 1.95728   2
  13 -11   1 9.80664 1.48534   3
 -13 -11  -1 7.79632 1.33473   3
  13 -11   1 6.99222 1.52894   3
 -13  11  -1 10.9536 1.63317   3
  13  11   1 6.55247 1.53629   3
  13  11   1 7.20815 1.40784   3
 -13  11  -1 8.37998 1.51913   3
  15 -11   1 8.35681 1.73294   3
 -15 -11  -1 8.32192 1.48387   3
 -15 -11  -1 11.0983 2.18067   3
  15 -11   1 8.08878 2.38274   2
  15 -11   1 11.0292 2.01386   3
 -15  11  -1 10.4615 1.91875   3
  17 -11   1 1.77961 1.99350   3
 -17 -11  -1 -1.1623 1.46432   3
  17 -11   1 3.06018 2.79424   2
  17 -11   1 -2.6177 1.91981   3
  17  11   1 1.63543 2.03263   3
 -17  11  -1 2.04528 1.59377   3
 -19 -11  -1 2.32892 2.19721   3
  19 -11   1 -5.8641 4.11897   3
 -19  11  -1 -1.4311 2.21534   3
  19  11   1 -0.8678 2.16062   3
  21 -11   1 4.83028 3.89216   3
 -21 -11  -1 -2.3024 2.58297   3
  21  11   1 2.84935 2.84888   3
 -21  11  -1 6.43265 2.75384   3
 -22 -12   1 -2.7259 2.98469   3
  22 -12  -1 7.64676 4.35457   3
  22  12  -1 -3.4510 3.51442   3
 -22  12   1 -2.4319 3.17078   3
  20 -12  -1 11.9732 3.68259   3
 -20 -12   1 6.91949 2.42226   3
 -20  12   1 7.33435 2.55899   3
  20  12  -1 0.25411 2.36236   3
  18 -12  -1 0.13096 2.43602   3
  18 -12  -1 -1.9623 2.46510   3
 -18 -12   1 1.86511 1.73645   3
  18  12  -1 0.02724 2.00678   3
 -18  12   1 -2.2155 1.84439   3
 -16 -12   1 4.51456 1.49374   3
 -16 -12   1 4.35090 1.71319   3
  16 -12  -1 8.01515 2.94750   2
  16 -12  -1 2.92934 1.92502   3
  16 -12  -1 -0.2099 1.49545   3
  16  12  -1 6.37379 1.83809   3
 -14 -12   1 2.81598 1.32029   3
  14 -12  -1 1.67881 1.19224   3
  14 -12  -1 3.77775 1.64577   3
 -14 -12   1 2.40358 1.23269   3
  14 -12  -1 5.81307 2.14986   2
 -14  12   1 5.51682 1.91547   3
 -14  12   1 5.07400 1.25363   3
 -14  12   1 3.66025 1.48712   2
  14  12  -1 1.78942 1.30073   3
  12 -12  -1 16.3127 1.88665   3
 -12 -12   1 13.9179 1.44997   3
  12 -12  -1 10.5812 1.41307   3
  12 -12  -1 16.9897 2.42514   2
 -12 -12   1 12.5384 1.56471   3
  12  12  -1 13.6724 1.67321   3
  12  12  -1 13.5983 1.61800   3
 -12  12   1 14.4825 1.85123   2
 -12  12   1 15.2405 1.95632   3
 -12  12   1 12.6814 1.57616   3
 -10 -12   1 10.2715 1.17970   3
 -10 -12   1 8.58048 1.13307   3
  10 -12  -1 9.82623 1.78159   2
  10 -12  -1 7.43889 1.05101   3
  10  12  -1 9.07305 1.21513   3
 -10  12   1 9.96900 1.55688   3
 -10  12   1 11.0108 1.51902   2
  10  12  -1 9.38440 1.29193   3
 -10  12   1 8.74695 1.20072   3
   8 -12  -1 11.8832 1.20194   3
   8 -12  -1 10.5773 1.72935   2
   8 -12  -1 10.9132 0.92837   3
  -8 -12   1 11.9485 0.94407   3
  -8 -12   1 11.3330 1.01034   3
  -8  12   1 12.6986 1.43128   2
   8  12  -1 10.6574 1.08011   3
  -8  12   1 12.6475 1.46008   3
  -8  12   1 11.3590 1.10020   3
   8  12  -1 11.8435 1.12902   3
   6 -12  -1 205.102 6.52577   3
   6 -12  -1 207.423 6.75866   3
   6 -12  -1 199.660 7.30910   2
  -6  12   1 201.910 7.22094   2
   6  12  -1 201.139 6.73055   3
  -6  12   1 201.114 6.77503   3
  -6  12   1 210.367 6.98571   3
   6  12  -1 210.201 6.74545   3
   4 -12  -1 80.3214 4.11450   2
   4  12  -1 101.608 3.11764   3
  -4  12   1 96.9709 3.39178   3
  -4  12   1 93.7899 3.76773   2
   4  12  -1 75.4795 3.51677   3
  -4  12   1 90.6393 3.21892   3
  -2  12   1 0.40512 0.46498   3
  -2  12   1 0.05657 0.52669   3
  -2  12   1 -0.7690 0.77221   2
   0  12  -1 2.41841 0.79026   2
   0  12   1 3.70620 1.05947   2
   0  12   1 1.55401 0.58776   3
   0  12   1 1.78714 0.54168   3
   2  12   1 26.3163 1.38931   3
   2  12   1 27.2174 1.88352   2
   2  12   1 27.9922 1.37811   3
  -2  12  -1 26.4475 1.58505   2
   4 -12   1 19.2467 1.41432   2
  -4 -12  -1 19.9217 1.11145   3
  -4 -12  -1 18.8887 0.97991   3
  -4  12  -1 17.3874 1.03450   3
  -4  12  -1 18.4958 1.34190   2
   4  12   1 19.0543 1.18378   3
  -4  12  -1 18.7554 0.92298   3
   4  12   1 20.6177 1.20112   3
   6 -12   1 42.1832 2.14156   2
  -6 -12  -1 40.6020 1.92576   3
  -6 -12  -1 43.0595 1.79472   3
  -6  12  -1 41.9036 1.77240   3
   6  12   1 41.3417 2.02987   3
   6  12   1 44.1596 2.00438   3
  -6  12  -1 41.6567 1.95965   2
  -6  12  -1 42.1491 1.90035   3
   8 -12   1 8.97106 1.39592   2
  -8 -12  -1 9.79294 1.24591   3
  -8 -12  -1 7.89669 0.99646   3
  -8  12  -1 8.94974 1.06516   2
   8  12   1 8.33963 1.25140   3
  -8  12  -1 7.15634 0.86796   3
   8  12   1 8.55289 1.06896   3
  -8  12  -1 9.14429 1.19273   3
 -10 -12  -1 12.0737 1.28040   3
  10 -12   1 14.1637 1.78050   2
  10 -12   1 11.4226 1.39760   3
 -10 -12  -1 12.5053 1.51007   3
  10 -12   1 9.49633 1.12807   3
  10  12   1 12.5359 1.40913   3
  10  12   1 11.8391 1.53438   3
 -10  12  -1 12.8431 1.24497   3
 -10  12  -1 12.9544 1.27018   2
 -10  12  -1 12.2182 1.46740   3
 -12 -12  -1 3.87315 1.14296   3
  12 -12   1 0.71802 1.57693   2
  12 -12   1 4.14915 1.30209   3
 -12 -12  -1 1.36122 1.14311   3
  12 -12   1 2.27467 0.99750   3
  12  12   1 1.26653 0.99840   3
 -12  12  -1 2.29776 1.03420   3
  12  12   1 2.35418 1.40762   3
 -12  12  -1 3.38376 1.24075   3
  14 -12   1 6.47455 2.28454   2
  14 -12   1 3.60114 1.39439   3
 -14 -12  -1 4.72944 1.67887   3
  14 -12   1 4.06914 1.58483   3
 -14 -12  -1 3.67499 1.19840   3
 -14  12  -1 5.42613 1.94062   3
 -14  12  -1 5.36102 1.34213   3
  14  12   1 5.27962 1.42369   3
  16 -12   1 6.92596 1.88375   3
  16 -12   1 2.71559 2.65260   2
 -16 -12  -1 5.41356 1.62226   3
  16 -12   1 4.31387 1.96088   3
 -16  12  -1 4.84581 1.72517   3
  16  12   1 4.00552 1.70562   3
  18 -12   1 2.32903 2.29112   3
 -18 -12  -1 0.25671 1.73470   3
  18  12   1 -1.4715 2.07016   3
 -18  12  -1 0.20052 1.72648   3
  20 -12   1 1.79688 3.39265   3
 -20 -12  -1 1.60313 2.39793   3
 -20  12  -1 6.49054 2.40682   3
  20  12   1 2.21752 2.60548   3
  21 -13  -1 -4.0030 4.12731   3
 -21 -13   1 -5.5879 2.83652   3
 -21  13   1 0.69126 2.82105   3
  21  13  -1 4.67427 3.14692   3
 -19 -13   1 10.4702 2.39161   3
 -19  13   1 9.57526 2.59594   3
  19  13  -1 13.4054 2.82415   3
 -17 -13   1 -2.3650 2.05726   3
 -17 -13   1 0.22884 1.60742   3
  17 -13  -1 3.44477 1.80165   3
  17 -13  -1 0.74123 2.14297   3
  17  13  -1 0.76233 1.64715   3
 -17  13   1 -0.0242 1.82407   3
  15 -13  -1 5.96417 1.42763   3
  15 -13  -1 1.66181 1.77124   3
 -15 -13   1 3.31613 1.53064   3
 -15 -13   1 3.25692 1.37752   3
  15 -13  -1 -0.7417 2.37949   2
 -15  13   1 1.70935 1.33073   3
 -15  13   1 -1.0668 1.66578   2
  15  13  -1 4.59974 1.66446   3
  13 -13  -1 14.8110 1.96619   3
 -13 -13   1 11.4723 1.62807   3
  13 -13  -1 12.6710 1.60538   3
  13 -13  -1 14.1073 2.54801   2
 -13 -13   1 10.5848 1.45638   3
 -13  13   1 11.9420 1.78011   3
  13  13  -1 10.6221 1.58235   3
 -13  13   1 12.9475 1.91496   2
  13  13  -1 13.5976 1.99176   3
 -13  13   1 11.7425 1.62128   3
  11 -13  -1 16.3162 2.25783   2
  11 -13  -1 9.79571 1.33117   3
 -11 -13   1 9.49511 1.31757   3
 -11 -13   1 10.9888 1.28381   3
  11  13  -1 13.3039 1.67510   3
  11  13  -1 11.7322 1.51178   3
 -11  13   1 10.6745 1.66875   3
 -11  13   1 10.0666 1.43211   3
 -11  13   1 13.4085 1.79494   2
  -9 -13   1 124.295 4.42069   3
   9 -13  -1 125.996 4.63307   3
   9 -13  -1 129.185 5.28629   2
   9 -13  -1 130.963 4.43448   3
  -9 -13   1 129.002 4.44671   3
  -9  13   1 125.034 4.96401   2
   9  13  -1 128.366 4.72131   3
  -9  13   1 128.503 4.72031   3
   9  13  -1 123.852 4.69342   3
  -9  13   1 127.398 4.94292   3
   7 -13  -1 2.75368 0.78950   3
   7 -13  -1 2.31361 0.53807   3
   7 -13  -1 1.20790 1.18655   2
  -7  13   1 2.05905 0.66348   3
   7  13  -1 3.01758 0.69982   3
  -7  13   1 3.24618 1.08223   2
  -7  13   1 3.32078 1.02151   3
   5 -13  -1 5.45819 1.30366   2
  -5  13   1 6.45391 1.26450   2
  -5  13   1 5.26982 0.94169   3
   5  13  -1 6.91062 0.73523   3
   5  13  -1 5.54952 0.71679   3
  -5  13   1 5.60729 0.74441   3
   3 -13  -1 0.11229 0.94271   2
  -3  13   1 0.18498 0.85522   2
  -3  13   1 0.73757 0.52723   3
  -3  13   1 0.62937 0.62291   3
  -1  13   1 0.51178 0.57402   3
  -1  13   1 1.11567 0.54171   3
  -1  13   1 1.65798 0.92424   2
   1  13   1 0.05242 0.80757   2
  -1  13  -1 0.27810 0.73757   2
   1  13   1 0.81740 0.56753   3
   1  13   1 0.61284 0.47667   3
  -3  13  -1 0.89450 0.77449   2
   3  13   1 1.16226 0.58946   3
   3  13   1 1.94850 0.52866   3
   3  13   1 2.44925 1.13474   2
   5 -13   1 -0.6238 0.80503   2
  -5 -13  -1 0.57423 0.44632   3
  -5 -13  -1 0.87744 0.61071   3
  -5  13  -1 0.19463 0.46790   3
  -5  13  -1 -0.0401 0.55902   3
  -5  13  -1 -0.3498 0.70953   2
   5  13   1 0.22491 0.49699   3
  -7 -13  -1 85.0459 3.09134   3
  -7 -13  -1 81.1573 3.19967   3
   7 -13   1 84.9974 3.50122   2
  -7  13  -1 82.7652 3.05086   3
   7  13   1 80.2209 3.29856   3
   7  13   1 78.9085 3.33367   3
  -7  13  -1 82.2001 3.22601   2
  -7  13  -1 83.8002 3.20845   3
  -9 -13  -1 8.06957 1.25010   3
  -9 -13  -1 8.15911 1.05191   3
  -9  13  -1 8.37933 1.02853   3
  -9  13  -1 6.66317 1.20340   3
   9  13   1 10.6300 1.44090   3
   9  13   1 9.72076 1.40663   3
  -9  13  -1 8.84786 1.17295   2
  11 -13   1 16.2518 1.40119   3
  11 -13   1 18.3691 2.11450   2
 -11 -13  -1 17.4682 1.58464   3
 -11 -13  -1 15.2196 1.74538   3
 -11  13  -1 16.6515 1.84248   3
  11  13   1 12.9273 1.64578   3
 -11  13  -1 16.8666 1.53906   3
  11  13   1 15.5539 1.86653   3
 -11  13  -1 16.5469 1.54483   2
 -13 -13  -1 1.54073 1.11128   3
  13 -13   1 -0.5428 1.91741   2
  13 -13   1 0.04928 1.31270   3
 -13 -13  -1 1.74283 1.39894   3
 -13  13  -1 -0.9082 0.91906   3
 -13  13  -1 1.38208 1.42675   3
  15 -13   1 2.95703 1.44071   3
 -15 -13  -1 -1.2369 1.28003   3
 -15 -13  -1 -0.4572 1.73958   3
  15 -13   1 4.35169 1.79869   3
  15 -13   1 4.01413 2.59373   2
  15  13   1 0.72091 1.35680   3
 -15  13  -1 0.67214 1.33434   3
 -17 -13  -1 6.98397 1.87552   3
  17 -13   1 10.0864 3.46182   2
  17 -13   1 18.2018 4.55780   3
 -17  13  -1 11.1278 2.22506   3
  17  13   1 10.4686 2.34125   3
  19 -13   1 1.91955 3.12108   3
 -19 -13  -1 3.82298 2.38784   3
  19  13   1 4.35938 2.30495   3
 -19  13  -1 1.19127 2.46595   3
 -21 -13  -1 2.21649 3.23520   3
  21 -13   1 1.35700 5.41604   3
  21  13   1 1.75942 3.27601   3
 -21  13  -1 2.65245 2.89263   3
 -20 -14   1 2.30964 2.74476   3
  20 -14  -1 0.26724 3.45096   3
  20  14  -1 0.40755 2.64739   3
 -20  14   1 2.51632 2.48307   3
 -18 -14   1 -2.0893 2.17140   3
  18 -14  -1 -3.2610 2.45164   3
  18  14  -1 1.15534 2.45218   3
 -18  14   1 -2.7889 1.89447   3
  16 -14  -1 3.38663 1.64913   3
  16 -14  -1 3.85696 2.08716   3
 -16 -14   1 2.02456 1.83023   3
 -16 -14   1 3.29108 1.57468   3
  16  14  -1 1.31727 1.66005   3
 -16  14   1 4.37423 1.65736   3
  14 -14  -1 0.18952 2.55538   2
 -14 -14   1 0.89908 1.38044   3
 -14 -14   1 1.11353 1.22423   3
  14 -14  -1 2.24209 1.22905   3
  14 -14  -1 -0.2573 1.43837   3
 -14  14   1 1.78427 1.31064   3
 -14  14   1 1.50977 1.53861   2
  14  14  -1 0.68872 1.55615   3
 -12 -14   1 0.88527 0.94094   3
  12 -14  -1 1.53365 1.71791   3
  12 -14  -1 3.04786 2.00701   2
 -12 -14   1 1.82718 1.09186   3
  12  14  -1 1.47496 1.09115   3
 -12  14   1 -1.6513 1.33857   3
 -12  14   1 0.43839 1.32094   2
 -12  14   1 2.33847 1.26048   3
  12  14  -1 2.50166 1.04193   3
  10 -14  -1 15.5859 1.63933   3
 -10 -14   1 12.1918 1.29925   3
  10 -14  -1 17.5035 2.38586   2
 -10 -14   1 13.4697 1.28409   3
  10 -14  -1 13.3519 1.22548   3
 -10  14   1 15.5994 1.90759   2
  10  14  -1 13.2162 1.43935   3
 -10  14   1 13.5267 1.48718   3
 -10  14   1 12.7745 1.79782   3
  10  14  -1 18.3414 1.57560   3
   8 -14  -1 70.5344 3.61536   2
   8  14  -1 71.0335 2.95940   3
  -8  14   1 72.4186 3.20714   3
  -8  14   1 72.1646 2.96409   3
   8  14  -1 69.0039 2.94260   3
  -8  14   1 74.4997 3.38139   2
   6 -14  -1 8.98649 1.59478   2
  -6  14   1 9.97652 1.54655   2
  -6  14   1 10.1933 0.97895   3
   6  14  -1 8.55193 0.93050   3
  -6  14   1 10.8835 1.32749   3
   6  14  -1 9.44467 0.87901   3
   4 -14  -1 11.6733 1.64031   2
   4  14  -1 9.14919 0.91347   3
  -4  14   1 10.4049 1.54488   2
   4  14  -1 7.90042 0.74922   3
  -4  14   1 8.03331 1.11526   3
  -4  14   1 10.7648 0.90287   3
  -2  14   1 25.7578 1.37107   3
  -2  14   1 27.0814 2.02608   2
  -2  14   1 28.5053 1.52701   3
   0  14   1 13.1713 1.03921   3
   0  14   1 14.9604 1.86794   2
   0  14   1 12.7673 1.05671   3
   0  14  -1 12.3425 1.32522   2
  -2  14  -1 30.9906 1.87163   2
   2  14   1 31.6761 1.57911   3
   2  14   1 32.0657 2.22168   2
   2  14   1 33.1444 1.58290   3
   4  14   1 154.277 5.38495   3
   4  14   1 156.762 5.41247   3
  -4  14  -1 158.010 5.59092   2
  -6 -14  -1 9.35953 1.09385   3
   6 -14   1 9.85782 1.42533   2
  -6 -14  -1 9.49016 0.84251   3
  -6  14  -1 9.28003 1.07883   3
  -6  14  -1 11.1456 1.32850   2
   6  14   1 8.43806 1.14015   3
  -6  14  -1 7.88139 0.78929   3
   6  14   1 8.04312 1.07115   3
  -8 -14  -1 8.09986 1.01184   3
   8 -14   1 6.38397 1.57117   2
  -8 -14  -1 7.70427 1.16904   3
  -8  14  -1 5.57738 0.86900   3
  -8  14  -1 8.96339 1.22038   2
  -8  14  -1 6.37348 1.17868   3
   8  14   1 7.19838 1.20608   3
   8  14   1 8.84866 1.24164   3
  10 -14   1 64.7121 3.26119   2
 -10 -14  -1 63.6010 2.72798   3
 -10 -14  -1 64.9557 2.96301   3
 -10  14  -1 60.9549 2.99115   3
  10  14   1 60.0791 3.08816   3
  10  14   1 60.0021 2.94623   3
 -10  14  -1 59.9583 2.74325   2
 -10  14  -1 61.8012 2.76691   3
 -12 -14  -1 23.2859 1.83812   3
 -12 -14  -1 21.5645 2.07373   3
  12 -14   1 22.2666 2.64481   2
 -12  14  -1 21.9646 1.84653   2
 -12  14  -1 22.9003 1.92942   3
  12  14   1 16.0095 1.95279   3
 -12  14  -1 22.0795 2.18482   3
  12  14   1 19.6885 2.24419   3
 -14 -14  -1 2.69688 1.66604   3
  14 -14   1 0.63586 1.49083   3
 -14 -14  -1 -1.0678 1.25449   3
  14 -14   1 0.32455 2.38962   2
  14  14   1 0.05029 1.40187   3
 -14  14  -1 -1.6279 1.21030   3
  16 -14   1 -1.4557 2.22330   3
 -16 -14  -1 2.34014 1.58297   3
  16 -14   1 3.70739 2.00241   3
  16 -14   1 7.28340 3.22800   2
 -16  14  -1 1.51579 1.68183   3
  16  14   1 3.00711 1.73947   3
  18 -14   1 6.68435 2.68675   3
 -18 -14  -1 0.12548 2.00532   3
  18  14   1 -1.2409 2.16275   3
 -18  14  -1 1.27287 2.20628   3
 -20 -14  -1 0.99124 2.88610   3
  20 -14   1 2.41380 4.02931   3
  20  14   1 4.46707 3.13221   3
 -20  14  -1 2.38030 2.69709   3
 -21 -15   1 2.09162 3.35583   3
 -21  15   1 1.14600 3.04768   3
  21  15  -1 -5.0672 2.96372   3
  19 -15  -1 -1.1152 3.15188   3
 -19 -15   1 -2.1266 2.35912   3
 -19  15   1 1.77797 2.46537   3
  19  15  -1 -0.0565 2.61354   3
 -17 -15   1 2.92396 1.85769   3
 -17 -15   1 6.34126 2.84321   3
  17  15  -1 3.48361 2.00903   3
 -17  15   1 4.53251 2.05096   3
 -15 -15   1 2.79351 1.38291   3
 -15 -15   1 6.00090 1.67107   3
  15 -15  -1 6.67148 3.13490   2
  15 -15  -1 3.82337 1.41848   3
 -15  15   1 3.86566 1.53673   3
 -15  15   1 4.90070 1.89118   2
 -13 -15   1 -1.8682 1.18845   3
  13 -15  -1 1.24091 1.38521   3
 -13 -15   1 1.15431 1.09015   3
  13 -15  -1 0.08364 2.31351   2
  13 -15  -1 1.38109 1.08254   3
 -13  15   1 0.16838 1.15533   3
  13  15  -1 1.09733 1.35665   3
  13  15  -1 -0.0976 1.21153   3
 -13  15   1 2.15421 1.87901   3
 -13  15   1 -0.7477 1.40174   2
  11 -15  -1 0.10459 1.82396   2
  11 -15  -1 0.79073 0.83705   3
 -11 -15   1 2.20246 0.93695   3
  11 -15  -1 -0.1176 1.05804   3
 -11 -15   1 -0.1240 0.87413   3
  11  15  -1 -0.5432 0.95461   3
 -11  15   1 1.18604 1.33946   2
  11  15  -1 -0.8979 0.89962   3
 -11  15   1 -1.4752 1.30406   3
 -11  15   1 -1.7293 0.90291   3
   9 -15  -1 6.76357 1.79248   2
  -9  15   1 10.6512 1.35138   3
  -9  15   1 8.00511 1.53925   3
   9  15  -1 6.97712 1.13524   3
   9  15  -1 7.60731 1.22779   3
  -9  15   1 12.0084 1.78703   2
   7 -15  -1 70.1345 3.64594   2
  -7  15   1 72.0190 2.91429   3
   7  15  -1 69.7483 2.85384   3
  -7  15   1 69.3969 3.18605   3
  -7  15   1 77.3070 3.55085   2
   7  15  -1 74.3364 2.93334   3
   5 -15  -1 91.2619 4.06648   2
   5  15  -1 89.5601 3.19098   3
  -5  15   1 86.2458 3.47539   3
  -5  15   1 89.7405 3.30442   3
  -5  15   1 84.1531 3.86949   2
   5  15  -1 88.1883 3.18698   3
   3 -15  -1 11.5238 1.70657   2
  -3  15   1 12.0642 1.64562   2
  -3  15   1 13.8738 1.19800   3
  -3  15   1 11.8908 1.01947   3
  -1  15   1 0.90373 0.61185   3
   1  15  -1 -0.0729 0.84924   2
  -1  15   1 -0.5418 1.01843   2
  -1  15   1 0.99497 0.62274   3
  -1  15  -1 1.22112 0.93249   2
   1  15   1 2.12989 1.11187   2
   1  15   1 1.04641 0.60241   3
   1  15   1 2.07353 0.64529   3
  -3  15  -1 2.76714 1.04072   2
   3  15   1 2.29448 1.35935   2
   3  15   1 3.96694 0.83804   3
   3  15   1 3.28323 0.74934   3
  -5  15  -1 8.66572 0.99265   3
   5  15   1 9.62507 1.16453   3
  -5  15  -1 8.80995 1.27299   2
   5  15   1 7.24024 1.02055   3
  -5  15  -1 5.94458 0.76005   3
   7 -15   1 12.6486 1.94030   2
  -7 -15  -1 10.8317 1.24213   3
  -7 -15  -1 11.4410 1.00967   3
  -7  15  -1 11.6936 1.01147   3
   7  15   1 13.1250 1.37987   3
   7  15   1 11.0534 1.31635   3
  -7  15  -1 10.4883 1.31677   2
   9 -15   1 44.1675 2.62268   2
  -9 -15  -1 36.5277 1.92037   3
   9  15   1 40.7140 2.23179   3
  -9  15  -1 38.4035 2.15922   2
   9  15   1 36.3904 2.29589   3
  -9  15  -1 39.2640 2.00965   3
  -9  15  -1 35.0624 2.21988   3
  11 -15   1 1.59469 1.65302   2
 -11 -15  -1 -1.5094 1.22214   3
 -11 -15  -1 -0.2498 0.90995   3
 -11  15  -1 0.71372 1.27102   3
  11  15   1 0.41723 0.99633   3
  11  15   1 0.84512 1.39557   3
 -11  15  -1 1.66223 0.98067   3
 -11  15  -1 0.74245 1.11375   2
  13 -15   1 1.88590 2.33387   2
 -13 -15  -1 0.25445 1.46742   3
 -13 -15  -1 0.87804 1.13438   3
 -13  15  -1 3.00160 1.18626   3
  13  15   1 -0.6114 1.38753   3
 -13  15  -1 0.76576 1.56231   3
 -15 -15  -1 7.11036 1.66343   3
  15 -15   1 9.78216 3.05541   2
 -15 -15  -1 3.73611 1.96811   3
  15  15   1 8.60534 1.86184   3
 -15  15  -1 8.21575 1.81006   3
 -17 -15  -1 0.54225 1.78156   3
  17 -15   1 2.09649 2.26071   3
  17  15   1 1.67527 2.05788   3
 -17  15  -1 -0.6683 1.97367   3
 -19 -15  -1 1.03314 2.73814   3
 -19  15  -1 0.37875 2.46276   3
  19  15   1 -0.4344 2.57427   3
 -20 -16   1 7.16372 3.20305   3
 -20  16   1 -0.9221 2.79587   3
  20  16  -1 5.84476 3.05072   3
 -18 -16   1 4.61302 2.32424   3
  18  16  -1 3.25836 2.38048   3
 -18  16   1 3.50973 2.41705   3
  16 -16  -1 17.6125 2.59791   3
 -16 -16   1 15.3668 2.43213   3
 -16 -16   1 18.3701 2.18878   3
 -16  16   1 21.4747 2.90652   2
 -16  16   1 18.0338 2.46745   3
  16  16  -1 17.4058 2.47029   3
  14 -16  -1 -0.7033 1.48474   3
 -14 -16   1 0.48873 1.37595   3
  14 -16  -1 0.19816 1.26050   3
  14 -16  -1 0.84826 2.79827   2
 -14 -16   1 -0.5806 1.26288   3
 -14  16   1 -2.1270 1.67581   2
  14  16  -1 1.45587 1.45529   3
 -14  16   1 0.86289 1.30353   3
 -12 -16   1 14.1790 1.63390   3
 -12 -16   1 15.4097 1.57627   3
  12 -16  -1 13.6004 2.75499   2
  12 -16  -1 16.1694 1.73318   3
 -12  16   1 14.5736 1.81113   3
  12  16  -1 14.9407 1.92739   3
 -12  16   1 16.7898 2.36084   2
  12  16  -1 14.7297 1.86283   3
 -12  16   1 16.5596 2.28329   3
  10 -16  -1 3.95797 1.84131   2
 -10  16   1 1.00412 1.35989   3
  10  16  -1 0.09433 0.95251   3
 -10  16   1 -0.4266 1.31978   2
  10  16  -1 1.26813 0.92281   3
 -10  16   1 -1.0282 0.91225   3
   8 -16  -1 1.70811 1.52059   2
  -8  16   1 0.97280 1.20071   3
   8  16  -1 -0.1088 0.83457   3
  -8  16   1 3.10537 0.81252   3
   8  16  -1 0.44746 0.73080   3
  -8  16   1 -0.1280 1.30148   2
   6 -16  -1 23.6250 2.30644   2
  -6  16   1 24.3102 2.22848   2
  -6  16   1 24.5920 1.81622   3
   6  16  -1 25.8039 1.47346   3
  -6  16   1 23.8100 1.48714   3
   6  16  -1 24.4488 1.36192   3
   4 -16  -1 53.4295 3.00276   2
   4  16  -1 50.7851 2.03307   3
  -4  16   1 48.2779 2.39629   3
  -4  16   1 51.4741 2.98371   2
   4  16  -1 53.1942 2.05916   3
  -4  16   1 51.7299 2.19098   3
  -2  16   1 5.68318 1.51094   2
  -2  16   1 3.41941 0.89666   3
   2  16  -1 5.50312 1.41370   2
  -2  16   1 3.57319 0.72267   3
   0  16   1 2.36110 0.79521   3
   0  16   1 2.48168 1.34358   2
   0  16   1 2.34284 0.65394   3
   0  16  -1 2.71444 1.11923   2
  -2  16  -1 11.9768 1.53147   2
   2  16   1 12.6600 1.07785   3
   2  16   1 14.0142 1.87126   2
   2  16   1 14.0038 1.15901   3
  -4  16  -1 0.66140 0.98877   2
   4  16   1 3.71602 1.63020   2
   4  16   1 1.53962 1.00669   3
   4  16   1 0.97842 0.70590   3
   6 -16   1 68.2503 3.73050   2
   6  16   1 73.7822 3.09054   3
   6  16   1 72.2443 3.02584   3
  -6  16  -1 75.2239 3.23376   2
  -6  16  -1 71.3228 2.92908   3
  -6  16  -1 73.1398 2.73388   3
   8 -16   1 38.0995 2.58214   2
  -8 -16  -1 41.9043 2.12070   3
  -8 -16  -1 42.1803 1.91616   3
  -8  16  -1 38.3993 2.25159   2
   8  16   1 44.8818 2.33830   3
  -8  16  -1 42.1720 2.25562   3
  -8  16  -1 40.2354 1.99109   3
   8  16   1 40.2889 2.28712   3
  10 -16   1 18.7527 2.28327   2
 -10 -16  -1 14.6618 1.43504   3
 -10 -16  -1 13.4514 1.63428   3
  10  16   1 11.5117 1.62820   3
 -10  16  -1 14.7031 1.83247   3
 -10  16  -1 14.3560 1.66718   2
 -10  16  -1 13.4657 1.47596   3
  10  16   1 13.4044 1.72884   3
 -12 -16  -1 5.24247 1.21212   3
 -12 -16  -1 6.94555 1.66468   3
  12 -16   1 4.07178 2.32683   2
 -12  16  -1 5.15079 1.42574   3
 -12  16  -1 6.27597 1.63765   3
  12  16   1 6.12314 1.43070   3
 -12  16  -1 7.00127 1.43173   2
  14 -16   1 2.19621 2.81600   2
 -14 -16  -1 -1.6164 1.23807   3
 -14 -16  -1 -0.0956 1.73975   3
  14  16   1 -2.3256 1.47989   3
 -14  16  -1 0.12673 1.32081   3
 -16 -16  -1 -1.1374 2.70499   3
 -16 -16  -1 -0.7343 1.72135   3
 -16  16  -1 1.49787 1.74223   3
  16  16   1 0.45714 2.07270   3
 -18 -16  -1 4.97535 2.50728   3
 -18  16  -1 0.13432 2.40518   3
  18  16   1 -2.9568 2.19349   3
 -20 -16  -1 -4.4674 3.09744   3
 -20  16  -1 -0.4099 2.89808   3
  20  16   1 3.87434 3.52880   3
 -19 -17   1 2.33326 2.73018   3
 -19  17   1 5.03787 2.70273   3
  19  17  -1 -4.3287 2.96770   3
 -17 -17   1 1.09427 1.86408   3
  17 -17  -1 1.50915 2.25013   3
  17  17  -1 0.62586 2.10224   3
 -17  17   1 2.21606 2.15141   3
 -15 -17   1 10.8887 1.77270   3
 -15 -17   1 9.57734 1.87308   3
  15 -17  -1 9.73701 1.88223   3
  15  17  -1 8.73927 2.13208   3
 -15  17   1 13.7423 2.53069   2
  13 -17  -1 -1.2869 2.65127   2
 -13 -17   1 1.48589 1.22329   3
  13  17  -1 -0.6790 1.32117   3
 -13  17   1 1.90201 1.40758   3
 -13  17   1 -1.2759 1.70110   2
  11 -17  -1 5.39839 2.32621   2
  11  17  -1 3.59490 1.25638   3
 -11  17   1 3.16745 1.63099   3
 -11  17   1 3.99698 1.25958   3
  11  17  -1 2.54906 1.16725   3
 -11  17   1 3.82777 1.71676   2
   9 -17  -1 8.92482 2.16931   2
  -9  17   1 7.12641 1.80584   2
  -9  17   1 9.22462 1.64854   3
   9  17  -1 9.77368 1.46440   3
   9  17  -1 6.76551 1.19201   3
  -9  17   1 6.98773 1.22135   3
   7 -17  -1 6.74760 1.86528   2
  -7  17   1 5.42665 1.35035   3
  -7  17   1 5.84037 0.99093   3
   7  17  -1 4.83443 0.94136   3
  -7  17   1 3.05938 1.58473   2
   7  17  -1 7.62255 1.08851   3
   5 -17  -1 4.04626 1.61166   2
  -5  17   1 5.56920 2.03390   3
   5  17  -1 4.36412 0.76007   3
  -5  17   1 4.66569 0.86888   3
  -5  17   1 5.60771 1.62367   2
   5  17  -1 4.46099 0.80059   3
  -3  17   1 32.9079 2.50725   2
  -3  17   1 30.5812 1.88921   3
  -3  17   1 34.1623 1.65299   3
  -1  17   1 28.1254 1.52202   3
  -1  17   1 26.8084 1.65860   3
   1  17  -1 27.5317 2.19071   2
  -1  17   1 30.2425 2.40134   2
   1  17   1 4.41734 0.77564   3
   1  17   1 4.16073 0.91650   3
  -1  17  -1 4.05440 1.31144   2
   1  17   1 5.08580 1.70206   2
   3  17   1 9.84417 1.91866   2
  -3  17  -1 11.3066 1.68504   2
   3  17   1 9.74905 1.36505   3
   3  17   1 8.26678 1.04826   3
   5  17   1 0.26892 0.76731   3
   5  17   1 0.08138 0.83241   3
  -5  17  -1 -0.0052 0.78968   3
  -5  17  -1 1.58846 1.10803   2
   7 -17   1 17.0760 2.04390   2
   7  17   1 15.6208 1.62090   3
   7  17   1 14.5058 1.47888   3
  -7  17  -1 13.2211 1.64584   2
  -7  17  -1 14.5889 1.21926   3
  -9 -17  -1 8.28808 1.22458   3
  -9 -17  -1 8.56390 1.18326   3
   9 -17   1 11.2758 1.98490   2
   9  17   1 9.85677 1.59564   3
   9  17   1 12.0465 1.52415   3
  -9  17  -1 8.92217 1.44067   2
  -9  17  -1 6.26016 1.41750   3
  -9  17  -1 7.87059 1.18029   3
  11 -17   1 1.88811 2.08392   2
 -11 -17  -1 1.13761 0.95433   3
 -11 -17  -1 2.89567 1.42075   3
 -11  17  -1 1.39902 1.23239   2
 -11  17  -1 3.22776 1.45008   3
 -11  17  -1 2.38698 1.07340   3
  11  17   1 0.81996 1.07437   3
  11  17   1 2.78417 1.41698   3
 -13 -17  -1 6.47915 1.49471   3
 -13 -17  -1 6.66481 1.86816   3
  13 -17   1 8.99130 2.82385   2
  13  17   1 2.04501 1.63632   3
 -13  17  -1 2.69122 1.87412   3
 -13  17  -1 4.63249 1.61001   2
 -13  17  -1 4.52176 1.48503   3
  15 -17   1 7.89690 3.30800   2
 -15 -17  -1 1.96481 1.64861   3
 -15 -17  -1 1.32245 2.19879   3
  15  17   1 3.37910 1.82460   3
 -17 -17  -1 5.87549 2.18890   3
  17  17   1 2.06745 2.24698   3
 -17  17  -1 2.64676 2.24866   3
 -19 -17  -1 2.26246 3.04816   3
 -19  17  -1 0.45740 2.91364   3
  19  17   1 0.29078 2.65037   3
  20  18  -1 4.26340 3.13351   3
 -20  18   1 6.33317 3.17737   3
 -18 -18   1 -0.6797 2.37513   3
  18  18  -1 6.10029 2.90138   3
 -18  18   1 5.17875 2.67130   3
 -16 -18   1 10.8655 2.00546   3
 -16  18   1 17.1100 2.87371   2
  16  18  -1 11.8611 2.43248   3
 -16  18   1 14.3522 2.54832   3
 -14 -18   1 6.12857 1.39103   3
 -14  18   1 6.99159 1.90448   3
 -14  18   1 3.18701 2.03169   2
  14  18  -1 4.23709 1.73788   3
  12 -18  -1 12.0555 2.90683   2
 -12  18   1 11.3435 2.23703   3
  12  18  -1 12.6583 1.95186   3
  12  18  -1 10.9110 1.83154   3
 -12  18   1 11.5834 1.78771   3
 -12  18   1 10.9342 2.27741   2
  10 -18  -1 14.6146 2.74389   2
 -10  18   1 18.7683 2.46859   2
  10  18  -1 11.7746 1.64600   3
 -10  18   1 13.2211 1.61634   3
  10  18  -1 13.0914 1.65963   3
 -10  18   1 10.6274 1.92234   3
   8 -18  -1 4.33091 1.95840   2
  -8  18   1 4.42251 1.06450   3
  -8  18   1 4.39811 1.69007   2
   8  18  -1 3.37326 0.98434   3
  -8  18   1 4.16304 1.42926   3
   8  18  -1 4.03814 1.02165   3
   6 -18  -1 11.8111 2.09463   2
  -6  18   1 11.7730 1.34269   3
   6  18  -1 9.91894 1.09997   3
   6  18  -1 9.24406 1.29115   3
  -6  18   1 14.8328 2.24116   2
  -6  18   1 11.8246 1.54515   3
  -4  18   1 16.0877 2.30145   2
  -4  18   1 25.5765 1.54664   3
   4  18  -1 24.7216 1.32845   3
   4  18  -1 24.4557 1.30335   3
  -4  18   1 20.4787 1.80125   3
  -2  18   1 3.73391 1.05305   3
  -2  18   1 4.93752 1.61431   2
   2  18  -1 3.50178 1.57081   2
  -2  18   1 5.50163 0.89514   3
   0  18   1 1.84831 0.72554   3
   0  18   1 1.42905 0.89451   3
   0  18   1 1.40706 1.45578   2
   0  18  -1 2.77803 1.41166   2
   2  18   1 1.46584 0.84101   3
   2  18   1 2.42819 1.58277   2
  -2  18  -1 2.36077 1.34840   2
   2  18   1 2.93148 0.84193   3
   4  18   1 112.104 5.49457   2
   4  18   1 123.045 4.44712   3
  -4  18  -1 124.085 4.90944   2
   4  18   1 117.509 4.52387   3
  -6  18  -1 12.4777 1.81121   2
   6  18   1 11.2051 1.49241   3
  -6  18  -1 10.9040 1.29660   3
   6  18   1 11.0414 1.37451   3
  -6  18  -1 8.68600 1.01471   3
   8 -18   1 2.63010 1.72430   2
   8  18   1 3.74637 1.21109   3
   8  18   1 5.84603 1.28967   3
  -8  18  -1 5.45720 1.32573   3
  -8  18  -1 5.34875 0.98286   3
  -8  18  -1 5.52452 1.33877   2
 -10 -18  -1 6.08837 1.35995   3
  10 -18   1 5.48379 2.12373   2
 -10 -18  -1 6.90252 1.15189   3
  10  18   1 6.55840 1.46586   3
 -10  18  -1 7.45371 1.55390   2
  10  18   1 4.98763 1.32403   3
 -10  18  -1 7.87005 1.24805   3
 -10  18  -1 5.66503 1.51164   3
 -12 -18  -1 16.5117 2.01481   3
  12 -18   1 24.2533 3.30926   2
 -12 -18  -1 17.0793 1.82528   3
 -12  18  -1 17.2764 2.11367   2
 -12  18  -1 17.1633 2.41712   3
 -12  18  -1 14.4035 1.94398   3
  12  18   1 17.4403 2.25514   3
 -14 -18  -1 3.34249 2.11931   3
  14 -18   1 -1.0965 3.01115   2
 -14 -18  -1 2.63780 1.51320   3
 -14  18  -1 6.03941 1.82686   3
  14  18   1 2.38281 1.67816   3
 -16 -18  -1 2.72192 2.00757   3
  16  18   1 2.64273 2.09767   3
 -16  18  -1 -0.8189 2.10644   3
 -18 -18  -1 2.40375 2.72238   3
 -18  18  -1 -0.0718 2.63412   3
  18  18   1 7.74547 2.95981   3
 -19  19   1 4.87553 3.11730   3
  19  19  -1 0.71183 3.00877   3
 -17 -19   1 -2.5288 2.16524   3
  17  19  -1 1.40053 2.29915   3
 -17  19   1 3.65835 2.98094   2
 -17  19   1 0.15061 2.46312   3
 -15  19   1 3.83745 2.12619   3
 -15  19   1 7.48603 2.51759   2
  15  19  -1 4.66622 2.05068   3
  13 -19  -1 4.22026 3.42671   2
  13  19  -1 1.86447 1.48047   3
 -13  19   1 -0.7253 1.92433   2
 -13  19   1 1.19563 1.57935   3
  11 -19  -1 1.22396 2.48837   2
 -11  19   1 2.05081 1.80417   3
  11  19  -1 4.64607 1.63676   3
 -11  19   1 5.42633 1.98995   2
 -11  19   1 4.27999 1.31736   3
  11  19  -1 3.72921 1.30708   3
   9 -19  -1 6.79855 2.34762   2
   9  19  -1 8.70628 1.35997   3
   9  19  -1 9.98281 1.54287   3
  -9  19   1 9.62828 1.85280   3
  -9  19   1 9.94804 2.08742   2
  -9  19   1 9.49167 1.45792   3
   7 -19  -1 5.88310 1.96298   2
  -7  19   1 3.39716 1.45105   3
  -7  19   1 5.81341 1.82687   2
   7  19  -1 4.46623 0.99337   3
  -7  19   1 3.58282 1.12510   3
   7  19  -1 2.55217 1.01013   3
   5 -19  -1 9.35509 2.17569   2
  -5  19   1 9.26958 1.21772   3
   5  19  -1 9.18901 1.10420   3
  -5  19   1 9.08837 2.03459   2
   5  19  -1 7.59570 1.08118   3
  -5  19   1 8.50071 1.47815   3
   3  19  -1 0.68937 1.57966   2
  -3  19   1 -3.1401 1.38256   2
  -3  19   1 0.11614 1.00260   3
  -3  19   1 -0.2385 0.78895   3
  -1  19   1 2.27696 1.05097   3
  -1  19   1 2.65221 0.83252   3
  -1  19   1 3.13150 1.66472   2
   1  19  -1 3.14486 1.60638   2
   1  19   1 7.62013 1.04474   3
   1  19   1 8.17432 2.02816   2
  -1  19  -1 7.15026 1.76837   2
   1  19   1 4.68614 1.14099   3
  -3  19  -1 21.3845 2.25230   2
   3  19   1 21.4079 1.69612   3
   3  19   1 22.8948 1.59834   3
   3  19   1 22.5008 2.82007   2
   5  19   1 139.439 5.41390   3
  -5  19  -1 142.047 5.66883   2
   5  19   1 151.602 6.74442   2
   5  19   1 151.391 5.36064   3
  -7  19  -1 16.3027 1.77456   3
   7  19   1 16.7207 1.74023   3
  -7  19  -1 20.0923 2.07917   2
   7  19   1 20.0107 1.95634   3
  -7  19  -1 18.8128 1.38418   3
   9 -19   1 22.2127 2.92596   2
  -9  19  -1 25.2874 2.17246   2
   9  19   1 24.3857 2.01614   3
   9  19   1 20.7138 2.26129   3
  -9  19  -1 21.5742 2.11310   3
  -9  19  -1 22.3211 1.74238   3
 -11 -19  -1 3.74970 1.07803   3
  11 -19   1 6.89145 2.62999   2
 -11  19  -1 2.99802 1.70561   3
 -11  19  -1 2.30257 1.25156   3
  11  19   1 3.27351 1.34379   3
 -11  19  -1 5.00545 1.55649   2
 -13 -19  -1 4.01803 1.41344   3
 -13 -19  -1 4.45081 1.83458   3
  13 -19   1 2.58082 2.97038   2
 -13  19  -1 4.62716 1.71024   2
 -13  19  -1 3.02798 1.54460   3
  13  19   1 3.98720 1.63577   3
 -15 -19  -1 -0.6394 1.71076   3
 -15  19  -1 1.01891 1.86522   3
  15  19   1 1.79339 1.97632   3
 -17 -19  -1 -1.6719 2.83183   3
  17  19   1 2.50208 2.57440   3
 -17  19  -1 2.09567 2.65618   3
 -19 -19  -1 -3.3126 4.67193   3
  19  19   1 5.63419 3.36085   3
 -19  19  -1 -0.9503 3.35317   3
  18  20  -1 1.33044 2.83226   3
 -18  20   1 -5.3881 2.72446   3
 -16  20   1 7.91044 2.88793   2
 -16  20   1 2.47681 2.38572   3
  16  20  -1 3.80790 2.47341   3
 -14  20   1 -0.2074 2.25771   2
 -14  20   1 0.64750 2.20371   3
  14  20  -1 -2.0296 1.82490   3
  12 -20  -1 6.65336 3.12245   2
 -12  20   1 3.03094 1.50129   3
 -12  20   1 -0.0558 2.68760   3
 -12  20   1 3.57362 2.08058   2
  12  20  -1 0.36669 1.38435   3
  10 -20  -1 0.33849 2.50833   2
 -10  20   1 0.26253 1.80520   2
  10  20  -1 4.38326 1.45500   3
  10  20  -1 -1.1902 1.08056   3
 -10  20   1 0.19334 1.21341   3
   8 -20  -1 0.39783 2.25858   2
   8  20  -1 3.61857 1.20684   3
  -8  20   1 1.46334 1.15970   3
   8  20  -1 1.81727 0.95830   3
  -8  20   1 4.12435 1.57110   3
  -8  20   1 1.46134 1.74425   2
   6 -20  -1 12.4438 2.35446   2
  -6  20   1 13.5234 2.30039   2
   6  20  -1 9.69096 1.21438   3
   6  20  -1 11.4359 1.33443   3
  -6  20   1 12.4108 1.48525   3
  -6  20   1 12.2378 1.71566   3
   4  20  -1 20.5979 1.25072   3
  -4  20   1 15.0524 1.91558   3
  -4  20   1 18.7500 2.60317   2
  -4  20   1 16.3351 1.55630   3
   4  20  -1 17.8901 1.32114   3
  -2  20   1 -3.1333 1.48313   2
  -2  20   1 0.42081 0.85788   3
  -2  20   1 -0.2453 1.12523   3
   2  20  -1 -2.3740 1.47312   2
   0  20   1 12.4214 1.60920   3
   0  20  -1 14.1044 2.21099   2
   0  20   1 10.3372 2.29637   2
   0  20   1 11.5424 1.32618   3
   2  20   1 -0.9840 0.80672   3
  -2  20  -1 0.71662 1.51580   2
   2  20   1 -0.2054 0.99887   3
   4  20   1 4.20867 1.10260   3
   4  20   1 2.89136 1.16284   3
  -4  20  -1 4.99608 1.65344   2
   4  20   1 1.68129 1.99089   2
  -6  20  -1 4.31998 0.88211   3
  -6  20  -1 5.53402 1.66502   2
   6  20   1 5.96271 1.17488   3
  -6  20  -1 6.67936 1.30584   3
   6  20   1 6.15776 1.44920   3
   6  20   1 10.9986 2.63147   2
  -8  20  -1 1.49105 0.95462   3
   8  20   1 1.67245 1.45407   3
   8  20   1 2.52097 1.19787   3
  -8  20  -1 1.73600 1.36197   2
  -8  20  -1 0.84411 1.31344   3
  10 -20   1 0.09887 2.41445   2
 -10  20  -1 -0.6268 1.53019   3
  10  20   1 0.25918 1.62534   3
 -10  20  -1 2.33066 1.56804   2
 -10  20  -1 3.74067 1.29887   3
  10  20   1 1.03243 1.25143   3
  12 -20   1 6.93580 2.87418   2
 -12  20  -1 -2.4516 1.84326   3
 -12  20  -1 1.60249 1.42649   3
  12  20   1 -0.7033 1.52612   3
 -12  20  -1 0.62535 1.55130   2
 -14 -20  -1 2.58071 1.57614   3
  14  20   1 2.03509 1.81351   3
 -14  20  -1 1.68840 1.91311   3
 -14  20  -1 -0.2944 1.80335   2
 -16 -20  -1 10.7118 2.19826   3
 -16  20  -1 11.4479 2.79640   3
  16  20   1 6.82024 2.39951   3
 -18  20  -1 0.94855 2.94682   3
  18  20   1 2.10892 3.15523   3
 -17  21   1 0.44026 3.20572   2
 -17  21   1 3.86227 2.80844   3
  17  21  -1 4.50905 2.70594   3
  15  21  -1 -3.9853 2.07456   3
 -15  21   1 -2.3163 2.26935   3
 -13  21   1 1.16080 2.28511   2
  13  21  -1 2.84952 1.76137   3
 -13  21   1 0.84761 1.85459   3
  11 -21  -1 4.47740 3.07797   2
 -11  21   1 1.41276 2.01750   2
 -11  21   1 -1.2318 2.14912   3
  11  21  -1 -0.0707 1.23628   3
  11  21  -1 1.53382 1.75690   3
 -11  21   1 1.78645 1.54071   3
   9 -21  -1 11.9992 2.97167   2
   9  21  -1 13.0552 1.83886   3
  -9  21   1 12.4352 2.40248   2
   9  21  -1 9.27816 1.54289   3
  -9  21   1 10.1416 1.76646   3
  -9  21   1 9.85068 2.01038   3
   7 -21  -1 7.90133 2.52254   2
   7  21  -1 6.19794 1.32090   3
  -7  21   1 9.60339 2.20116   2
   7  21  -1 8.83925 1.25753   3
  -7  21   1 3.70065 1.63908   3
  -7  21   1 7.37074 1.44144   3
  -5  21   1 18.8324 1.73442   3
  -5  21   1 21.0537 2.81014   2
   5  21  -1 16.7213 1.39697   3
  -5  21   1 17.7384 2.12165   3
   5  21  -1 15.5937 1.71261   3
  -3  21   1 34.5858 2.12348   3
  -3  21   1 36.7814 3.26834   2
   3  21  -1 39.4987 3.36812   2
  -3  21   1 34.1777 2.42945   3
  -1  21   1 2.33938 0.99815   3
  -1  21   1 2.69217 1.91337   2
  -1  21   1 2.87623 1.57961   3
   1  21  -1 4.24671 1.92174   2
  -1  21  -1 1.28494 1.66331   2
   1  21   1 0.62007 1.14278   3
   1  21   1 0.88102 0.87011   3
   1  21   1 3.27064 2.06727   2
   3  21   1 1.70252 1.87783   2
  -3  21  -1 1.36192 1.66833   2
   3  21   1 -0.5736 0.89615   3
   3  21   1 -0.2024 1.07244   3
   5  21   1 12.9454 1.72732   3
  -5  21  -1 11.9004 2.11686   2
   5  21   1 15.4286 3.09257   2
   5  21   1 10.4054 1.49344   3
   7  21   1 2.30311 1.40857   3
  -7  21  -1 -0.7314 1.55377   2
   7  21   1 2.89810 2.52610   2
  -7  21  -1 2.09238 1.36825   3
   7  21   1 1.93022 1.18325   3
  -7  21  -1 0.13200 0.83377   3
  -9  21  -1 1.41478 1.11065   3
   9  21   1 0.91210 1.26451   3
  -9  21  -1 0.07615 1.61585   2
  -9  21  -1 -0.2377 1.49753   3
   9  21   1 1.52716 1.71613   3
  11 -21   1 1.88218 2.78875   2
 -11  21  -1 -0.5906 1.37413   3
 -11  21  -1 -0.5038 1.66756   2
 -11  21  -1 -1.4855 1.82292   3
  11  21   1 1.00299 1.42657   3
 -13  21  -1 1.08718 1.78755   3
 -13  21  -1 -0.2931 1.86217   2
  13  21   1 -0.0566 1.86331   3
 -15 -21  -1 2.18234 1.97247   3
  15  21   1 0.94828 2.38369   3
 -15  21  -1 3.02031 2.28575   3
 -17  21  -1 5.90065 3.15260   3
  17  21   1 5.54430 2.90065   3
 -18  22   1 1.78129 3.35522   3
  18  22  -1 -0.6212 3.14270   3
 -16  22   1 -5.6869 3.01284   2
  16  22  -1 -4.5493 2.81009   3
 -16  22   1 -0.6165 2.75713   3
 -14  22   1 0.92258 2.33751   3
  14  22  -1 2.36521 2.18298   3
 -14  22   1 0.85760 3.14277   2
 -12  22   1 -0.7946 2.22590   2
 -12  22   1 1.27763 1.81176   3
  12  22  -1 -0.2248 1.55825   3
  10 -22  -1 5.42621 3.29915   2
 -10  22   1 2.28276 2.04610   2
  10  22  -1 -1.1085 1.26635   3
 -10  22   1 -0.0952 1.48294   3
  10  22  -1 -0.3234 1.54321   3
 -10  22   1 -2.8526 2.02767   3
   8 -22  -1 10.2187 2.91900   2
   8  22  -1 3.77337 1.12853   3
  -8  22   1 3.45565 2.16983   2
  -8  22   1 5.14162 1.90992   3
   8  22  -1 2.18522 1.38680   3
  -8  22   1 3.83102 1.48458   3
   6  22  -1 23.7106 1.96816   3
  -6  22   1 21.7492 2.04168   3
   6  22  -1 23.4258 1.67945   3
  -6  22   1 23.3306 2.37550   3
  -6  22   1 25.0639 3.02830   2
  -4  22   1 1.48141 1.97840   2
  -4  22   1 1.66117 1.14659   3
   4  22  -1 2.41620 2.10570   2
  -4  22   1 -0.1537 1.38526   3
   2  22  -1 -2.7444 1.81080   2
  -2  22   1 -1.6901 0.98798   3
  -2  22   1 0.53160 1.23674   3
  -2  22   1 -0.0975 1.99077   2
   0  22  -1 -1.0111 1.79404   2
   0  22   1 1.02434 0.94797   3
   0  22   1 -0.7026 1.95077   2
   0  22   1 -1.4756 1.21764   3
   2  22   1 6.98390 1.21269   3
   2  22   1 3.80535 2.24884   2
   2  22   1 5.21714 1.41323   3
  -2  22  -1 8.41461 2.14726   2
   4  22   1 10.9335 2.78388   2
  -4  22  -1 14.3327 2.46652   2
   4  22   1 10.1729 1.59280   3
   4  22   1 12.9930 1.55555   3
   6  22   1 1.97264 1.53736   3
   6  22   1 4.33909 1.21661   3
   6  22   1 1.94723 2.53815   2
  -6  22  -1 2.34852 0.94041   3
  -6  22  -1 6.59625 1.95696   2
  -8  22  -1 1.00425 1.06721   3
  -8  22  -1 -0.6600 1.61791   2
   8  22   1 -1.4974 1.60693   3
  -8  22  -1 1.27393 1.50430   3
   8  22   1 -0.8529 1.22814   3
   8  22   1 3.44311 2.88151   2
 -10  22  -1 2.24315 1.81806   2
  10  22   1 2.28214 1.42638   3
 -10  22  -1 -2.1246 1.66669   3
 -10  22  -1 3.48131 1.45071   3
 -12  22  -1 1.95746 1.90193   2
  12  22   1 -0.3350 1.67033   3
 -12  22  -1 3.55909 1.74100   3
 -14  22  -1 0.71480 2.15726   2
  14  22   1 -1.3923 2.17253   3
 -16  22  -1 -1.3637 2.66497   3
  16  22   1 3.63195 2.58802   3
 -17  23   1 -2.8545 3.32139   3
 -17  23   1 3.30572 3.63986   2
  17  23  -1 -0.2678 2.86189   3
 -15  23   1 0.62764 3.10911   2
 -15  23   1 1.27573 2.89890   3
  15  23  -1 -6.4486 2.41581   3
 -13  23   1 -0.2773 2.68474   3
 -13  23   1 -2.1655 2.81268   2
  13  23  -1 1.53524 2.01633   3
 -11  23   1 7.26450 2.52393   2
 -11  23   1 8.59291 2.10760   3
  11  23  -1 9.71026 1.87091   3
  -9  23   1 1.99370 1.58845   3
  -9  23   1 1.25726 2.16744   2
   9  23  -1 -1.7226 1.20960   3
   9  23  -1 -0.2493 1.59588   3
  -9  23   1 -0.2657 2.01585   3
   7  23  -1 -1.1525 1.00360   3
  -7  23   1 -0.3390 1.78451   3
   7  23  -1 -1.1462 1.29462   3
  -7  23   1 0.13914 2.17858   2
  -7  23   1 -0.3312 1.34661   3
  -5  23   1 34.0367 2.44429   3
   5  23  -1 32.8501 1.95341   3
   5  23  -1 36.2873 4.00082   2
  -5  23   1 33.1764 3.42016   2
   5  23  -1 32.2197 2.09906   3
  -5  23   1 40.1440 2.81830   3
  -3  23   1 15.1063 1.79462   3
  -3  23   1 15.7905 2.91218   2
   3  23  -1 18.6785 3.03502   2
   1  23  -1 1.62053 2.01979   2
  -1  23   1 -1.2935 2.04185   2
  -1  23   1 -0.4807 1.38715   3
  -1  23   1 0.10668 1.03906   3
  -1  23  -1 4.25279 2.19245   2
   1  23   1 5.64734 1.51231   3
   1  23   1 2.01477 1.13520   3
   1  23   1 3.29810 2.31350   2
   3  23   1 -0.6504 1.07785   3
   3  23   1 2.05736 1.39162   3
   3  23   1 -0.3614 2.30093   2
  -3  23  -1 -1.5245 1.94129   2
   5  23   1 -1.1064 1.09911   3
   5  23   1 -1.0412 1.37366   3
   5  23   1 -0.2558 2.35283   2
  -5  23  -1 1.02490 1.84229   2
  -7  23  -1 -0.4547 1.05962   3
   7  23   1 -0.9494 1.26635   3
  -7  23  -1 0.79150 1.47268   3
  -7  23  -1 1.00047 1.84551   2
   7  23   1 -2.2466 2.68843   2
   7  23   1 -3.0361 1.57904   3
  -9  23  -1 2.18497 1.73989   3
  -9  23  -1 0.17258 1.30012   3
  -9  23  -1 1.33742 1.77145   2
   9  23   1 0.22022 1.35995   3
   9  23   1 3.27705 3.20891   2
 -11  23  -1 4.00635 2.04930   2
 -11  23  -1 3.81480 1.77435   3
  11  23   1 1.11750 2.05598   3
 -11  23  -1 -2.7583 2.15573   3
 -13  23  -1 -1.6606 2.14949   3
 -13  23  -1 1.85344 2.18404   2
  13  23   1 1.69436 2.22938   3
 -15  23  -1 1.95236 2.69732   3
  15  23   1 1.34458 2.65576   3
 -16  24   1 1.30278 3.46667   2
  16  24  -1 -0.4183 3.03746   3
 -16  24   1 -1.2446 3.42593   3
  14  24  -1 3.38807 2.54905   3
 -14  24   1 -6.3517 2.80957   2
 -14  24   1 5.94715 2.97889   3
 -12  24   1 -0.1545 2.32563   3
  12  24  -1 1.19388 1.91149   3
 -12  24   1 3.58963 3.29300   2
  10  24  -1 5.50804 1.66151   3
  10  24  -1 2.78669 2.01320   3
 -10  24   1 9.16375 2.68808   2
 -10  24   1 5.95342 2.61757   3
 -10  24   1 6.66709 1.98914   3
  -8  24   1 -0.5840 1.57830   3
  -8  24   1 4.56614 2.48006   2
  -8  24   1 1.55385 2.04316   3
   8  24  -1 1.05169 1.23766   3
   6  24  -1 0.71253 1.28187   3
  -6  24   1 1.26090 1.42484   3
   6  24  -1 0.58309 1.00928   3
   6  24  -1 -0.5647 2.74582   2
  -6  24   1 -1.0522 2.24521   2
  -6  24   1 2.01974 1.86879   3
  -4  24   1 7.40278 2.49074   2
  -4  24   1 5.89852 1.45955   3
   4  24  -1 6.59175 1.09252   3
   4  24  -1 7.76668 2.64356   2
   4  24  -1 5.64666 1.26304   3
  -4  24   1 7.09972 1.89119   3
   2  24  -1 13.6711 3.04259   2
  -2  24   1 13.6873 2.91861   2
  -2  24   1 13.9299 1.89361   3
  -2  24   1 10.7353 1.53167   3
   0  24   1 2.26407 1.64997   3
   0  24   1 -1.2863 2.01560   2
   0  24   1 -0.1475 1.10719   3
   0  24  -1 0.82249 2.22421   2
  -2  24  -1 0.49366 2.21515   2
   2  24   1 2.91181 2.56112   2
   2  24   1 0.09535 1.11777   3
   2  24   1 1.78469 1.60813   3
  -4  24  -1 22.2444 2.94776   2
   4  24   1 14.1702 1.86687   3
   4  24   1 21.3205 3.70805   2
   4  24   1 15.7184 2.18114   3
  -6  24  -1 1.93446 2.08135   2
   6  24   1 4.32757 1.66310   3
  -6  24  -1 2.34549 1.09724   3
   6  24   1 2.48416 3.05897   2
   6  24   1 0.65340 1.34791   3
   8  24   1 1.73359 1.57334   3
   8  24   1 -6.3775 3.01250   2
  -8  24  -1 -3.7227 1.74083   3
   8  24   1 -0.2527 2.03538   3
  -8  24  -1 0.74795 1.94442   2
  -8  24  -1 1.51512 1.26748   3
  10  24   1 4.53267 1.86193   3
  10  24   1 6.98043 3.88529   2
 -10  24  -1 2.94125 1.67737   3
 -10  24  -1 7.24642 2.30711   2
 -10  24  -1 5.91924 2.29233   3
  12  24   1 0.13388 2.20009   3
 -12  24  -1 4.35484 2.28002   2
 -12  24  -1 -2.7091 1.89030   3
 -14  24  -1 1.30414 2.42523   3
  14  24   1 2.91721 2.49433   3
 -14  24  -1 -0.1925 2.60940   2
  16  24   1 0.09374 2.90289   3
 -16  24  -1 6.94812 3.25794   3
 -15  25   1 -1.6831 3.34377   3
 -15  25   1 -2.3166 3.45804   2
  15  25  -1 3.24766 3.23632   3
 -13  25   1 -0.3193 2.68095   3
  13  25  -1 -0.7155 2.40946   3
 -13  25   1 2.45293 3.21007   2
 -11  25   1 6.36800 2.43365   3
  11  25  -1 5.67585 2.02017   3
  -9  25   1 1.55221 1.99720   3
   9  25  -1 2.99187 1.90329   3
  -9  25   1 2.17114 2.65949   2
  -9  25   1 -0.6672 2.44709   3
   9  25  -1 2.07507 1.53890   3
  -7  25   1 3.09274 1.70360   3
  -7  25   1 2.89971 2.21644   3
   7  25  -1 -0.3604 1.24540   3
   7  25  -1 -3.3900 3.08723   2
  -7  25   1 5.63771 2.77966   2
   5  25  -1 1.80302 1.37833   3
   5  25  -1 -0.2929 1.08605   3
   5  25  -1 4.76371 2.95987   2
  -5  25   1 4.42629 1.95178   3
  -5  25   1 2.99276 1.55974   3
  -5  25   1 4.02720 2.70822   2
   3  25  -1 2.52618 2.79824   2
  -3  25   1 3.34875 2.58275   2
  -3  25   1 -0.1706 1.32152   3
  -1  25   1 -0.4867 2.53312   2
  -1  25   1 2.82163 1.27400   3
  -1  25   1 -0.3606 1.62828   3
   1  25  -1 1.99151 2.58127   2
   1  25   1 2.11779 1.65067   3
  -1  25  -1 1.30460 2.47383   2
   1  25   1 3.52819 2.63521   2
   1  25   1 3.42933 1.31872   3
  -3  25  -1 2.04891 2.36924   2
   3  25   1 3.63386 1.33073   3
   3  25   1 7.27518 1.97365   3
   5  25   1 0.19521 1.27907   3
   5  25   1 2.52398 3.19255   2
   5  25   1 1.49244 1.78910   3
  -5  25  -1 4.54288 2.42227   2
   7  25   1 4.51267 3.43851   2
  -7  25  -1 1.67129 1.75508   3
  -7  25  -1 0.30408 1.28272   3
   7  25   1 -0.7535 1.48645   3
  -7  25  -1 4.16349 2.20925   2
   7  25   1 2.19348 2.05719   3
   9  25   1 2.74693 1.65496   3
   9  25   1 0.42201 3.69765   2
  -9  25  -1 3.88771 2.19511   2
  -9  25  -1 2.90083 1.60569   3
 -11  25  -1 3.36208 2.37465   2
  11  25   1 5.44779 4.23831   2
  11  25   1 2.76492 2.01704   3
 -11  25  -1 -2.5175 1.88186   3
 -13  25  -1 -3.5693 3.71064   3
  13  25   1 -1.6619 2.65657   3
 -13  25  -1 6.39727 2.62527   2
 -15  25  -1 1.34890 2.95524   3
  15  25   1 -0.6618 2.79636   3
 -14  26   1 4.81051 3.32484   3
 -14  26   1 4.13822 3.49600   2
  14  26  -1 -0.3679 2.95457   3
  12  26  -1 -2.7927 2.10671   3
 -12  26   1 3.66109 3.35168   2
 -10  26   1 8.81471 3.33368   2
  10  26  -1 7.07157 1.89851   3
 -10  26   1 0.45545 2.33061   3
   8  26  -1 1.40696 3.74638   2
  -8  26   1 -0.5268 2.80454   2
  -8  26   1 2.98842 2.01770   3
  -8  26   1 2.74502 2.70727   3
   8  26  -1 -0.7685 1.41253   3
   8  26  -1 1.44983 2.25220   3
   6  26  -1 3.27454 3.31813   2
   6  26  -1 3.87871 1.70722   3
   6  26  -1 -0.0617 1.11128   3
  -6  26   1 -0.0079 2.71466   2
  -6  26   1 1.88171 1.86682   3
  -6  26   1 6.57690 2.38177   3
  -4  26   1 1.26723 2.73441   2
  -4  26   1 3.01603 2.21412   3
   4  26  -1 -0.8623 1.46790   3
   4  26  -1 1.35572 1.10009   3
   4  26  -1 -3.0568 2.97257   2
  -4  26   1 -0.5637 1.55112   3
   2  26  -1 6.59395 3.01567   2
  -2  26   1 4.59554 2.01886   3
  -2  26   1 0.92508 2.89033   2
  -2  26   1 1.31674 1.41165   3
   0  26   1 3.69001 3.22824   2
   0  26   1 1.44142 1.43433   3
   0  26   1 -0.2626 2.01793   3
   0  26  -1 2.84276 2.63485   2
   2  26   1 -0.6209 1.80287   3
  -2  26  -1 -0.1827 2.54017   2
   2  26   1 -3.8459 2.77550   2
   2  26   1 1.67340 1.31215   3
  -4  26  -1 0.56424 2.48581   2
   4  26   1 -0.3827 2.04577   3
   4  26   1 3.28834 1.43015   3
   4  26   1 0.68080 3.18131   2
   6  26   1 -3.5173 2.07994   3
   6  26   1 3.78506 3.36728   2
  -6  26  -1 -0.2022 2.35528   2
  -6  26  -1 0.45716 1.34276   3
   6  26   1 -0.3889 1.54971   3
  -8  26  -1 6.75514 2.47255   2
   8  26   1 1.30191 1.80534   3
  -8  26  -1 1.49360 1.65951   3
   8  26   1 5.40702 4.06595   2
  10  26   1 2.94526 2.05139   3
 -10  26  -1 3.17150 2.49135   2
 -10  26  -1 5.83300 1.98271   3
  10  26   1 4.68344 4.55292   2
  12  26   1 2.23043 2.45808   3
 -12  26  -1 -2.8300 2.29576   3
  12  26   1 10.0875 4.88104   2
 -12  26  -1 6.13738 2.59663   2
  14  26   1 -2.2230 2.80870   3
 -14  26  -1 7.84089 3.02488   3
  13  27  -1 0.28113 2.75372   3
 -13  27   1 -5.8296 3.21112   3
 -13  27   1 8.09626 3.75102   2
 -11  27   1 5.36900 3.36536   2
  11  27  -1 0.84289 3.71182   3
 -11  27   1 5.77691 2.83861   3
   9  27  -1 2.86361 4.20141   2
   9  27  -1 1.06248 1.75252   3
  -9  27   1 3.50790 3.25074   2
  -9  27   1 -0.9075 2.24679   3
   7  27  -1 6.45799 3.82198   2
   7  27  -1 0.99958 1.48068   3
  -7  27   1 2.08016 2.07308   3
  -7  27   1 -2.5713 3.66480   2
  -5  27   1 -2.6619 2.69104   3
  -5  27   1 1.87645 1.81430   3
   5  27  -1 1.88867 1.26415   3
   5  27  -1 -1.1327 3.13118   2
  -3  27   1 1.68230 1.66087   3
   3  27  -1 3.90793 5.57875   2
  -3  27   1 3.20160 2.29408   3
  -1  27   1 4.05347 3.27944   2
   1  27  -1 1.06823 3.02145   2
  -1  27   1 1.43068 1.46658   3
  -1  27   1 -1.5171 2.02333   3
   1  27   1 0.79239 1.43853   3
  -1  27  -1 3.65883 2.93837   2
   1  27   1 0.71213 2.11696   3
   1  27   1 -1.8657 2.96176   2
   3  27   1 7.46207 2.34138   3
  -3  27  -1 10.7855 3.14087   2
   3  27   1 5.44260 3.40798   2
   3  27   1 3.54831 1.62851   3
   5  27   1 0.55754 1.57418   3
   5  27   1 -3.0947 3.47354   2
  -5  27  -1 3.52525 2.70532   2
   5  27   1 -0.4993 2.35023   3
  -7  27  -1 0.35715 1.66365   3
  -7  27  -1 3.05628 2.61179   2
   7  27   1 2.49874 3.65987   2
   7  27   1 0.82276 1.81860   3
  -9  27  -1 4.48260 2.18709   3
  -9  27  -1 6.04850 2.67262   2
   9  27   1 6.56120 2.46591   3
   9  27   1 13.1780 4.50909   2
 -11  27  -1 -1.6425 2.35451   3
  11  27   1 2.64176 4.74280   2
 -11  27  -1 2.93082 2.86348   2
  11  27   1 1.04354 2.48019   3
  13  27   1 10.4357 5.93093   2
  13  27   1 1.16870 2.72544   3
  12  28  -1 -3.0806 2.56135   3
 -12  28   1 -1.3707 3.78883   2
 -12  28   1 -1.7704 3.17011   3
 -10  28   1 4.40626 2.70499   3
  10  28  -1 0.99006 4.98715   2
  10  28  -1 0.44802 2.20607   3
 -10  28   1 4.74992 3.51339   2
   8  28  -1 5.07927 4.18699   2
   8  28  -1 -0.9958 1.73829   3
  -8  28   1 0.71604 2.41406   3
  -8  28   1 -0.1178 3.51736   2
   6  28  -1 -3.1805 1.33694   3
   6  28  -1 -1.7549 3.75312   2
  -6  28   1 -0.1466 2.13236   3
  -6  28   1 4.54977 3.43510   2
   4  28  -1 5.38933 3.74452   2
  -4  28   1 3.31497 3.37873   2
  -2  28   1 0.06453 1.67362   3
   2  28  -1 2.57021 3.78999   2
  -2  28   1 0.74812 3.25243   2
   0  28   1 1.59045 1.68708   3
   0  28   1 -1.0278 3.31678   2
   0  28  -1 -2.1651 3.06285   2
   2  28   1 4.32803 1.68541   3
  -2  28  -1 3.83551 3.23572   2
   2  28   1 2.48564 3.40316   2
   4  28   1 0.94938 3.76194   2
   4  28   1 2.58653 1.84135   3
  -4  28  -1 0.15790 2.90594   2
   6  28   1 2.79969 1.99873   3
   6  28   1 11.0320 4.40315   2
  -6  28  -1 2.77949 3.06802   2
   8  28   1 0.41657 2.07770   3
   8  28   1 -3.4093 4.30316   2
  -8  28  -1 -2.4396 2.75272   2
  10  28   1 4.13906 2.36519   3
  10  28   1 6.76114 5.45338   2
 -10  28  -1 2.91495 3.16233   2
  12  28   1 -0.0672 2.82796   3
  12  28   1 -1.6030 5.54669   2
  11  29  -1 -2.6315 2.48707   3
 -11  29   1 -6.1229 3.63027   2
  11  29  -1 -10.332 5.48367   2
   9  29  -1 2.79412 2.11899   3
  -9  29   1 1.70914 3.60285   2
  -9  29   1 -1.4491 2.83514   3
   9  29  -1 6.05672 4.90774   2
  -7  29   1 3.35988 3.71499   2
   7  29  -1 0.96220 4.38626   2
   7  29  -1 -2.2582 1.82063   3
  -7  29   1 1.57884 2.64913   3
   5  29  -1 -1.2030 4.00318   2
  -5  29   1 -0.7950 3.47415   2
   5  29  -1 -1.2610 1.38045   3
  -5  29   1 -1.5498 2.06561   3
  -3  29   1 2.32579 1.92984   3
   3  29  -1 7.85828 3.90062   2
  -3  29   1 4.97499 3.70888   2
   1  29  -1 -2.0692 3.53850   2
  -1  29   1 1.33166 1.88485   3
  -1  29   1 -0.4616 3.67406   2
   1  29   1 -1.7405 3.72341   2
   1  29   1 -0.4182 1.75288   3
  -3  29  -1 2.48627 3.45481   2
   3  29   1 -0.1905 1.83854   3
   3  29   1 1.00715 3.80316   2
  -5  29  -1 0.32599 3.40507   2
   5  29   1 3.64437 1.98377   3
   5  29   1 4.81122 4.34982   2
   7  29   1 9.09977 4.79819   2
  -7  29  -1 2.36495 3.27982   2
   7  29   1 -0.1666 2.21130   3
   9  29   1 -8.3353 4.73412   2
   9  29   1 -1.4322 2.27388   3
  -9  29  -1 0.66078 3.21727   2
  11  29   1 0.31295 2.87785   3
  11  29   1 1.42553 5.66203   2
 -10  30   1 -0.3106 4.08804   2
  10  30  -1 2.62190 5.75700   2
   8  30  -1 1.82648 4.89711   2
  -8  30   1 1.87414 4.01409   2
   6  30  -1 2.75687 4.84120   2
  -6  30   1 -1.3833 3.74482   2
  -4  30   1 -0.5770 3.75506   2
   4  30  -1 9.15492 4.54575   2
  -4  30   1 -0.1177 2.26393   3
  -2  30   1 0.78896 2.14710   3
   2  30  -1 0.38215 3.88226   2
  -2  30   1 0.58990 3.83862   2
   0  30  -1 -5.8930 3.71156   2
   0  30   1 -0.7987 3.98496   2
   0  30   1 3.52113 2.04682   3
   2  30   1 1.94035 2.10790   3
  -2  30  -1 1.86838 3.81719   2
   2  30   1 -0.2541 4.13570   2
   4  30   1 1.36741 2.03834   3
   4  30   1 6.76948 4.43808   2
  -6  30  -1 7.71169 4.36914   2
   6  30   1 5.61314 4.76909   2
   6  30   1 0.49480 2.21270   3
   8  30   1 3.14453 5.09418   2
   8  30   1 0.09206 2.38664   3
  -8  30  -1 -5.0335 3.96913   2
  10  30   1 0.14665 2.77072   3
  -7  31   1 3.02447 4.47144   2
   7  31  -1 -0.2974 5.08956   2
  -5  31   1 1.26121 4.16711   2
   5  31  -1 10.8069 4.91713   2
   3  31  -1 -5.1681 4.26466   2
  -3  31   1 0.62337 4.24431   2
  -1  31   1 6.60204 4.44901   2
   1  31  -1 -7.6130 3.89401   2
  -1  31  -1 -3.6452 4.14440   2
   1  31   1 -1.7438 4.25592   2
  -3  31  -1 -3.2850 4.09717   2
   3  31   1 6.08156 4.69786   2
   5  31   1 3.85932 5.00174   2
  -5  31  -1 2.93741 4.19737   2
  -7  31  -1 5.03542 4.31529   2
   7  31   1 -6.2201 5.74729   2
   6  32  -1 3.81741 5.48507   2
  -6  32   1 -4.4621 4.67499   2
   4  32  -1 8.00902 5.27437   2
  -4  32   1 0.44289 4.50553   2
  -2  32   1 9.39851 4.82127   2
   2  32  -1 1.29119 4.89683   2
   0  32   1 -6.5802 4.61393   2
   0  32  -1 -6.5517 4.71991   2
  -2  32  -1 -0.9628 4.44828   2
   2  32   1 0.80994 5.04489   2
   4  32   1 7.24638 5.19897   2
  -4  32  -1 7.51173 4.46145   2
   6  32   1 -2.3289 5.75521   2
  -3  33   1 1.60515 5.13026   2
   3  33  -1 1.53211 5.39925   2
  -1  33   1 5.57380 5.20463   2
   1  33  -1 -2.3840 5.20349   2
  -1  33  -1 -1.3032 5.04617   2
   1  33   1 -0.9469 5.45613   2
  22   0  -2 20.7437 3.41914   3
 -22   0   2 25.0235 3.25094   3
 -20   0   2 0.74342 1.95919   3
  20   0  -2 3.82372 2.40201   3
  18   0  -2 -0.0359 1.49633   3
 -18   0   2 2.04575 1.49908   3
 -16   0   2 65.9536 3.47314   3
  16   0  -2 72.1494 3.80933   3
  14   0  -2 223.726 8.57687   3
 -14   0   2 243.566 8.43249   3
  14   0  -2 239.935 8.36103   3
 -14   0   2 234.655 8.34160   3
  14   0  -2 242.019 8.57755   2
  12   0  -2 7.68431 1.20055   3
  12   0  -2 8.34269 1.44519   2
  12   0  -2 8.50943 1.13650   3
 -12   0   2 12.2677 1.50850   3
 -12   0   2 8.30483 1.23566   3
  10   0  -2 16.9380 1.30267   3
  10   0  -2 19.0395 1.46294   3
 -10   0   2 18.1434 1.31172   3
 -10   0   2 18.4742 1.44670   3
  10   0  -2 16.8398 1.45818   2
   8   0  -2 84.0776 3.33902   3
  -8   0   2 80.1607 3.17999   3
   8   0  -2 85.9078 3.35118   2
  -8   0   2 89.3294 3.34851   3
   6   0  -2 70.2743 2.49358   3
   6   0  -2 64.6820 2.55891   2
  -6   0   2 63.4655 2.52232   2
  -6   0   2 63.1944 2.55009   3
   6   0  -2 61.6437 2.55674   3
  -6   0   2 66.6363 2.50111   3
  -4   0   2 20.0908 1.06280   3
   4   0  -2 18.3640 0.95947   3
   4   0  -2 18.1083 1.05256   3
  -4   0   2 17.1390 0.97447   3
   4   0  -2 17.9818 1.02047   2
   2   0  -2 8587.94 287.909   1
  -2   0   2 9999.99 290.091   1
   0   0  -2 2915.37 94.5055   1
   0   0   2 3036.94 94.6384   1
  -2   0  -2 1412.19 42.7792   3
   2   0   2 1383.83 42.8381   3
  -4   0  -2 1.31052 0.38238   3
  -4   0  -2 1.17002 0.40370   3
   4   0   2 0.77216 0.35303   3
   4   0   2 0.98823 0.48755   3
  -6   0  -2 163.464 5.46962   3
   6   0   2 153.182 5.40879   3
  -6   0  -2 162.788 5.45264   3
   6   0   2 157.719 5.48728   3
  -8   0  -2 30.9732 1.71948   3
  -8   0  -2 31.0865 1.62565   3
   8   0   2 34.4070 1.77204   3
   8   0   2 30.8741 1.67707   3
 -10   0  -2 7.18755 1.18407   3
 -10   0  -2 4.86817 0.88626   3
  10   0   2 3.45995 0.82908   3
  10   0   2 3.94616 0.93239   3
 -12   0  -2 28.3602 1.92453   3
  12   0   2 27.5048 2.07537   3
  12   0   2 29.1809 1.85918   2
  14   0   2 89.4153 4.17768   3
  14   0   2 91.9767 3.92206   2
 -14   0  -2 88.2799 4.06752   3
  14   0   2 86.6339 4.03145   3
 -14   0  -2 90.3180 3.91748   3
 -16   0  -2 6.89042 1.62603   3
  16   0   2 12.7070 2.03165   3
  16   0   2 10.3164 2.03301   2
 -18   0  -2 17.1757 2.45830   3
  18   0   2 16.7403 2.76389   3
 -20   0  -2 3.62186 2.04309   3
  20   0   2 2.32309 2.53161   3
  22   0   2 4.47909 3.32693   3
 -22   0  -2 3.49472 2.62557   3
 -23  -1   2 3.16375 2.74229   3
  23  -1  -2 -5.2981 3.55489   3
 -23   1   2 -0.8197 2.66145   3
  23   1  -2 3.31102 3.02214   3
  21  -1  -2 2.69317 2.43400   3
 -21  -1   2 7.82116 2.41300   3
 -21   1   2 5.63835 2.36067   3
  21   1  -2 1.52498 2.28382   3
  19  -1  -2 1.31754 1.83745   3
 -19  -1   2 0.40669 1.58365   3
  19   1  -2 1.91531 2.04091   3
 -19   1   2 0.10415 1.60376   3
  17  -1  -2 6.74822 1.91747   3
 -17  -1   2 7.29222 1.82759   3
 -15  -1   2 5.10315 1.37436   3
  15  -1  -2 6.65105 1.76024   2
  15  -1  -2 4.90725 1.22830   3
 -15  -1   2 6.76240 1.53302   3
  15  -1  -2 3.15490 1.60918   3
  15   1  -2 7.31843 1.82612   2
 -15   1   2 1.30721 1.37628   3
  15   1  -2 4.33006 1.36690   3
  15   1  -2 2.14373 1.35787   3
 -15   1   2 3.79033 1.29125   3
 -13  -1   2 18.4067 1.75323   3
 -13  -1   2 18.8788 1.66661   3
  13  -1  -2 20.0246 1.86379   2
  13  -1  -2 14.9600 1.79557   3
  13   1  -2 15.1575 1.75613   3
 -13   1   2 18.0250 1.61392   3
 -13   1   2 16.9005 1.74311   3
  13   1  -2 16.7674 1.83659   2
 -11  -1   2 3.61508 0.94023   3
  11  -1  -2 3.19301 1.05513   2
  11  -1  -2 3.33529 0.75454   3
 -11  -1   2 3.91954 0.83762   3
  11  -1  -2 3.03562 1.00180   3
 -11   1   2 4.05556 1.11906   3
  11   1  -2 3.74017 1.04563   2
  11   1  -2 2.13121 0.94351   3
  11   1  -2 2.93007 0.77735   3
 -11   1   2 1.72732 0.70671   3
  -9  -1   2 22.7977 1.48830   3
  -9  -1   2 24.3588 1.39254   3
   9  -1  -2 24.7835 1.41860   3
   9  -1  -2 22.5905 1.51515   3
   9  -1  -2 21.1175 1.49136   2
   9   1  -2 23.4586 1.51409   3
   9   1  -2 22.6388 1.38318   3
  -9   1   2 20.1481 1.34208   3
   9   1  -2 22.6607 1.47223   2
  -9   1   2 24.1697 1.53323   3
  -7  -1   2 356.810 11.8101   3
  -7  -1   2 391.562 11.9292   3
   7  -1  -2 384.375 11.8358   3
   7  -1  -2 362.740 11.9596   2
   7  -1  -2 371.326 11.9930   3
   7   1  -2 367.723 11.8127   3
  -7   1   2 387.939 11.8756   3
  -7   1   2 364.011 11.9445   3
   7   1  -2 346.777 11.9370   3
   7   1  -2 381.516 11.9399   2
   5  -1  -2 7.30847 0.75876   2
  -5  -1   2 8.21343 0.74700   3
   5  -1  -2 8.06435 0.70161   3
  -5  -1   2 8.45845 0.68503   3
  -5  -1   2 8.53587 0.75449   2
  -5   1   2 7.63802 0.66209   3
   5   1  -2 7.58666 0.71882   2
   5   1  -2 7.12852 0.73229   3
   5   1  -2 7.07578 0.65605   3
  -5   1   2 7.25300 0.75761   2
  -5   1   2 8.39114 0.79525   3
  -3  -1   2 16.5262 0.88859   2
   3  -1  -2 16.4513 0.91437   3
   3  -1  -2 16.2874 1.00544   3
  -3  -1   2 14.1901 1.00625   3
  -3  -1   2 17.5676 0.94765   3
   3  -1  -2 17.9740 0.99414   2
  -3   1   2 16.9409 1.00310   3
  -3   1   2 17.8524 0.98014   2
  -3   1   2 15.7801 0.94207   3
   3   1  -2 15.7020 0.89072   2
   3   1  -2 15.9006 1.13386   3
   3   1  -2 15.5303 0.89025   3
   1  -1  -2 491.625 15.3207   2
  -1  -1   2 460.306 15.1560   2
  -1  -1   2 486.111 15.2057   3
   1  -1  -2 516.113 15.3544   3
  -1  -1   2 489.258 15.2480   3
   1  -1  -2 510.474 15.2750   3
   1   1  -2 499.224 15.2305   3
  -1   1   2 495.374 15.2731   3
   1   1  -2 490.597 15.2010   2
  -1   1   2 478.567 15.2775   2
  -1  -1  -2 759.695 23.6985   3
   1  -1   2 773.348 23.6226   3
  -1  -1  -2 752.638 23.9140   3
  -1  -1  -2 789.212 23.7172   2
   1  -1   2 809.936 23.7201   3
   1  -1   2 712.424 23.5340   2
  -1   1  -2 769.514 23.5618   2
  -1   1  -2 821.984 23.6539   3
   1   1   2 732.447 23.6864   3
   1   1   2 785.059 23.7242   2
  -1   1  -2 755.211 23.6962   3
   3  -1   2 408.087 12.6178   3
  -3  -1  -2 412.288 12.6962   3
  -3  -1  -2 384.829 12.7078   3
   3  -1   2 392.078 12.6919   3
  -3   1  -2 404.014 12.6294   3
   3   1   2 411.152 12.6709   3
  -3   1  -2 419.024 12.7172   3
   3   1   2 399.359 12.7372   3
  -5  -1  -2 270.163 8.75112   3
   5  -1   2 265.095 8.76835   3
   5  -1   2 264.540 8.70861   3
  -5   1  -2 275.603 8.74631   3
  -5   1  -2 282.085 8.78770   3
   5   1   2 269.542 8.81806   3
   5   1   2 268.957 8.73382   3
  -7  -1  -2 116.073 4.19487   3
   7  -1   2 123.313 4.27697   3
   7  -1   2 113.666 4.16487   3
   7   1   2 117.310 4.51574   3
   7   1   2 114.929 4.21250   3
  -7   1  -2 114.005 4.17664   3
  -9  -1  -2 0.25234 0.54516   3
  -9  -1  -2 1.68923 0.79156   3
   9  -1   2 0.67549 0.64399   3
   9  -1   2 -0.4783 0.51197   3
  -9   1  -2 0.46646 0.58967   3
   9   1   2 0.30899 0.70741   3
   9   1   2 0.34479 0.59573   3
  -9   1  -2 -0.5323 0.49944   3
  11  -1   2 49.0507 2.55181   3
 -11  -1  -2 47.4400 2.45887   3
  11  -1   2 50.1481 2.28139   2
 -11  -1  -2 43.8844 2.36152   3
  11  -1   2 45.1998 2.43720   3
 -11   1  -2 43.6061 2.39419   3
  11   1   2 49.4483 2.52148   3
 -11   1  -2 52.6235 2.45557   3
 -13  -1  -2 35.0875 2.18035   3
  13  -1   2 32.8934 2.37550   3
 -13  -1  -2 33.9068 2.31275   3
  13  -1   2 34.3748 2.13387   2
  13  -1   2 36.7313 2.33685   3
  13   1   2 36.0925 2.21320   2
  13   1   2 35.3190 2.42681   3
 -13   1  -2 34.3394 2.17508   3
 -13   1  -2 31.6452 2.27933   3
  15  -1   2 4.67201 1.57789   2
 -15  -1  -2 2.48433 1.05610   3
  15  -1   2 4.12251 1.62952   3
  15  -1   2 4.23959 1.53370   3
 -15   1  -2 4.01788 1.22218   3
  15   1   2 1.81416 1.53017   2
  15   1   2 2.43329 1.32870   3
  17  -1   2 1.09212 2.15203   2
  17  -1   2 1.50176 1.64985   3
 -17  -1  -2 2.59546 1.43267   3
  17   1   2 8.29000 2.04480   3
 -17   1  -2 3.19682 1.46542   3
  17   1   2 7.07630 2.66710   2
  19  -1   2 -0.6154 2.06098   3
 -19  -1  -2 -0.7487 1.84077   3
 -19   1  -2 0.60135 1.91958   3
  19   1   2 -0.6390 2.03900   3
 -21  -1  -2 3.68243 2.34738   3
  21  -1   2 8.06190 3.23092   3
  21   1   2 6.07391 2.73066   3
 -21   1  -2 7.50223 2.58887   3
  22  -2  -2 1.50322 3.38252   3
 -22  -2   2 2.29970 2.38576   3
 -22   2   2 2.76706 2.47538   3
  22   2  -2 0.68931 3.13884   3
 -20  -2   2 8.94571 2.13344   3
  20  -2  -2 6.10315 2.79254   3
 -20   2   2 8.24259 2.20317   3
  20   2  -2 7.81100 2.53393   3
 -18  -2   2 0.38138 1.37996   3
  18  -2  -2 3.69115 1.74322   3
  18   2  -2 -1.5081 1.44918   3
 -18   2   2 2.45535 1.52495   3
 -16  -2   2 44.8165 3.71089   3
 -16  -2   2 40.1937 2.64043   3
  16  -2  -2 38.8364 2.88427   3
  16  -2  -2 37.7621 3.47892   2
  16   2  -2 36.5864 2.85496   3
 -16   2   2 35.9770 2.62090   3
  14  -2  -2 11.3486 1.89509   2
  14  -2  -2 9.83391 1.40009   3
  14  -2  -2 9.82633 1.70283   3
 -14  -2   2 8.00443 1.33914   3
 -14  -2   2 12.4056 1.63299   3
  14   2  -2 8.72406 1.38829   3
 -14   2   2 13.2222 1.67387   3
 -14   2   2 9.71230 1.46671   3
  14   2  -2 10.9553 1.81330   2
  14   2  -2 9.12545 1.56851   3
 -12  -2   2 2.25898 0.85811   3
  12  -2  -2 2.33557 0.76329   3
 -12  -2   2 3.85753 0.94747   3
  12  -2  -2 5.18461 1.28960   2
  12  -2  -2 3.54578 1.12782   3
  12   2  -2 3.21204 0.78580   3
 -12   2   2 3.91234 1.24268   3
  12   2  -2 3.24152 1.18309   3
  12   2  -2 4.18397 1.21462   2
 -12   2   2 3.29847 0.93350   3
  10  -2  -2 43.7299 2.28383   2
  10  -2  -2 42.3535 2.26484   3
 -10  -2   2 45.5546 2.17753   3
  10  -2  -2 46.4334 2.10699   3
 -10  -2   2 39.4073 2.04096   3
  10   2  -2 43.2444 2.26886   3
  10   2  -2 43.5766 2.16925   2
  10   2  -2 44.1819 2.10367   3
 -10   2   2 43.4131 2.10446   3
  -8  -2   2 55.2584 2.37026   3
   8  -2  -2 53.1268 2.45016   2
  -8  -2   2 56.3929 2.28540   3
   8  -2  -2 53.4071 2.45233   3
  -8   2   2 55.7456 2.32392   3
   8   2  -2 55.2948 2.36426   2
   8   2  -2 56.1782 2.45097   3
   6  -2  -2 88.7825 3.16126   3
  -6  -2   2 87.5875 3.19310   3
  -6  -2   2 88.0908 3.15816   3
   6  -2  -2 87.0008 3.31575   3
   6  -2  -2 86.1270 3.29147   2
  -6   2   2 86.4798 3.25683   2
  -6   2   2 85.1757 3.17881   3
   6   2  -2 88.9281 3.14945   3
  -6   2   2 89.5193 3.32212   3
   6   2  -2 87.0293 3.20085   2
  -4  -2   2 2.11509 0.47944   3
  -4  -2   2 1.72342 0.41871   3
   4  -2  -2 1.61558 0.55824   3
   4  -2  -2 1.72529 0.51025   2
   4  -2  -2 2.19232 0.42200   3
  -4   2   2 1.72504 0.52268   2
   4   2  -2 2.07171 0.40560   3
   4   2  -2 2.91296 0.52661   2
  -4   2   2 2.86406 0.56636   3
   4   2  -2 1.63540 0.45701   3
  -4   2   2 2.03658 0.48288   3
  -2  -2   2 779.537 24.1035   3
  -2  -2   2 757.462 24.0645   2
   2  -2  -2 795.987 24.2903   2
  -2  -2   2 777.759 24.0954   3
   2  -2  -2 784.423 24.1744   3
  -2   2   2 760.764 24.2545   2
   2   2  -2 809.898 24.1262   3
   2   2  -2 794.905 24.1028   2
   2   2  -2 809.564 24.1496   3
  -2   2   2 775.680 24.2383   3
   0  -2  -2 1890.91 57.8213   2
  -2  -2  -2 974.810 29.5261   3
  -2  -2  -2 961.940 29.5651   3
   2  -2   2 979.879 29.3997   3
   2  -2   2 963.627 29.4818   3
  -2   2  -2 893.656 29.4758   3
   2   2   2 963.416 29.5996   2
  -2   2  -2 1002.17 29.4452   3
   2   2   2 938.519 29.5126   3
   4  -2   2 39.0689 1.71622   3
   4  -2   2 40.9485 1.67439   3
  -4  -2  -2 43.3440 1.74789   3
  -4  -2  -2 40.4026 1.76383   3
  -4   2  -2 41.1089 1.71499   3
  -4   2  -2 44.3158 1.71555   3
   4   2   2 40.5465 1.79449   3
   4   2   2 40.4941 1.72181   3
   6  -2   2 230.444 7.25560   3
   6  -2   2 216.530 7.16149   3
  -6  -2  -2 225.180 7.24852   3
  -6  -2  -2 204.140 7.22034   3
   6   2   2 210.922 7.20590   3
  -6   2  -2 216.836 7.17178   3
   6   2   2 217.296 7.29899   3
  -6   2  -2 222.195 7.22369   3
  -8  -2  -2 0.08637 0.42921   3
   8  -2   2 -0.6102 0.53755   3
  -8  -2  -2 0.68046 0.71070   3
   8  -2   2 -0.1573 0.47614   2
  -8   2  -2 -0.4417 0.55641   3
  -8   2  -2 0.93610 0.53864   3
   8   2   2 -0.0106 0.53923   3
   8   2   2 0.45386 0.58184   3
  10  -2   2 23.7524 1.48467   2
 -10  -2  -2 26.8921 1.63395   3
 -10  -2  -2 25.9935 1.71809   3
  10  -2   2 27.3219 1.75689   3
  10  -2   2 21.3556 1.62909   3
  10   2   2 25.1331 1.71231   3
 -10   2  -2 24.9863 1.60447   3
  10   2   2 28.5590 1.72391   3
 -10   2  -2 24.9838 1.66610   3
  12  -2   2 15.4948 1.65650   3
  12  -2   2 10.8184 1.40571   3
 -12  -2  -2 12.6912 1.57277   3
 -12  -2  -2 13.6585 1.46638   3
  12  -2   2 13.6638 1.38090   2
  12   2   2 13.3669 1.61382   3
 -12   2  -2 14.8260 1.54801   3
 -12   2  -2 13.2620 1.46261   3
  12   2   2 11.3608 1.50559   3
  14  -2   2 6.54290 1.47141   3
  14  -2   2 10.7371 1.70122   2
 -14  -2  -2 9.15117 1.44922   3
  14  -2   2 6.48083 1.44765   3
 -14  -2  -2 6.34396 1.49761   3
 -14   2  -2 8.06545 1.38976   3
  14   2   2 10.6753 1.78886   3
  14   2   2 3.84366 1.18295   3
 -14   2  -2 8.20020 1.63436   3
  14   2   2 7.17399 1.47866   2
  16  -2   2 0.13163 1.65435   3
  16  -2   2 0.06968 1.76097   2
 -16  -2  -2 0.87451 1.18622   3
  16   2   2 2.27810 1.81647   2
 -16   2  -2 0.40950 1.45403   3
  18  -2   2 6.14973 2.01791   3
 -18  -2  -2 1.74883 1.67843   3
 -18   2  -2 6.63322 1.84184   3
  18   2   2 8.44663 2.51343   3
  20  -2   2 0.89729 2.71243   3
 -20  -2  -2 -0.2173 2.09345   3
  20   2   2 -1.2444 2.16632   3
 -20   2  -2 -0.0272 2.08644   3
  22  -2   2 -3.0990 3.10785   3
 -22  -2  -2 5.65954 2.88743   3
 -22   2  -2 -1.4738 2.64571   3
  22   2   2 -1.7023 3.05610   3
 -23  -3   2 3.56026 2.77904   3
  23  -3  -2 4.30545 3.92633   3
  23   3  -2 -4.8055 3.26285   3
 -23   3   2 2.23567 2.71934   3
 -21  -3   2 4.04151 2.26214   3
  21  -3  -2 6.59382 2.88520   3
  21   3  -2 2.83823 2.51196   3
 -21   3   2 5.30717 2.30393   3
  19  -3  -2 1.80827 2.31886   3
 -19  -3   2 -2.1613 1.60465   3
  19   3  -2 1.11331 2.00943   3
 -19   3   2 -0.3040 1.59141   3
 -17  -3   2 -0.0085 1.15107   3
  17  -3  -2 0.68084 1.50701   3
  17   3  -2 -0.5376 1.42721   3
 -17   3   2 -2.3667 1.38071   3
 -15  -3   2 19.9205 1.95675   3
 -15  -3   2 14.9310 1.94158   3
  15  -3  -2 16.8726 2.12585   3
  15  -3  -2 16.2155 2.36740   2
  15  -3  -2 17.9999 1.92744   3
  15   3  -2 16.6121 2.25440   2
  15   3  -2 16.5391 2.09103   3
 -15   3   2 20.1050 2.15152   3
 -15   3   2 16.3793 1.82829   3
  15   3  -2 17.3651 1.92614   3
 -13  -3   2 250.810 8.69254   3
  13  -3  -2 246.037 8.91348   3
  13  -3  -2 250.096 8.89498   2
  13  -3  -2 252.169 8.66249   3
 -13  -3   2 256.837 8.69437   3
  13   3  -2 253.323 8.80309   2
 -13   3   2 248.471 8.80482   3
  13   3  -2 239.108 8.91575   3
 -13   3   2 260.687 8.73872   3
  11  -3  -2 26.1912 1.85720   3
 -11  -3   2 26.9076 1.68447   3
  11  -3  -2 30.0212 1.97474   2
 -11  -3   2 27.7100 1.76173   3
  11  -3  -2 28.6803 1.67511   3
 -11   3   2 28.3294 1.71602   3
 -11   3   2 25.9937 1.84128   3
  11   3  -2 27.6978 1.81842   2
  11   3  -2 27.1573 1.86021   3
  11   3  -2 28.5561 1.68488   3
   9  -3  -2 18.3762 1.27296   3
  -9  -3   2 18.1555 1.22014   3
   9  -3  -2 18.9927 1.47434   2
   9  -3  -2 18.2595 1.43311   3
  -9  -3   2 20.2457 1.33451   3
   9   3  -2 20.2514 1.29973   3
  -9   3   2 19.8408 1.46930   3
  -9   3   2 18.1056 1.27074   3
   9   3  -2 20.7289 1.42385   3
  -9   3   2 19.9345 1.39236   2
   9   3  -2 20.2673 1.36473   2
  -7  -3   2 2.48175 0.53968   3
   7  -3  -2 3.99864 0.73489   3
   7  -3  -2 2.72051 0.70327   3
  -7  -3   2 2.90059 0.68177   3
   7  -3  -2 2.60553 0.69452   2
   7   3  -2 3.01634 0.60815   3
   7   3  -2 4.49846 0.68180   3
  -7   3   2 3.35572 0.72893   3
  -7   3   2 2.64534 0.70713   2
  -7   3   2 3.44318 0.62989   3
   7   3  -2 4.24619 0.76280   2
  -5  -3   2 337.930 10.7832   3
  -5  -3   2 350.232 10.7954   3
   5  -3  -2 337.666 11.0028   2
   5  -3  -2 334.405 10.9436   3
   5  -3  -2 350.889 10.8243   3
  -5   3   2 333.235 10.9361   2
   5   3  -2 348.115 10.8821   3
   5   3  -2 349.310 10.7811   3
  -5   3   2 338.245 10.9338   3
  -5   3   2 331.862 10.8350   3
   5   3  -2 339.007 10.8343   2
   3  -3  -2 0.24498 0.33710   3
  -3  -3   2 0.60883 0.32255   3
   3  -3  -2 0.62502 0.44991   2
   3  -3  -2 0.68539 0.48999   3
  -3  -3   2 1.31076 0.38007   3
   3   3  -2 0.89564 0.34497   3
   3   3  -2 1.11064 0.35985   2
  -3   3   2 0.54625 0.47131   3
   3   3  -2 1.11210 0.38320   3
  -3   3   2 0.17468 0.34284   3
   1  -3  -2 1186.94 35.2215   2
   1  -3  -2 1116.57 35.0495   3
  -1   3   2 1134.93 35.1246   3
   1   3  -2 1147.52 34.9600   3
  -1   3   2 1116.65 35.1840   2
   1   3  -2 1154.56 34.9272   3
   1  -3   2 49.8273 1.70334   3
   1  -3   2 51.1479 1.79853   3
  -1  -3  -2 47.7094 2.01162   2
  -1  -3  -2 50.8139 1.92201   3
  -1  -3  -2 47.0194 1.94729   3
   1   3   2 48.2514 1.92385   3
  -1   3  -2 52.3910 1.76471   3
   1   3   2 48.4580 1.95584   3
  -1   3  -2 45.8632 1.81584   3
   1   3   2 46.5389 2.02900   2
   3  -3   2 591.521 18.1553   3
  -3  -3  -2 590.111 18.2830   3
  -3  -3  -2 563.787 18.2872   3
   3  -3   2 608.021 18.2240   3
   3   3   2 578.377 18.2833   3
  -3   3  -2 581.224 18.1646   3
   3   3   2 597.921 18.3361   3
   5  -3   2 68.5030 2.53362   3
   5  -3   2 67.3683 2.32266   2
   5  -3   2 73.5752 2.61670   3
  -5  -3  -2 71.2387 2.67994   3
  -5  -3  -2 64.5340 2.62496   3
   5   3   2 66.3708 2.69993   3
  -5   3  -2 68.8303 2.59411   3
  -5   3  -2 66.2292 2.54258   3
   5   3   2 68.4565 2.63101   3
   7  -3   2 211.586 6.90660   2
   7  -3   2 218.536 7.17299   3
  -7  -3  -2 205.342 7.18104   3
   7  -3   2 211.028 7.19211   3
  -7  -3  -2 223.979 7.27742   3
  -7   3  -2 217.992 7.22359   3
   7   3   2 217.861 7.23330   3
  -7   3  -2 220.634 7.18190   3
   7   3   2 208.177 7.27574   3
  -9  -3  -2 0.56058 0.69310   3
   9  -3   2 0.44041 0.70269   3
   9  -3   2 1.27645 0.58797   2
   9  -3   2 -0.2595 0.57718   3
  -9  -3  -2 0.01225 0.57561   3
  -9   3  -2 0.68174 0.64853   3
   9   3   2 0.90202 0.59049   3
   9   3   2 -0.0140 0.65959   3
  -9   3  -2 0.32631 0.60853   3
 -11  -3  -2 3.05909 1.02127   3
  11  -3   2 3.89058 0.98458   3
  11  -3   2 3.91192 0.89727   2
  11  -3   2 4.01092 1.09889   3
 -11  -3  -2 4.53299 1.08624   3
  11   3   2 5.17901 1.19432   3
 -11   3  -2 5.50273 1.09588   3
  11   3   2 4.91456 1.06315   3
 -11   3  -2 1.97743 0.86555   3
  13  -3   2 51.6232 2.79612   3
 -13  -3  -2 51.0409 2.76002   3
 -13  -3  -2 53.8093 2.74006   3
  13  -3   2 55.8969 2.92146   3
  13  -3   2 51.8778 2.65743   2
  13   3   2 51.0679 2.89212   3
 -13   3  -2 50.0191 2.67625   3
 -13   3  -2 49.7845 2.76958   3
  13   3   2 46.6653 2.75763   3
  15  -3   2 1.89382 1.55807   3
 -15  -3  -2 0.81044 1.08572   3
  15  -3   2 -1.2836 1.49186   2
  15  -3   2 2.82588 1.41713   3
  15   3   2 1.28490 1.46046   3
 -15   3  -2 0.90018 1.07646   3
  15   3   2 1.18876 1.56481   2
  17  -3   2 -1.1885 1.99311   2
  17  -3   2 -0.3049 1.90504   3
 -17  -3  -2 -0.6738 1.28842   3
 -17   3  -2 1.41710 1.35786   3
  17   3   2 0.93143 1.63527   3
 -19  -3  -2 2.03192 1.92820   3
  19  -3   2 5.55127 2.28953   3
  19   3   2 2.23172 2.40543   3
 -19   3  -2 3.85924 2.06330   3
  21  -3   2 0.44753 2.77044   3
 -21  -3  -2 4.82120 2.46202   3
  21   3   2 -4.5188 2.52936   3
 -21   3  -2 1.58761 2.31709   3
  22  -4  -2 3.46400 3.59604   3
 -22  -4   2 6.83020 2.67302   3
 -22   4   2 5.13198 2.46988   3
  22   4  -2 5.91275 3.08249   3
  20  -4  -2 0.66029 2.40172   3
 -20  -4   2 2.32259 1.80778   3
  20   4  -2 3.95760 2.16082   3
 -20   4   2 3.17720 2.05196   3
  18  -4  -2 1.48920 2.06370   3
 -18  -4   2 4.25673 1.58853   3
 -18   4   2 3.75161 1.69220   3
  18   4  -2 4.24165 1.78513   3
 -16  -4   2 1.60548 1.15646   3
  16  -4  -2 -0.2844 1.52058   3
 -16  -4   2 -0.5111 1.62704   3
  16  -4  -2 -1.1423 1.44068   3
  16  -4  -2 2.76649 2.05296   2
 -16   4   2 0.78699 1.23966   3
  16   4  -2 -0.6557 1.47168   3
 -14  -4   2 145.474 5.70303   3
 -14  -4   2 156.065 5.76710   3
  14  -4  -2 149.973 6.06452   3
  14  -4  -2 149.136 5.99875   2
  14  -4  -2 150.215 5.70283   3
  14   4  -2 151.753 5.88505   2
 -14   4   2 154.147 5.92977   3
  14   4  -2 148.055 6.02255   3
 -14   4   2 151.509 5.78640   3
  14   4  -2 149.618 5.76428   3
  12  -4  -2 61.0645 2.80065   3
  12  -4  -2 63.2447 3.11665   2
  12  -4  -2 60.7800 3.11490   3
 -12  -4   2 61.1253 2.82423   3
 -12  -4   2 64.6098 2.89733   3
  12   4  -2 61.7582 3.04260   3
  12   4  -2 62.4927 2.97165   2
 -12   4   2 62.2997 2.86858   3
 -12   4   2 62.1395 3.02090   3
  10  -4  -2 15.5605 1.48390   2
 -10  -4   2 16.8393 1.26065   3
  10  -4  -2 15.5519 1.22648   3
 -10  -4   2 16.7692 1.33840   3
  10  -4  -2 16.1187 1.45777   3
  10   4  -2 17.4262 1.41082   3
 -10   4   2 13.7567 1.39999   3
 -10   4   2 17.9219 1.41292   2
  10   4  -2 16.6135 1.38130   2
 -10   4   2 14.6794 1.23555   3
   8  -4  -2 23.4839 1.54732   3
  -8  -4   2 25.0468 1.41052   3
   8  -4  -2 24.1954 1.53397   3
  -8  -4   2 24.0451 1.32740   3
   8  -4  -2 25.5005 1.58154   2
  -8   4   2 23.1546 1.47872   2
  -8   4   2 25.2798 1.61935   3
   8   4  -2 23.5321 1.44696   3
   8   4  -2 24.7235 1.43356   2
  -8   4   2 26.1888 1.42025   3
  -6  -4   2 68.3155 2.54326   3
  -6  -4   2 68.8507 2.53934   3
   6  -4  -2 67.9472 2.55884   3
   6  -4  -2 65.0177 2.71543   3
   6  -4  -2 68.0017 2.81780   2
   6   4  -2 67.3493 2.62404   3
  -6   4   2 68.9785 2.74768   3
  -6   4   2 63.8039 2.58882   3
   6   4  -2 68.5763 2.64557   2
   6   4  -2 74.0959 2.57426   3
  -6   4   2 63.9996 2.72107   2
  -4  -4   2 0.36693 0.44987   3
   4  -4  -2 -0.1430 0.46788   2
   4  -4  -2 0.53591 0.33269   3
   4  -4  -2 0.05889 0.36817   3
  -4  -4   2 -0.2896 0.29796   3
  -4   4   2 -0.2081 0.39491   3
  -4   4   2 0.16745 0.33854   3
   4   4  -2 -0.2881 0.32928   3
  -4   4   2 -0.6223 0.43002   2
   4   4  -2 0.31672 0.32357   2
   2  -4  -2 213.560 6.89021   3
   2  -4  -2 213.394 7.12386   2
   2  -4  -2 209.366 6.99268   3
  -2  -4   2 218.687 6.71540   3
  -2  -4   2 221.764 6.70931   3
   2   4  -2 208.068 6.77881   3
  -2   4   2 218.088 6.94723   3
   2   4  -2 211.094 6.77632   3
   2   4  -2 214.681 6.79087   2
   0  -4  -2 1368.36 40.9210   3
   0  -4  -2 1256.89 40.9750   3
   0  -4  -2 1371.09 41.1269   2
   0   4   2 1266.28 40.9301   3
   0   4   2 1404.13 41.0152   3
   0   4   2 1344.65 41.0978   2
   2  -4   2 106.580 3.40436   3
   2  -4   2 107.124 3.47687   3
  -2  -4  -2 101.884 3.65955   3
  -2  -4  -2 105.074 3.66034   3
   2   4   2 104.211 3.69728   3
   2   4   2 99.6016 3.62089   3
  -2   4  -2 108.941 3.55751   3
  -2   4  -2 107.146 3.46975   3
   4  -4   2 278.828 8.72800   3
  -4  -4  -2 284.383 8.84370   3
   4  -4   2 269.580 8.76460   3
   4   4   2 275.783 8.88758   3
  -4   4  -2 254.571 8.70230   3
  -4   4  -2 276.487 8.67691   3
   4   4   2 272.190 8.80503   3
   6  -4   2 13.3406 0.80063   2
   6  -4   2 13.8243 0.95755   3
   6  -4   2 14.0612 1.01943   3
  -6  -4  -2 13.8759 1.00232   3
  -6  -4  -2 13.3234 1.08029   3
   6   4   2 13.7211 1.02085   3
  -6   4  -2 15.6463 0.99608   3
   6   4   2 13.7109 1.13572   3
  -6   4  -2 14.8482 1.02118   3
  -8  -4  -2 17.6880 1.24529   3
  -8  -4  -2 17.8727 1.35232   3
   8  -4   2 19.7170 1.32428   3
   8  -4   2 18.4147 1.09260   2
   8  -4   2 17.6177 1.26159   3
   8   4   2 18.9680 1.37628   3
  -8   4  -2 18.4054 1.30960   3
   8   4   2 16.9317 1.26052   3
  -8   4  -2 18.9563 1.22851   3
  10  -4   2 24.5052 1.66321   3
 -10  -4  -2 22.5973 1.59260   3
 -10  -4  -2 23.8888 1.66355   3
  10  -4   2 22.4397 1.44445   2
  10  -4   2 22.8075 1.62686   3
  10   4   2 24.9656 1.68298   3
 -10   4  -2 26.2090 1.59929   3
 -10   4  -2 22.1674 1.62705   3
  10   4   2 22.0078 1.65516   3
  12  -4   2 14.6891 1.52785   2
  12  -4   2 11.6332 1.56030   3
  12  -4   2 13.4148 1.58655   3
 -12  -4  -2 15.1474 1.60335   3
 -12  -4  -2 13.6453 1.48596   3
 -12   4  -2 16.1320 1.54297   3
 -12   4  -2 12.8938 1.62681   3
  12   4   2 14.3625 1.67016   3
  14  -4   2 42.1361 2.79322   3
  14  -4   2 45.6817 2.65682   2
 -14  -4  -2 39.5728 2.68265   3
  14  -4   2 42.4005 2.67716   3
 -14  -4  -2 46.7291 2.59978   3
  14   4   2 43.4988 2.82954   3
 -14   4  -2 40.2570 2.65428   3
 -14   4  -2 47.8072 2.57389   3
  16  -4   2 5.21374 1.67501   3
  16  -4   2 2.18294 1.93422   3
 -16  -4  -2 8.00755 1.73601   3
  16  -4   2 7.44457 2.07383   2
 -16   4  -2 5.05815 1.49883   3
  16   4   2 7.93023 2.65411   2
  16   4   2 5.28431 1.68713   3
  18  -4   2 4.21753 2.73671   2
 -18  -4  -2 1.38844 1.61823   3
  18  -4   2 -1.5045 1.83151   3
  18   4   2 1.47304 2.09042   3
 -18   4  -2 1.26727 1.64987   3
 -20  -4  -2 -4.1133 1.90726   3
  20  -4   2 3.22126 2.63102   3
  20   4   2 4.00154 2.50331   3
 -20   4  -2 0.93505 1.92723   3
 -22  -4  -2 9.59219 2.87834   3
  22  -4   2 -3.6209 3.56056   3
 -22   4  -2 1.05232 2.80319   3
  22   4   2 7.03280 3.37784   3
 -23  -5   2 0.20102 2.80356   3
  23  -5  -2 4.77711 3.99834   3
  23   5  -2 2.49014 2.99790   3
 -23   5   2 0.17921 2.96122   3
  21  -5  -2 4.96447 3.27131   3
 -21  -5   2 3.43120 2.12934   3
 -21   5   2 2.56444 2.32534   3
  21   5  -2 2.68756 2.58496   3
  19  -5  -2 -0.4830 2.21343   3
 -19  -5   2 -1.2894 1.63404   3
  19   5  -2 -0.2275 1.81487   3
 -19   5   2 0.25864 1.60992   3
 -17  -5   2 2.56841 1.32123   3
  17  -5  -2 -0.5928 1.64589   3
 -17   5   2 -1.0650 1.32238   3
  17   5  -2 -1.2857 1.31668   3
  15  -5  -2 -1.4042 1.48397   2
 -15  -5   2 0.93528 1.10724   3
  15  -5  -2 2.68106 1.24691   3
  15  -5  -2 2.64343 1.46100   3
 -15  -5   2 2.34809 1.38684   3
  15   5  -2 0.47446 1.17937   3
  15   5  -2 1.03502 1.72108   2
  15   5  -2 2.12102 1.23707   3
 -15   5   2 -0.2328 1.39577   3
 -15   5   2 1.75990 1.13509   3
  13  -5  -2 0.89775 1.25495   2
  13  -5  -2 3.50433 1.25009   3
  13  -5  -2 4.25900 1.13587   3
 -13  -5   2 4.17022 1.04272   3
 -13  -5   2 3.98789 1.02638   3
  13   5  -2 1.15151 1.17608   2
 -13   5   2 3.09713 1.02006   3
  13   5  -2 3.56326 1.20595   3
 -13   5   2 2.38306 1.10587   3
  13   5  -2 1.95675 0.99059   3
  11  -5  -2 8.47899 1.48516   3
 -11  -5   2 7.62297 1.05889   3
  11  -5  -2 10.7366 1.61098   2
 -11  -5   2 7.36963 1.22651   3
  11  -5  -2 8.02934 1.05155   3
  11   5  -2 5.76017 1.00821   3
  11   5  -2 8.34931 1.10186   3
 -11   5   2 10.6037 1.46729   2
  11   5  -2 10.2882 1.48127   2
 -11   5   2 7.30190 1.13163   3
 -11   5   2 7.57186 1.23905   3
  -9  -5   2 15.7960 1.14297   3
   9  -5  -2 15.6748 1.18435   3
   9  -5  -2 15.1802 1.43367   2
   9  -5  -2 15.4069 1.35802   3
   9   5  -2 16.8680 1.20570   3
  -9   5   2 14.3688 1.27796   2
  -9   5   2 14.3270 1.16596   3
   9   5  -2 14.8533 1.22699   3
  -9   5   2 15.3509 1.42472   3
   7  -5  -2 99.9339 3.82555   3
  -7  -5   2 98.6502 3.61214   3
   7  -5  -2 103.966 3.65266   3
  -7  -5   2 102.775 3.61042   3
   7   5  -2 99.9020 3.70561   3
  -7   5   2 97.9856 3.83279   2
  -7   5   2 98.6691 3.67391   3
   7   5  -2 107.066 3.64012   3
  -7   5   2 101.813 3.85847   3
  -5  -5   2 3.04499 0.51479   3
   5  -5  -2 1.99631 0.53887   3
   5  -5  -2 1.42770 0.51536   3
  -5  -5   2 1.98227 0.49706   3
   5  -5  -2 2.51750 0.70170   2
  -5   5   2 3.21904 0.53779   3
  -5   5   2 2.18723 0.62212   2
   5   5  -2 3.05351 0.55638   3
  -5   5   2 1.95107 0.65207   3
   5   5  -2 2.32492 0.53849   3
  -3  -5   2 216.618 6.99601   3
   3  -5  -2 220.124 7.30229   3
   3  -5  -2 225.725 7.17388   3
  -3  -5   2 226.264 6.96798   3
   3  -5  -2 226.329 7.47908   2
   3   5  -2 227.155 7.06800   3
  -3   5   2 210.473 7.19248   3
  -3   5   2 224.069 7.42283   2
   3   5  -2 224.203 7.08665   3
  -3   5   2 227.044 7.31145   3
   1  -5  -2 350.899 11.2223   2
   1  -5  -2 349.522 10.9965   3
   1  -5  -2 349.206 10.9371   3
   1   5  -2 337.599 10.7310   3
  -1   5   2 344.158 11.2094   2
  -1   5   2 348.241 11.0384   3
   1   5  -2 336.694 10.7174   3
  -1   5   2 359.574 10.9868   3
  -1  -5  -2 898.791 27.5723   3
  -1  -5  -2 892.430 27.5808   3
   1   5   2 890.202 27.6465   3
  -1   5  -2 950.403 27.4023   3
   1   5   2 864.109 27.8148   2
  -1   5  -2 878.252 27.3177   3
   1   5   2 885.680 27.5983   3
  -3  -5  -2 134.732 4.50391   3
  -3  -5  -2 132.635 4.54212   3
   3  -5   2 125.423 4.31009   3
   3  -5   2 131.969 4.26386   3
  -3   5  -2 132.711 4.32488   3
  -3   5  -2 138.522 4.40072   3
   3   5   2 132.904 4.56594   3
   3   5   2 129.392 4.51443   3
   5  -5   2 95.2959 3.38030   3
   5  -5   2 94.2672 3.20054   2
  -5  -5  -2 95.7526 3.54684   3
   5  -5   2 106.696 3.46918   3
  -5  -5  -2 95.4798 3.57177   3
   5   5   2 102.288 3.66726   3
  -5   5  -2 91.8735 3.42949   3
   5   5   2 96.5994 3.55374   3
  -5   5  -2 98.8008 3.42812   3
   7  -5   2 188.831 6.13821   2
  -7  -5  -2 188.918 6.41731   3
   7  -5   2 185.355 6.33955   3
   7  -5   2 189.421 6.34347   3
  -7  -5  -2 185.131 6.47239   3
  -7   5  -2 201.588 6.39496   3
  -7   5  -2 189.981 6.36874   3
   7   5   2 183.806 6.43107   3
   7   5   2 187.196 6.52846   3
   9  -5   2 5.67572 0.86861   2
  -9  -5  -2 4.64707 0.99662   3
  -9  -5  -2 4.65785 0.93619   3
   9  -5   2 6.34185 1.02099   3
  -9   5  -2 3.91542 0.79618   3
   9   5   2 4.64805 0.86587   3
   9   5   2 7.79786 1.18602   3
  -9   5  -2 3.60529 0.81479   3
 -11  -5  -2 3.37738 0.92311   3
 -11  -5  -2 3.02603 0.91657   3
  11  -5   2 3.45445 1.03794   3
  11  -5   2 6.25985 1.20071   3
 -11   5  -2 4.45620 0.95295   3
  11   5   2 2.60270 0.95897   3
 -11   5  -2 3.90267 0.92405   3
  11   5   2 1.02525 0.82885   3
  13  -5   2 4.91137 1.48475   3
 -13  -5  -2 2.49536 1.01431   3
  13  -5   2 5.40452 1.31814   3
 -13  -5  -2 3.59432 1.15585   3
  13  -5   2 3.70597 1.25921   2
  13   5   2 4.94555 1.29979   3
 -13   5  -2 3.49734 1.06679   3
 -13   5  -2 4.85061 1.19713   3
  13   5   2 3.97858 1.31046   3
  15  -5   2 -2.0429 1.57606   2
 -15  -5  -2 3.05597 1.20887   3
  15  -5   2 0.37659 1.46788   3
  15  -5   2 0.06319 1.45044   3
  15   5   2 0.51378 1.32311   3
 -15   5  -2 -0.2688 1.04637   3
  17  -5   2 -0.6733 2.12496   2
  17  -5   2 0.60259 1.99177   3
 -17  -5  -2 -0.3488 1.40550   3
  17   5   2 0.28002 1.59795   3
 -17   5  -2 2.50662 1.44225   3
 -19  -5  -2 -0.1846 1.85188   3
  19  -5   2 0.81556 2.27862   3
 -19   5  -2 0.07358 1.85512   3
  19   5   2 3.46489 2.25765   3
  21  -5   2 10.8141 3.26000   3
 -21  -5  -2 8.35867 2.56455   3
 -21   5  -2 10.9691 2.70084   3
  21   5   2 4.43862 2.85875   3
  22  -6  -2 6.74276 3.62637   3
 -22  -6   2 10.2273 2.76399   3
 -22   6   2 14.1838 2.89565   3
  22   6  -2 8.66500 2.82498   3
  20  -6  -2 6.25199 2.67528   3
 -20  -6   2 4.96066 2.12911   3
  20   6  -2 6.07650 2.42906   3
 -20   6   2 4.77319 1.97577   3
  18  -6  -2 3.79384 2.05398   3
 -18  -6   2 5.16219 1.58016   3
 -18   6   2 7.91879 1.80684   3
  18   6  -2 2.56762 1.80032   3
  16  -6  -2 13.7842 2.18058   3
 -16  -6   2 10.3178 1.86249   3
  16  -6  -2 10.0682 1.85318   3
  16  -6  -2 13.3799 2.98462   2
 -16  -6   2 9.91954 1.55931   3
  16   6  -2 10.6004 2.09517   3
 -16   6   2 10.6007 1.74693   3
  14  -6  -2 -0.1494 0.93514   3
  14  -6  -2 0.46788 1.18961   3
  14  -6  -2 -0.9601 1.38164   2
 -14  -6   2 0.10823 1.13714   3
 -14  -6   2 1.09768 1.08460   3
  14   6  -2 1.43028 1.12577   3
  14   6  -2 2.16591 1.37320   2
 -14   6   2 -0.5402 0.91496   3
 -14   6   2 2.96754 1.19011   3
  14   6  -2 1.50584 1.23096   3
  12  -6  -2 4.37832 1.33636   2
 -12  -6   2 3.99459 0.98344   3
 -12  -6   2 5.54021 1.07958   3
  12  -6  -2 3.83353 0.98880   3
  12  -6  -2 2.01844 1.11757   3
 -12   6   2 5.39236 1.20165   2
  12   6  -2 6.31539 1.32612   2
 -12   6   2 3.93661 0.99533   3
 -12   6   2 3.68038 1.09000   3
  12   6  -2 5.03988 0.91881   3
  12   6  -2 4.46270 1.07728   3
  10  -6  -2 15.6818 1.24970   3
  10  -6  -2 13.6078 1.42251   3
 -10  -6   2 15.4354 1.21222   3
 -10  -6   2 17.0730 1.31367   3
  10  -6  -2 15.9596 1.66592   2
  10   6  -2 16.4624 1.38370   3
  10   6  -2 15.1372 1.38491   2
 -10   6   2 16.1478 1.56266   3
 -10   6   2 17.7164 1.33123   3
  10   6  -2 15.8563 1.28624   3
 -10   6   2 17.4582 1.50115   2
   8  -6  -2 90.7335 3.63476   3
   8  -6  -2 90.6300 3.78016   2
  -8  -6   2 92.5382 3.39638   3
   8  -6  -2 94.7843 3.46224   3
  -8  -6   2 94.6908 3.39853   3
  -8   6   2 91.0156 3.64010   2
  -8   6   2 87.4538 3.47121   3
   8   6  -2 89.3548 3.50846   3
  -8   6   2 96.8673 3.71870   3
   6  -6  -2 219.393 7.55630   3
  -6  -6   2 234.249 7.29182   3
   6  -6  -2 228.881 7.36022   3
  -6  -6   2 238.511 7.33707   3
   6  -6  -2 227.647 7.73136   2
  -6   6   2 222.928 7.44836   3
   6   6  -2 222.687 7.32891   3
  -6   6   2 219.180 7.60509   2
   6   6  -2 223.191 7.41051   3
  -6   6   2 222.036 7.57184   3
  -4  -6   2 78.2735 2.62840   3
   4  -6  -2 79.1788 3.14128   2
  -4  -6   2 76.2721 2.57045   3
   4  -6  -2 76.7812 2.74551   3
   4  -6  -2 77.2209 2.93524   3
   4   6  -2 71.5564 2.81862   3
  -4   6   2 78.8453 3.08681   2
  -4   6   2 72.1831 2.79756   3
   4   6  -2 74.8135 2.66746   3
  -4   6   2 77.4963 2.93817   3
   2  -6  -2 384.097 12.0574   3
   2  -6  -2 387.382 12.1766   3
   2  -6  -2 393.699 12.4230   2
  -2   6   2 394.287 12.2272   3
  -2   6   2 382.886 12.1308   3
   2   6  -2 380.618 11.8775   3
  -2   6   2 373.982 12.3794   2
   2   6  -2 376.360 11.8790   3
   0  -6  -2 40.3560 1.73215   3
   0  -6  -2 42.5057 1.71565   3
   0  -6  -2 40.6898 1.96055   2
   0   6   2 40.5494 1.74077   3
   0   6   2 40.1375 1.99189   2
   0   6   2 44.9147 1.81342   3
  -2  -6  -2 119.269 4.08880   3
  -2  -6  -2 113.727 4.05487   3
  -2   6  -2 125.568 3.83221   3
  -2   6  -2 123.871 3.90303   3
   2   6   2 114.742 4.07887   3
   2   6   2 113.313 4.13206   3
   4  -6   2 82.4913 2.74809   3
  -4  -6  -2 77.1592 2.97198   3
   4  -6   2 76.9869 2.70306   3
  -4  -6  -2 82.2079 2.96758   3
  -4   6  -2 78.6457 2.78599   3
  -4   6  -2 83.2548 2.86499   3
   4   6   2 77.3156 3.01756   3
   4   6   2 73.9766 2.94754   3
   6  -6   2 32.9506 1.49019   3
   6  -6   2 28.6090 1.40384   3
  -6  -6  -2 30.4390 1.64394   3
  -6  -6  -2 29.4603 1.50880   3
   6  -6   2 29.3402 1.31543   2
  -6   6  -2 31.1107 1.46753   3
   6   6   2 27.8290 1.55473   3
  -6   6  -2 30.0334 1.48945   3
  -8  -6  -2 43.7609 2.16898   3
   8  -6   2 42.6227 1.86072   2
   8  -6   2 42.5339 1.99732   3
   8  -6   2 47.2093 2.04668   3
  -8  -6  -2 43.1582 2.08209   3
   8   6   2 44.1297 2.19190   3
  -8   6  -2 43.8075 1.99236   3
  -8   6  -2 43.8580 2.07446   3
   8   6   2 41.3348 2.08534   3
 -10  -6  -2 0.61244 0.87624   3
  10  -6   2 1.22528 0.75830   2
  10  -6   2 -1.4468 0.69562   3
  10  -6   2 0.46125 0.77921   3
 -10  -6  -2 -0.1214 0.77677   3
  10   6   2 0.00531 0.70288   3
 -10   6  -2 -0.0345 0.54971   3
 -10   6  -2 -0.1084 0.83935   3
  10   6   2 0.09116 0.86110   3
 -12  -6  -2 -0.7806 0.77145   3
  12  -6   2 -0.8236 0.91739   2
  12  -6   2 0.13872 0.94560   3
 -12  -6  -2 0.51870 1.18655   3
  12  -6   2 0.80016 1.12876   3
  12   6   2 -1.1791 0.86071   3
 -12   6  -2 -0.3622 1.06363   3
 -12   6  -2 0.31787 0.84557   3
  12   6   2 -0.0057 0.88579   3
  14  -6   2 34.8542 2.66081   3
  14  -6   2 39.1882 2.60157   2
  14  -6   2 34.1395 2.54605   3
 -14  -6  -2 35.0455 2.61277   3
 -14  -6  -2 38.7966 2.41747   3
 -14   6  -2 42.2308 2.40472   3
 -14   6  -2 32.9849 2.57219   3
  14   6   2 34.0852 2.62418   3
 -16  -6  -2 2.84934 1.28042   3
  16  -6   2 -0.2989 1.95781   2
  16  -6   2 1.09862 1.75303   3
  16  -6   2 1.47888 1.55657   3
 -16   6  -2 -1.0176 1.21008   3
  16   6   2 -1.9740 1.60808   3
 -18  -6  -2 3.13534 1.77231   3
  18  -6   2 3.65021 2.16400   3
  18  -6   2 5.85150 2.64435   2
  18   6   2 4.59762 1.98372   3
 -18   6  -2 1.48461 1.73077   3
  20  -6   2 -1.0520 2.66926   3
 -20  -6  -2 4.79982 2.13798   3
  20   6   2 -5.2921 2.23954   3
 -20   6  -2 -2.3540 2.00934   3
  22  -6   2 3.11343 3.98839   3
 -22  -6  -2 -3.6908 2.91886   3
  22   6   2 5.32426 3.41458   3
 -22   6  -2 0.49362 3.07981   3
 -23  -7   2 -0.3687 3.23189   3
  23  -7  -2 4.92876 3.98730   3
 -23   7   2 5.07108 3.29895   3
  23   7  -2 2.95083 3.19540   3
  21  -7  -2 1.52949 2.95981   3
 -21  -7   2 0.46285 2.18913   3
  21   7  -2 3.44847 2.40727   3
 -21   7   2 2.46192 2.31145   3
  19  -7  -2 1.50896 2.47908   3
 -19  -7   2 5.08221 1.89166   3
  19   7  -2 5.04489 2.07057   3
 -19   7   2 4.92718 1.92425   3
  17  -7  -2 7.59150 2.17242   3
 -17  -7   2 5.91487 1.73054   3
 -17   7   2 9.02910 1.82464   3
  17   7  -2 9.03102 2.09208   3
 -15  -7   2 19.3098 2.00600   3
  15  -7  -2 20.0755 2.04362   3
  15  -7  -2 20.2174 2.52733   3
  15  -7  -2 24.9150 2.84915   2
 -15  -7   2 22.4569 2.04608   3
 -15   7   2 23.1560 2.12144   3
  15   7  -2 18.9993 2.17276   3
 -13  -7   2 11.0944 1.37802   3
  13  -7  -2 10.7597 1.46852   3
  13  -7  -2 10.2557 1.65075   3
 -13  -7   2 10.2619 1.44756   3
  13  -7  -2 8.16738 1.85541   2
  13   7  -2 12.1471 1.57391   3
 -13   7   2 16.7843 2.12351   2
 -13   7   2 14.0619 1.89520   3
 -13   7   2 13.7172 1.74368   3
  13   7  -2 10.6621 1.72906   2
  13   7  -2 10.8655 1.49289   3
 -11  -7   2 14.5207 1.29214   3
  11  -7  -2 17.6861 1.37544   3
  11  -7  -2 15.9694 1.61713   3
  11  -7  -2 14.3996 1.83013   2
 -11  -7   2 16.6362 1.38264   3
  11   7  -2 15.1707 1.48549   2
  11   7  -2 18.0041 1.36483   3
 -11   7   2 14.6873 1.38885   3
 -11   7   2 13.0609 1.66862   3
  11   7  -2 12.7200 1.40533   3
 -11   7   2 14.3885 1.57565   2
   9  -7  -2 92.6955 3.82243   3
   9  -7  -2 93.0840 3.57140   3
  -9  -7   2 98.7781 3.56648   3
  -9  -7   2 92.1746 3.55354   3
   9  -7  -2 93.1354 3.97593   2
   9   7  -2 96.2749 3.62699   3
   9   7  -2 95.6430 3.74807   3
  -9   7   2 96.4307 3.86753   2
  -9   7   2 96.9312 3.69541   3
  -9   7   2 99.5456 3.92507   3
   7  -7  -2 174.753 5.94093   3
  -7  -7   2 176.619 5.87903   3
  -7  -7   2 184.705 5.86081   3
   7  -7  -2 176.410 6.33938   2
   7  -7  -2 172.663 6.14600   3
  -7   7   2 173.300 6.00638   3
   7   7  -2 181.582 6.02209   3
   7   7  -2 174.199 5.91030   3
  -7   7   2 178.878 6.24064   2
  -5  -7   2 262.337 9.39669   3
  -5  -7   2 311.259 9.27217   3
   5  -7  -2 301.802 9.43430   3
   5  -7  -2 300.245 9.91211   2
   5  -7  -2 291.202 9.65182   3
  -5   7   2 301.024 9.64985   3
  -5   7   2 289.125 9.52478   3
   5   7  -2 306.767 9.39400   3
   5   7  -2 299.208 9.43886   3
  -5   7   2 293.343 9.79450   2
   3  -7  -2 79.7921 3.29479   2
   3  -7  -2 87.1314 3.08959   3
   3  -7  -2 81.1058 2.88620   3
   3   7  -2 86.2951 2.78782   3
  -3   7   2 77.2377 3.23020   2
   3   7  -2 81.4801 2.77559   3
  -3   7   2 83.6113 3.08703   3
  -3   7   2 78.4644 2.96445   3
   1  -7  -2 3.51487 0.55697   3
   1  -7  -2 4.83104 0.93850   2
   1  -7  -2 4.40476 0.67313   3
  -1   7   2 4.37845 0.64809   3
  -1   7   2 5.48205 0.80496   3
  -1   7   2 4.36367 0.87040   2
  -1  -7  -2 30.1495 1.39149   3
  -1  -7  -2 29.0437 1.38671   3
   1   7   2 29.1586 1.46417   3
   1   7   2 29.2347 1.40818   3
   1   7   2 30.0319 1.71266   2
  -3  -7  -2 3.22846 0.54740   3
  -3  -7  -2 2.66743 0.62082   3
  -3   7  -2 3.36331 0.46968   3
  -3   7  -2 4.81800 0.57174   3
   3   7   2 2.64614 0.53578   3
   3   7   2 3.79941 0.71057   3
   5  -7   2 60.4471 2.13803   3
  -5  -7  -2 54.7710 2.28558   3
  -5  -7  -2 55.4807 2.36030   3
   5  -7   2 56.6104 2.11613   3
  -5   7  -2 58.0433 2.20217   3
  -5   7  -2 55.1866 2.19984   3
   5   7   2 55.6602 2.33216   3
   5   7   2 56.8429 2.43704   3
   7  -7   2 5.09627 0.76532   3
  -7  -7  -2 4.89323 0.87212   3
  -7  -7  -2 4.72443 0.98185   3
   7  -7   2 5.15497 0.75711   3
   7  -7   2 3.66057 0.74342   2
  -7   7  -2 3.97324 0.63259   3
   7   7   2 4.72668 0.96739   3
  -7   7  -2 4.20734 0.76907   3
   9  -7   2 0.79433 0.73708   3
   9  -7   2 1.73752 0.72984   2
  -9  -7  -2 1.61396 0.67517   3
   9  -7   2 1.51520 0.73309   3
  -9  -7  -2 3.31503 1.03793   3
  -9   7  -2 1.27588 0.63447   3
   9   7   2 2.13792 0.78462   3
   9   7   2 1.69469 0.82988   3
  -9   7  -2 2.97432 0.83720   3
  11  -7   2 4.82986 1.13739   3
 -11  -7  -2 6.15110 1.42575   3
  11  -7   2 6.39782 1.22471   3
  11  -7   2 6.93632 1.17821   2
 -11  -7  -2 3.24601 1.02277   3
 -11   7  -2 4.44087 0.95631   3
 -11   7  -2 5.22284 1.09213   3
  11   7   2 5.44914 1.25638   3
  11   7   2 5.95049 1.33713   3
  13  -7   2 20.6859 1.94457   2
  13  -7   2 18.4221 2.04254   3
 -13  -7  -2 19.9210 1.77958   3
 -13  -7  -2 19.1510 2.04020   3
  13  -7   2 22.1025 2.00073   3
  13   7   2 17.8167 2.02766   3
 -13   7  -2 21.2314 1.98227   3
  13   7   2 17.8958 1.93332   3
 -13   7  -2 19.6412 1.75482   3
  15  -7   2 4.46298 1.96729   2
  15  -7   2 5.64656 1.60271   3
  15  -7   2 6.70106 1.82696   3
 -15  -7  -2 4.58584 1.32190   3
 -15   7  -2 5.31445 1.49468   3
 -17  -7  -2 -0.6428 1.64428   3
  17  -7   2 2.23503 1.91527   3
  17  -7   2 -0.8254 2.17731   2
  17   7   2 4.98518 1.82071   3
 -17   7  -2 0.46484 1.47241   3
  19  -7   2 2.00104 2.35170   3
 -19  -7  -2 -0.0008 2.07159   3
 -19   7  -2 1.35491 2.04475   3
  19   7   2 -0.3966 2.33970   3
  21  -7   2 0.52256 3.48542   3
 -21  -7  -2 3.54128 2.40001   3
  21   7   2 -3.4414 3.04718   3
 -21   7  -2 4.61487 2.60704   3
 -22  -8   2 2.57734 2.81971   3
  22  -8  -2 6.14381 3.78527   3
 -22   8   2 6.58259 2.73692   3
  22   8  -2 0.24597 2.52619   3
  20  -8  -2 8.80498 3.05260   3
 -20  -8   2 2.57624 1.99920   3
 -20   8   2 4.16764 2.29627   3
  20   8  -2 3.30551 2.19288   3
  18  -8  -2 1.14412 1.98365   3
 -18  -8   2 5.04051 1.74837   3
 -18   8   2 5.43825 1.90696   3
  18   8  -2 2.63447 1.71059   3
 -16  -8   2 -0.7419 1.37210   3
  16  -8  -2 1.17525 1.38234   3
  16  -8  -2 -3.3628 1.45035   3
 -16  -8   2 -1.3037 1.18403   3
 -16   8   2 0.71557 1.41449   3
  16   8  -2 0.90238 1.33810   3
 -14  -8   2 13.2272 1.60223   3
  14  -8  -2 12.7817 2.01440   3
 -14  -8   2 9.51377 1.53649   3
  14  -8  -2 10.6208 2.20287   2
  14  -8  -2 12.2656 1.52117   3
 -14   8   2 12.7058 1.83313   3
  14   8  -2 18.0679 2.40085   2
 -14   8   2 12.0709 1.85421   2
  14   8  -2 12.6206 1.82316   3
 -14   8   2 9.64612 1.68548   3
  14   8  -2 12.7757 1.97160   3
  12  -8  -2 10.4599 1.39614   3
  12  -8  -2 13.8452 2.02753   2
  12  -8  -2 12.1761 1.65789   3
 -12  -8   2 12.0352 1.35494   3
 -12  -8   2 10.5198 1.34859   3
 -12   8   2 11.6538 1.63590   3
  12   8  -2 10.1249 1.38288   3
 -12   8   2 12.6879 1.69010   2
  12   8  -2 11.0837 1.40680   3
 -12   8   2 10.6273 1.40237   3
  10  -8  -2 54.3029 2.90888   2
 -10  -8   2 49.9896 2.35828   3
  10  -8  -2 51.9532 2.36985   3
  10  -8  -2 50.5476 2.63971   3
 -10  -8   2 54.1169 2.37762   3
  10   8  -2 58.3650 2.47601   3
 -10   8   2 56.8409 2.70540   2
 -10   8   2 50.0032 2.45231   3
  10   8  -2 53.7488 2.55927   3
 -10   8   2 55.2043 2.76968   3
   8  -8  -2 152.652 5.69578   2
  -8  -8   2 149.568 5.12977   3
   8  -8  -2 151.283 5.22410   3
   8  -8  -2 151.176 5.48629   3
  -8  -8   2 150.711 5.17361   3
   8   8  -2 146.050 5.32089   3
   8   8  -2 156.846 5.31490   3
  -8   8   2 149.756 5.55279   2
  -8   8   2 151.940 5.33829   3
  -8   8   2 158.464 5.55837   3
  -6  -8   2 264.969 8.52727   3
   6  -8  -2 260.720 9.21451   2
  -6  -8   2 270.969 8.49858   3
   6  -8  -2 268.547 8.64111   3
  -6   8   2 278.516 8.95255   3
  -6   8   2 264.167 9.01388   2
   6   8  -2 271.548 8.69457   3
  -6   8   2 262.342 8.76411   3
   6   8  -2 272.197 8.61770   3
   4  -8  -2 292.586 9.34012   3
   4  -8  -2 288.584 9.51112   3
   4  -8  -2 293.096 9.85086   2
   4   8  -2 316.294 9.25751   3
   4   8  -2 297.247 9.27776   3
  -4   8   2 294.507 9.57639   3
  -4   8   2 286.426 9.44691   3
  -4   8   2 278.719 9.72954   2
   2  -8  -2 96.9094 3.26403   3
   2  -8  -2 91.8818 3.35403   3
   2  -8  -2 95.2187 3.74312   2
  -2   8   2 94.2605 3.45883   3
  -2   8   2 89.0715 3.68211   2
  -2   8   2 93.7058 3.36701   3
   0  -8  -2 74.8824 3.14697   2
   0  -8  -2 78.0396 2.75105   3
   0  -8  -2 74.8636 2.75420   3
   0   8   2 77.7054 2.87042   3
   0   8   2 71.2519 3.14867   2
   0   8   2 74.6087 2.80350   3
  -2  -8  -2 -0.0419 0.46401   3
  -2  -8  -2 0.69400 0.36884   3
   2   8   2 0.96187 0.76305   2
   2   8   2 0.48700 0.39318   3
   2   8   2 0.81211 0.50487   3
  -4  -8  -2 2.74107 0.73997   3
  -4  -8  -2 3.77688 0.61135   3
   4   8   2 3.99559 0.81096   3
  -4   8  -2 3.35711 0.53801   3
   4   8   2 3.22807 0.58952   3
  -6  -8  -2 158.685 5.55377   3
   6  -8   2 136.609 5.35476   3
   6  -8   2 168.648 5.27691   3
  -6  -8  -2 158.406 5.45835   3
   6  -8   2 167.134 5.27472   2
  -6   8  -2 164.263 5.39278   3
   6   8   2 156.658 5.55189   3
   6   8   2 156.462 5.63029   3
  -6   8  -2 165.279 5.38607   3
  -8  -8  -2 0.80348 0.58495   3
   8  -8   2 0.26919 0.62161   3
  -8  -8  -2 -0.5166 0.81144   3
   8  -8   2 0.15409 0.63115   2
   8  -8   2 0.19178 0.60330   3
   8   8   2 -0.5611 0.60116   3
  -8   8  -2 -0.4666 0.47911   3
  -8   8  -2 0.35075 0.70199   3
   8   8   2 -0.8453 0.67662   3
  10  -8   2 12.7176 1.35364   3
 -10  -8  -2 8.77156 1.28308   3
 -10  -8  -2 9.62603 1.27881   3
  10  -8   2 9.91700 1.24970   2
  10  -8   2 10.6635 1.30474   3
  10   8   2 10.8291 1.41017   3
 -10   8  -2 9.71714 1.13240   3
 -10   8  -2 10.8178 1.37681   3
  10   8   2 9.40011 1.31590   3
 -12  -8  -2 32.6563 2.32542   3
  12  -8   2 37.8332 2.29738   3
  12  -8   2 35.8292 2.20496   3
 -12  -8  -2 32.7818 2.15391   3
  12  -8   2 37.9360 2.21766   2
 -12   8  -2 37.8573 2.36930   3
  12   8   2 35.5798 2.37993   3
  12   8   2 37.2699 2.37910   3
 -12   8  -2 38.3537 2.20069   3
 -14  -8  -2 8.71305 1.93861   3
  14  -8   2 9.45390 1.74613   3
  14  -8   2 7.80715 1.53863   3
  14  -8   2 12.4641 1.92765   2
 -14  -8  -2 9.52825 1.66014   3
 -14   8  -2 10.4509 1.54429   3
  14   8   2 14.3041 2.09196   3
 -14   8  -2 9.28658 1.78964   3
 -16  -8  -2 1.44414 1.28930   3
  16  -8   2 -2.4966 1.52515   3
  16  -8   2 -0.3511 2.16227   2
  16  -8   2 -2.9931 1.56514   3
  16   8   2 -1.4928 1.63273   3
 -16   8  -2 1.78169 1.28961   3
  18  -8   2 3.95181 2.98665   2
 -18  -8  -2 6.28980 1.87621   3
 -18   8  -2 5.53536 2.03334   3
  18   8   2 6.97962 2.53272   3
 -20  -8  -2 2.80522 2.40342   3
  20  -8   2 3.80296 3.15005   3
 -20   8  -2 1.07131 2.23918   3
  20   8   2 1.40933 2.52921   3
  22  -8   2 -6.3717 4.33824   3
 -22  -8  -2 0.97403 3.18398   3
 -22   8  -2 5.23583 3.22451   3
  22   8   2 7.84451 4.31863   3
  23  -9  -2 8.34639 4.88338   3
 -23  -9   2 0.83078 3.12785   3
  23   9  -2 0.18413 4.05059   3
 -23   9   2 7.37081 3.76155   3
  21  -9  -2 2.78800 3.25307   3
 -21  -9   2 -1.4446 2.44548   3
  21   9  -2 3.75728 2.45509   3
 -21   9   2 3.31935 2.35707   3
 -19  -9   2 -0.6569 1.83920   3
  19  -9  -2 2.15306 2.42944   3
 -19   9   2 -1.7506 1.80780   3
  19   9  -2 -0.9006 1.84229   3
 -17  -9   2 -1.2391 1.41749   3
  17  -9  -2 0.99416 1.77893   3
  17   9  -2 1.67746 1.60670   3
 -17   9   2 1.45502 1.45794   3
 -15  -9   2 6.79939 1.61983   3
  15  -9  -2 6.71826 1.40657   3
  15  -9  -2 9.74354 2.37682   2
 -15  -9   2 4.73331 1.37885   3
  15  -9  -2 5.28680 1.78238   3
 -15   9   2 8.41911 1.53037   3
 -15   9   2 6.42256 1.75134   2
  15   9  -2 5.87775 1.46482   3
  13  -9  -2 -0.1688 0.98028   3
 -13  -9   2 -0.6042 0.97256   3
 -13  -9   2 -1.3136 0.91332   3
  13  -9  -2 -0.0159 1.49863   2
  13  -9  -2 1.04404 1.23179   3
  13   9  -2 -0.3594 0.92547   3
 -13   9   2 -0.0671 1.14359   2
  13   9  -2 0.28904 0.93404   3
 -13   9   2 0.21911 0.91767   3
 -13   9   2 -1.7538 1.32488   3
  11  -9  -2 5.70133 1.40782   3
 -11  -9   2 6.51776 1.04373   3
  11  -9  -2 7.30559 1.21374   3
  11  -9  -2 5.74420 1.49700   2
 -11  -9   2 6.04975 1.09112   3
 -11   9   2 2.82739 1.25134   3
  11   9  -2 5.04138 0.99642   3
 -11   9   2 5.28663 1.15336   3
 -11   9   2 5.62291 1.28801   2
  11   9  -2 3.78743 0.95107   3
   9  -9  -2 3.17611 1.20029   2
   9  -9  -2 2.36841 0.75420   3
  -9  -9   2 2.72595 0.75134   3
  -9  -9   2 2.75942 0.69362   3
   9  -9  -2 2.04710 0.88358   3
  -9   9   2 2.08737 0.72819   3
  -9   9   2 1.36197 0.99043   2
   9   9  -2 3.59305 0.88572   3
   9   9  -2 3.41072 0.78314   3
  -9   9   2 4.47429 1.09458   3
  -7  -9   2 74.3927 2.65852   3
   7  -9  -2 72.1748 3.34281   2
  -7  -9   2 75.9863 2.69915   3
   7  -9  -2 73.9848 2.78544   3
  -7   9   2 71.8391 2.89603   3
   7   9  -2 74.4247 2.85894   3
   7   9  -2 69.2802 2.76796   3
  -7   9   2 70.4664 3.08251   3
  -7   9   2 73.7628 3.17092   2
   5  -9  -2 1.89284 0.48663   3
   5  -9  -2 0.27604 1.00252   2
   5  -9  -2 0.93352 0.54848   3
   5   9  -2 1.71006 0.46366   3
  -5   9   2 1.13687 0.67118   3
  -5   9   2 1.13846 0.82730   2
  -5   9   2 1.88522 0.54560   3
   5   9  -2 1.11802 0.49392   3
   3  -9  -2 1.63301 0.90992   2
   3  -9  -2 1.90380 0.47898   3
   3  -9  -2 1.31999 0.57268   3
  -3   9   2 1.63089 0.77190   2
  -3   9   2 1.47793 0.47543   3
   3   9  -2 2.46410 0.38382   3
   3   9  -2 2.76657 0.43778   3
   1  -9  -2 395.162 12.3003   3
   1  -9  -2 407.390 12.8962   2
   1  -9  -2 391.328 12.3371   3
  -1   9   2 387.164 12.4165   3
  -1   9   2 373.736 12.8177   2
  -1   9   2 396.577 12.5221   3
  -1  -9  -2 69.2330 2.48803   3
  -1  -9  -2 70.9528 2.54723   3
   1   9   2 62.7346 2.96959   2
   1   9   2 67.9985 2.66859   3
   1   9   2 66.3954 2.58694   3
  -1   9  -2 63.8773 2.44241   2
  -3  -9  -2 29.5237 1.35889   3
  -3  -9  -2 29.1840 1.48324   3
   3   9   2 25.0307 1.46034   3
  -3   9  -2 27.0963 1.17229   2
  -3   9  -2 28.8832 1.17538   3
  -3   9  -2 27.8050 1.14850   3
   3   9   2 24.8290 1.82039   2
   3   9   2 28.2512 1.44556   3
   5  -9   2 1.70271 0.58855   2
  -5  -9  -2 1.30769 0.74854   3
  -5  -9  -2 1.79007 0.54760   3
   5   9   2 1.64763 0.62748   3
   5   9   2 2.26802 0.93708   3
  -5   9  -2 2.24243 0.56517   3
  -5   9  -2 1.36508 0.52545   3
  -7  -9  -2 23.5896 1.43676   3
   7  -9   2 26.0756 1.38592   2
   7  -9   2 26.9098 1.31074   3
   7  -9   2 23.0087 1.32940   3
  -7  -9  -2 24.4674 1.61038   3
  -7   9  -2 23.2752 1.31487   3
  -7   9  -2 24.0168 1.41914   3
   7   9   2 25.8294 1.66415   3
   7   9   2 24.3166 1.53983   3
   9  -9   2 1.75140 0.78105   3
  -9  -9  -2 1.62089 0.86135   3
   9  -9   2 1.34851 0.69131   3
  -9  -9  -2 0.56255 0.73804   3
   9  -9   2 0.07928 0.75493   2
   9   9   2 1.06436 0.83986   3
  -9   9  -2 1.21593 0.65745   3
   9   9   2 1.23697 0.73047   3
  -9   9  -2 0.93812 0.87194   3
  11  -9   2 39.9114 2.16387   2
 -11  -9  -2 33.7768 2.26584   3
 -11  -9  -2 36.2240 2.13428   3
  11  -9   2 34.9790 2.11926   3
  11  -9   2 35.9735 2.14848   3
 -11   9  -2 34.2349 2.22967   3
  11   9   2 33.7067 2.23990   3
  11   9   2 38.9135 2.37084   3
 -11   9  -2 36.5868 2.07694   3
  13  -9   2 -0.3770 1.41863   2
  13  -9   2 -0.6451 1.19582   3
 -13  -9  -2 0.16752 1.39927   3
  13  -9   2 0.80076 1.17517   3
 -13  -9  -2 0.96510 1.07290   3
  13   9   2 -1.0413 1.53048   3
 -13   9  -2 -0.0657 1.35403   3
 -13   9  -2 0.25548 1.03545   3
  13   9   2 0.27755 0.97484   3
  15  -9   2 8.57295 1.76682   3
  15  -9   2 12.1399 2.42729   2
  15  -9   2 10.7108 1.94702   3
 -15  -9  -2 9.54663 1.81461   3
  15   9   2 6.49122 1.62576   3
 -15   9  -2 8.77530 1.59119   3
  17  -9   2 -0.1201 1.85289   3
  17  -9   2 -0.8130 2.01984   3
  17  -9   2 -2.4494 2.58154   2
 -17  -9  -2 3.33808 1.76854   3
 -17   9  -2 -1.8796 1.49199   3
  17   9   2 -0.9362 1.82106   3
 -19  -9  -2 -3.1069 1.89014   3
  19  -9   2 -1.0566 2.52196   3
  19   9   2 1.70346 2.38627   3
 -19   9  -2 2.32308 2.17074   3
 -21  -9  -2 4.92620 2.62949   3
  21  -9   2 0.77413 4.19659   3
  21   9   2 1.64439 3.10035   3
 -21   9  -2 3.35850 2.54497   3
  22 -10  -2 19.9277 4.66643   3
 -22 -10   2 12.7917 3.39809   3
 -22  10   2 15.4975 3.36036   3
  22  10  -2 17.3251 3.75917   3
  20 -10  -2 10.4629 3.34974   3
 -20 -10   2 9.49591 2.46284   3
 -20  10   2 9.37710 2.50871   3
  20  10  -2 6.44854 2.44005   3
 -18 -10   2 3.06573 1.68674   3
  18 -10  -2 5.07473 2.52003   3
  18  10  -2 2.30622 1.78856   3
 -18  10   2 1.70982 1.89083   3
  16 -10  -2 8.73438 2.20813   3
  16 -10  -2 8.35222 1.66937   3
 -16 -10   2 9.36791 1.59789   3
 -16 -10   2 7.01005 1.65582   3
  14 -10  -2 5.47940 1.71745   3
 -14 -10   2 3.52482 1.32401   3
 -14 -10   2 3.53253 1.24998   3
  14 -10  -2 2.63888 1.22259   3
  14 -10  -2 6.14460 2.15367   2
 -14  10   2 1.20116 1.11209   3
  14  10  -2 1.50874 1.10217   3
  14  10  -2 4.54354 1.51235   3
 -14  10   2 5.00864 1.51503   3
 -14  10   2 4.45576 1.41204   2
  12 -10  -2 4.12830 1.69294   2
 -12 -10   2 4.54099 1.05157   3
 -12 -10   2 5.65299 1.16991   3
  12 -10  -2 6.67973 1.15044   3
  12 -10  -2 4.72562 1.31333   3
  12  10  -2 3.74766 1.15415   3
 -12  10   2 6.20127 1.59197   3
 -12  10   2 4.56364 1.31821   2
  12  10  -2 5.14900 1.30212   3
 -12  10   2 4.56244 1.14840   3
 -10 -10   2 55.1861 2.39317   3
  10 -10  -2 59.1599 3.12933   2
  10 -10  -2 52.2762 2.45037   3
 -10 -10   2 58.5470 2.45502   3
  10 -10  -2 55.7167 2.77937   3
 -10  10   2 54.9482 2.83820   2
 -10  10   2 56.2664 2.88384   3
  10  10  -2 49.0519 2.43938   3
  10  10  -2 54.8389 2.63018   3
 -10  10   2 54.2583 2.59725   3
  -8 -10   2 17.9506 1.10103   3
   8 -10  -2 19.4850 1.23609   3
   8 -10  -2 19.8275 1.86397   2
  -8 -10   2 18.6062 1.15481   3
   8  10  -2 19.8981 1.34106   3
  -8  10   2 16.6521 1.59925   2
  -8  10   2 16.6975 1.27277   3
   8  10  -2 18.6906 1.26749   3
  -8  10   2 21.0309 1.68609   3
   6 -10  -2 104.456 3.56560   3
   6 -10  -2 96.8254 4.16488   2
   6 -10  -2 102.720 3.78393   3
  -6  10   2 101.971 4.08898   2
  -6  10   2 99.1732 3.70716   3
   6  10  -2 100.395 3.57736   3
  -6  10   2 87.8014 4.08251   3
   6  10  -2 106.489 3.54492   3
   4 -10  -2 98.0212 3.63958   3
   4 -10  -2 102.093 3.47799   3
   4 -10  -2 100.929 4.12977   2
  -4  10   2 101.700 3.78269   3
   4  10  -2 103.250 3.41963   3
  -4  10   2 92.0569 3.99441   2
  -4  10   2 100.352 3.65640   3
   4  10  -2 109.511 3.42514   3
   2 -10  -2 36.4430 1.51600   3
   2 -10  -2 35.1800 1.62332   3
  -2  10   2 37.9869 2.14039   2
  -2  10   2 36.9584 1.69325   3
  -2  10   2 38.1712 1.82670   3
   0 -10  -2 0.87882 0.45916   3
   0 -10  -2 1.04447 0.48496   3
   0  10   2 0.48143 0.58602   3
   0  10   2 -1.2919 0.76690   2
   0  10   2 1.17103 0.49951   3
  -2 -10  -2 356.155 11.3210   3
  -2 -10  -2 365.441 11.3655   3
   2  10   2 378.751 11.5463   3
   2  10   2 344.891 11.9326   2
  -2  10  -2 343.228 11.2650   2
   2  10   2 357.497 11.4776   3
  -4 -10  -2 60.6426 2.48729   3
  -4 -10  -2 59.8433 2.36456   3
  -4  10  -2 60.9035 2.19586   2
   4  10   2 61.0569 2.60380   3
   4  10   2 59.3056 2.50911   3
  -4  10  -2 63.0709 2.21909   3
  -4  10  -2 59.4006 2.21176   3
  -6 -10  -2 40.1417 2.00947   3
  -6 -10  -2 40.3370 1.86736   3
   6 -10   2 40.2320 1.81141   2
  -6  10  -2 37.0011 1.57217   2
  -6  10  -2 40.8989 1.78832   3
   6  10   2 43.2788 2.11311   3
  -6  10  -2 41.4676 1.73541   3
   6  10   2 35.8212 1.91835   3
  -8 -10  -2 5.83127 1.13267   3
   8 -10   2 3.49964 0.76497   3
   8 -10   2 4.96329 0.98511   2
  -8 -10  -2 3.94072 0.80042   3
   8 -10   2 5.77321 0.86886   3
   8  10   2 3.70241 0.94481   3
  -8  10  -2 3.97182 0.91097   3
  -8  10  -2 4.60875 0.81835   3
   8  10   2 4.01131 0.96155   3
  10 -10   2 16.5654 1.42952   3
 -10 -10  -2 19.1519 1.77060   3
  10 -10   2 18.3417 1.54021   3
 -10 -10  -2 16.9522 1.47989   3
  10 -10   2 16.0299 1.54361   2
 -10  10  -2 17.3262 1.41323   3
  10  10   2 15.8139 1.55591   3
 -10  10  -2 18.7232 1.65789   3
  12 -10   2 13.9812 1.78823   2
  12 -10   2 11.4565 1.57904   3
 -12 -10  -2 11.4334 1.61045   3
 -12 -10  -2 12.0387 1.64905   3
  12 -10   2 14.9038 1.65358   3
 -12  10  -2 11.7447 1.48825   3
  12  10   2 7.50437 1.52941   3
 -12  10  -2 9.97087 1.48633   3
  12  10   2 14.8081 1.90945   3
 -14 -10  -2 2.26478 1.19328   3
  14 -10   2 -0.9821 1.38697   3
 -14 -10  -2 -1.2164 1.67480   3
  14 -10   2 4.04504 1.82351   2
  14 -10   2 -0.2874 1.33837   3
 -14  10  -2 0.71864 1.04335   3
  14  10   2 -2.6783 1.07323   3
  16 -10   2 3.49043 2.35381   2
 -16 -10  -2 -0.2185 1.47867   3
  16 -10   2 -3.0707 1.63823   3
  16 -10   2 -0.5403 1.78810   3
 -16  10  -2 1.04460 1.53533   3
  16  10   2 2.78138 1.62345   3
 -18 -10  -2 1.31370 1.84953   3
  18 -10   2 -1.2102 2.41020   3
  18  10   2 2.54840 2.29033   3
 -18  10  -2 1.07536 2.11601   3
 -20 -10  -2 -1.1327 2.25079   3
  20 -10   2 2.11042 3.56253   3
  20  10   2 -0.1717 2.76077   3
 -20  10  -2 4.31170 2.34290   3
  21 -11  -2 4.01184 3.62800   3
 -21 -11   2 1.36572 2.67425   3
 -21  11   2 3.77080 2.51660   3
  21  11  -2 2.41377 2.81694   3
  19 -11  -2 -1.6905 2.47322   3
 -19 -11   2 3.53525 2.11065   3
  19  11  -2 -0.1437 2.07935   3
 -19  11   2 3.33098 2.02295   3
  17 -11  -2 8.10600 2.52593   3
 -17 -11   2 2.19488 1.66846   3
  17 -11  -2 4.66753 1.71447   3
 -17 -11   2 7.19649 1.86391   3
 -17  11   2 1.95278 1.65636   3
  17  11  -2 2.42935 1.66727   3
  15 -11  -2 1.99699 1.39424   3
  15 -11  -2 2.22915 1.74380   3
  15 -11  -2 0.24702 2.47685   2
 -15 -11   2 2.03941 1.36887   3
 -15 -11   2 1.83818 1.31093   3
 -15  11   2 1.41130 1.43265   3
  15  11  -2 2.40997 1.59066   3
 -15  11   2 1.91232 1.70245   2
  13 -11  -2 0.29867 1.30341   3
 -13 -11   2 -1.5322 0.99549   3
  13 -11  -2 0.11085 1.01812   3
 -13 -11   2 1.62492 1.03906   3
  13 -11  -2 -1.1424 1.76509   2
  13  11  -2 2.07871 1.06270   3
 -13  11   2 0.54580 1.07307   3
 -13  11   2 1.11354 1.52481   3
  13  11  -2 0.31118 1.04091   3
 -13  11   2 -0.1329 1.16709   2
 -11 -11   2 5.80310 1.03484   3
 -11 -11   2 7.17521 1.11086   3
  11 -11  -2 5.80331 1.32619   3
  11 -11  -2 5.53356 1.72538   2
  11 -11  -2 6.21727 1.15981   3
 -11  11   2 4.86359 1.36099   3
  11  11  -2 4.28981 1.09259   3
 -11  11   2 4.88028 1.11067   3
 -11  11   2 5.82160 1.45179   2
  11  11  -2 5.33851 1.07414   3
   9 -11  -2 133.765 5.42470   2
  -9 -11   2 136.796 4.52427   3
  -9 -11   2 123.231 4.54529   3
   9  11  -2 131.826 4.83490   3
   9  11  -2 129.423 4.70440   3
  -9  11   2 133.287 5.06697   3
  -9  11   2 128.862 5.09205   2
  -9  11   2 127.656 4.79983   3
   7 -11  -2 7.60584 1.53813   2
   7 -11  -2 8.26712 1.08815   3
   7 -11  -2 5.97925 0.80618   3
  -7  11   2 6.35247 1.27905   2
  -7  11   2 7.84307 1.05028   3
   7  11  -2 8.69174 0.97921   3
   7  11  -2 7.19375 0.88522   3
  -7  11   2 8.55089 1.22690   3
   5 -11  -2 4.42569 0.76221   3
   5 -11  -2 3.41557 1.18968   2
   5 -11  -2 4.23211 0.64528   3
   5  11  -2 5.04175 0.69126   3
  -5  11   2 4.82285 1.01749   3
   5  11  -2 5.15229 0.63556   3
  -5  11   2 4.20847 0.73656   3
  -5  11   2 4.49174 1.17151   2
   3 -11  -2 28.4856 1.27718   3
   3 -11  -2 29.8059 1.97214   2
   3 -11  -2 27.1476 1.40125   3
  -3  11   2 27.3465 1.46761   3
  -3  11   2 27.8415 1.91560   2
  -3  11   2 29.5332 1.64325   3
   1 -11  -2 68.1343 2.55042   3
   1 -11  -2 69.0840 2.49003   3
   1 -11  -2 66.0881 3.14608   2
  -1  11   2 68.0913 2.67778   3
  -1  11   2 70.6952 2.80180   3
  -1  11   2 70.8614 3.20061   2
  -1 -11  -2 0.43237 0.49716   3
  -1 -11  -2 0.14137 0.44130   3
  -1  11  -2 -0.0827 0.61571   2
   1  11   2 -0.3970 0.74825   2
   1  11   2 -0.0296 0.62239   3
   1  11   2 0.29358 0.54133   3
  -3 -11  -2 0.73023 0.56776   3
  -3 -11  -2 0.08420 0.38963   3
  -3  11  -2 0.52667 0.56058   2
   3  11   2 1.05582 0.96918   2
   3  11   2 0.21465 0.50697   3
   3  11   2 -0.4582 0.56528   3
  -5 -11  -2 8.48227 0.85567   3
   5 -11   2 7.88442 0.95843   2
  -5 -11  -2 7.47935 1.05055   3
  -5  11  -2 7.85108 0.78665   3
   5  11   2 8.06421 1.13867   3
  -5  11  -2 7.66313 0.81261   3
   5  11   2 6.76095 0.96101   3
  -5  11  -2 7.01894 0.77763   2
  -7 -11  -2 5.15776 0.89506   3
  -7 -11  -2 4.58798 0.97826   3
   7 -11   2 7.98057 1.06229   2
  -7  11  -2 5.22662 0.86510   3
   7  11   2 5.60025 0.98021   3
  -7  11  -2 5.73516 0.79092   3
  -7  11  -2 6.38340 0.85423   2
   7  11   2 6.11213 1.05670   3
   9 -11   2 3.85854 0.83716   3
   9 -11   2 5.15826 0.89497   3
  -9 -11  -2 6.47023 1.07568   3
   9 -11   2 4.91434 1.13087   2
  -9 -11  -2 4.40944 1.16654   3
  -9  11  -2 5.27161 0.92448   3
   9  11   2 3.84056 1.15084   3
  -9  11  -2 6.25843 1.08650   3
   9  11   2 5.73638 1.16530   3
 -11 -11  -2 0.32070 1.20074   3
  11 -11   2 1.03507 0.93192   3
  11 -11   2 1.68475 1.22159   2
  11 -11   2 2.36783 1.04627   3
 -11 -11  -2 0.29757 0.82443   3
  11  11   2 0.64613 0.98570   3
 -11  11  -2 1.43581 0.82847   3
  11  11   2 0.72431 1.12898   3
 -11  11  -2 0.09246 0.98304   3
  13 -11   2 7.54999 1.46804   3
  13 -11   2 6.15909 1.76999   2
  13 -11   2 5.98253 1.50742   3
 -13 -11  -2 5.73063 1.32606   3
 -13 -11  -2 4.84301 1.56973   3
  13  11   2 3.54676 1.27950   3
 -13  11  -2 5.54351 1.47770   3
 -13  11  -2 5.49071 1.21222   3
  15 -11   2 -0.7672 1.50789   3
  15 -11   2 0.74796 2.21752   2
 -15 -11  -2 -0.3821 1.27877   3
  15 -11   2 2.61635 1.69094   3
  15  11   2 0.08346 1.35289   3
 -15  11  -2 0.87376 1.24052   3
  17 -11   2 4.15660 2.28184   3
  17 -11   2 1.35503 2.77089   2
 -17 -11  -2 2.38612 1.80172   3
  17 -11   2 0.93039 2.22333   3
  17  11   2 -0.5576 1.90013   3
 -17  11  -2 -2.6920 1.54518   3
 -19 -11  -2 1.21615 2.04426   3
  19  11   2 -3.4783 2.16987   3
 -19  11  -2 3.01507 2.15020   3
  21 -11   2 3.72138 4.05266   3
 -21 -11  -2 8.91484 3.03593   3
  21  11   2 10.9306 3.76661   3
 -21  11  -2 4.64964 2.91533   3
  22 -12  -2 3.71314 4.46253   3
 -22 -12   2 0.61123 3.23829   3
 -22  12   2 -1.1129 3.20690   3
  22  12  -2 1.82173 4.08342   3
 -20 -12   2 4.09485 2.58133   3
  20 -12  -2 1.67336 3.08767   3
 -20  12   2 7.14349 2.71288   3
  20  12  -2 5.88353 2.49368   3
 -18  12   2 2.43961 1.85466   3
  18  12  -2 6.48691 2.44151   3
 -16 -12   2 -1.1560 1.39226   3
  16 -12  -2 0.36287 1.91036   3
  16 -12  -2 0.07622 1.36287   3
 -16 -12   2 -2.8582 1.47374   3
 -16  12   2 -0.4227 1.48727   3
  16  12  -2 1.62573 1.52350   3
 -16  12   2 3.72988 1.86441   2
  14 -12  -2 8.46718 1.51738   3
 -14 -12   2 6.07066 1.49649   3
  14 -12  -2 5.35379 1.82294   3
 -14 -12   2 6.72464 1.44468   3
  14 -12  -2 14.6073 2.68572   2
 -14  12   2 7.91101 1.52509   3
 -14  12   2 6.38992 1.79999   2
  14  12  -2 8.05080 1.62780   3
  14  12  -2 7.95138 2.01543   3
 -12 -12   2 0.49224 0.90159   3
  12 -12  -2 0.38124 1.33400   3
 -12 -12   2 0.35082 0.91982   3
  12 -12  -2 0.06500 0.99677   3
  12 -12  -2 1.29235 1.79304   2
 -12  12   2 -0.5160 1.38530   3
  12  12  -2 2.17268 1.18644   3
  12  12  -2 0.67616 1.00291   3
 -12  12   2 2.07664 1.05690   3
 -12  12   2 1.94189 1.32431   2
 -10 -12   2 1.12365 0.76541   3
  10 -12  -2 -0.1721 0.79445   3
 -10 -12   2 0.02735 0.70672   3
  10 -12  -2 3.05177 1.56498   2
 -10  12   2 2.41727 1.25887   3
  10  12  -2 2.36271 0.94727   3
  10  12  -2 0.23551 0.70040   3
 -10  12   2 0.70805 0.82166   3
 -10  12   2 0.39474 1.18379   2
  -8 -12   2 80.2419 2.83103   3
   8 -12  -2 79.5517 3.82852   2
   8 -12  -2 81.4169 3.31797   3
   8 -12  -2 81.6379 3.03066   3
  -8 -12   2 79.9988 2.90054   3
  -8  12   2 78.6078 3.57757   2
  -8  12   2 74.8237 3.45273   3
   8  12  -2 79.5823 3.11058   3
  -8  12   2 78.2041 3.24882   3
   8  12  -2 78.2426 3.16176   3
   6 -12  -2 16.6137 1.85575   2
   6 -12  -2 19.2298 1.34957   3
   6 -12  -2 18.7685 1.09009   3
   6  12  -2 17.5735 1.11937   3
  -6  12   2 18.9180 1.54078   3
   6  12  -2 19.0405 1.11577   3
  -6  12   2 18.2861 1.74726   2
  -6  12   2 20.1523 1.32851   3
   4 -12  -2 0.64749 0.57142   3
   4 -12  -2 0.72584 0.95190   2
   4 -12  -2 0.91599 0.42943   3
  -4  12   2 0.65460 0.53953   3
   4  12  -2 0.89544 0.41974   3
  -4  12   2 1.02176 0.97037   2
  -4  12   2 -0.2702 0.71148   3
   4  12  -2 1.17019 0.41468   3
   2 -12  -2 432.540 14.0632   2
   2 -12  -2 424.150 13.2342   3
   2 -12  -2 424.343 13.1632   3
  -2  12   2 416.724 13.4423   3
  -2  12   2 424.102 13.5466   3
  -2  12   2 413.434 13.9956   2
   0 -12  -2 12.1100 0.84190   3
   0 -12  -2 9.26154 0.79840   3
   0  12   2 10.9876 0.97412   3
   0  12   2 10.1260 1.49071   2
   0  12   2 9.09019 1.03814   3
  -2 -12  -2 4.84204 0.72329   3
  -2 -12  -2 3.99594 0.58922   3
   2  12   2 5.59647 0.97601   3
   2  12   2 4.59068 0.76910   3
   2  12   2 3.59774 1.21944   2
  -2  12  -2 4.93717 0.89788   2
  -4 -12  -2 43.7368 1.85098   3
  -4 -12  -2 42.8959 2.00447   3
  -4  12  -2 42.4583 1.89017   2
   4  12   2 42.1575 2.04158   3
   4  12   2 43.8637 2.13382   3
  -4  12  -2 43.8390 1.71056   3
   4  12   2 42.2445 2.67388   2
  -6 -12  -2 6.60907 1.03104   3
  -6 -12  -2 4.75356 0.82159   3
   6 -12   2 7.36187 1.04686   2
   6  12   2 4.31256 0.85203   3
  -6  12  -2 4.96207 0.69597   3
  -6  12  -2 4.66691 0.80215   3
  -6  12  -2 5.60048 0.82622   2
   6  12   2 4.86210 1.01407   3
  -8 -12  -2 12.0942 1.43746   3
  -8 -12  -2 11.6499 1.19715   3
   8 -12   2 10.4218 1.33542   2
  -8  12  -2 9.51590 1.06562   3
   8  12   2 13.3603 1.65645   3
  -8  12  -2 11.2706 1.28311   3
  -8  12  -2 11.2200 1.01013   2
   8  12   2 11.2615 1.33552   3
 -10 -12  -2 1.68593 0.89135   3
  10 -12   2 2.54422 1.15623   2
 -10 -12  -2 3.10284 1.13600   3
  10 -12   2 0.98320 0.80246   3
  10  12   2 0.58997 1.13299   3
 -10  12  -2 1.24429 1.03147   3
 -10  12  -2 1.06907 0.86420   3
  10  12   2 0.26468 0.88401   3
  12 -12   2 11.8146 1.63406   3
  12 -12   2 10.8837 1.88728   2
  12 -12   2 10.1416 1.46865   3
 -12 -12  -2 11.4348 1.77548   3
 -12  12  -2 11.0506 1.45113   3
 -12  12  -2 12.0442 1.70989   3
  12  12   2 9.74592 1.70538   3
  14 -12   2 0.24769 1.42801   3
  14 -12   2 1.34004 2.10687   2
 -14 -12  -2 -0.9127 1.15942   3
  14 -12   2 2.25667 1.50009   3
 -14 -12  -2 0.66247 1.70269   3
 -14  12  -2 0.10093 1.14317   3
 -16 -12  -2 1.70390 1.51538   3
  16 -12   2 0.68312 1.92214   3
  16 -12   2 -0.9236 1.92707   3
  16 -12   2 2.38499 2.66988   2
  16  12   2 1.50678 1.66026   3
 -16  12  -2 -1.4816 1.50041   3
  18 -12   2 3.87466 2.57226   3
 -18 -12  -2 0.04351 2.02177   3
  18  12   2 -1.7927 2.27255   3
 -18  12  -2 3.30185 2.19937   3
 -20 -12  -2 11.9139 2.80217   3
  20 -12   2 -0.5259 3.39192   3
 -20  12  -2 5.45454 2.59907   3
  20  12   2 4.82254 2.90620   3
  21 -13  -2 6.68590 4.43208   3
 -21 -13   2 4.26470 3.16965   3
  21  13  -2 0.92403 2.74305   3
 -21  13   2 2.81523 2.73918   3
  19 -13  -2 5.74687 3.03210   3
 -19 -13   2 7.01255 2.38358   3
 -19  13   2 11.9057 2.71830   3
  19  13  -2 10.2761 2.56885   3
 -17 -13   2 2.31951 1.95326   3
  17 -13  -2 1.98362 2.20973   3
 -17 -13   2 1.54621 1.70044   3
  17 -13  -2 1.79845 1.84130   3
  17  13  -2 7.58347 2.32179   3
 -17  13   2 4.79106 1.94727   3
  15 -13  -2 2.51858 1.32954   3
 -15 -13   2 -1.6283 1.39755   3
  15 -13  -2 -0.9204 1.73297   3
 -15 -13   2 0.31128 1.32439   3
 -15  13   2 1.53387 1.69841   2
 -15  13   2 1.43603 1.32743   3
  15  13  -2 -0.6839 1.44510   3
  13 -13  -2 11.4331 1.54038   3
 -13 -13   2 8.81464 1.42355   3
  13 -13  -2 8.33575 2.50571   2
 -13 -13   2 10.0285 1.49578   3
  13  13  -2 7.22965 1.47851   3
  13  13  -2 13.2178 1.89344   3
 -13  13   2 9.43107 1.63792   3
 -13  13   2 11.8988 1.96135   2
 -13  13   2 10.5923 2.06825   3
  11 -13  -2 5.24935 1.80960   2
 -11 -13   2 3.35828 0.99047   3
 -11 -13   2 3.74818 0.98881   3
  11 -13  -2 4.42306 1.41901   3
  11 -13  -2 3.46736 1.05356   3
 -11  13   2 3.90572 1.11755   3
  11  13  -2 3.57397 1.11869   3
 -11  13   2 3.04482 1.55566   3
 -11  13   2 4.96781 1.53787   2
  11  13  -2 3.11974 1.04376   3
   9 -13  -2 172.030 6.14179   3
   9 -13  -2 170.428 6.77160   2
   9 -13  -2 174.710 5.85348   3
  -9 -13   2 175.996 5.69335   3
  -9 -13   2 163.393 5.64193   3
  -9  13   2 169.048 6.45383   2
   9  13  -2 171.234 5.95619   3
  -9  13   2 167.616 6.30802   3
   9  13  -2 172.400 6.08367   3
  -9  13   2 174.196 6.13265   3
   7 -13  -2 52.6387 2.15465   3
   7 -13  -2 56.1661 3.11171   2
   7 -13  -2 53.3216 2.42388   3
   7  13  -2 51.8067 2.24086   3
  -7  13   2 54.7216 2.70265   3
  -7  13   2 54.9010 2.93162   2
   7  13  -2 52.7654 2.26388   3
  -7  13   2 53.0513 2.42960   3
   5 -13  -2 1.60012 0.64783   3
   5 -13  -2 1.87722 1.15834   2
   5 -13  -2 0.75804 0.47663   3
  -5  13   2 -0.0275 0.65563   3
   5  13  -2 0.59024 0.42998   3
  -5  13   2 0.77698 1.00557   2
   5  13  -2 0.39212 0.50584   3
   3 -13  -2 2.79754 1.23354   2
   3 -13  -2 3.45263 0.53592   3
   3 -13  -2 3.84737 0.68705   3
  -3  13   2 3.06678 1.17841   2
  -3  13   2 4.38795 0.96223   3
  -3  13   2 4.45691 0.78515   3
   1 -13  -2 64.9405 2.31386   3
   1 -13  -2 61.6228 2.47952   3
  -1  13   2 65.0004 2.62699   3
  -1  13   2 65.1098 3.23619   2
  -1  13   2 69.0588 2.78827   3
  -1 -13  -2 5.58933 0.70253   3
  -1 -13  -2 6.61783 0.78124   3
  -1  13  -2 8.38166 1.17588   2
   1  13   2 7.60330 1.52785   2
   1  13   2 7.33584 0.95103   3
   1  13   2 7.54615 1.10247   3
  -3 -13  -2 15.7042 1.15628   3
  -3 -13  -2 17.7142 1.01853   3
   3  13   2 17.6503 1.24506   3
   3  13   2 13.9041 1.75134   2
  -5 -13  -2 10.6415 0.96924   3
  -5 -13  -2 10.1706 1.23812   3
   5  13   2 11.2625 1.19634   3
  -5  13  -2 11.3325 0.91693   3
   5  13   2 13.0416 1.34727   3
  -5  13  -2 13.1863 0.98556   3
  -7 -13  -2 20.4828 1.36349   3
   7 -13   2 16.3441 1.43272   2
  -7 -13  -2 20.6343 1.68051   3
   7  13   2 20.4585 1.67219   3
   7  13   2 20.7346 1.51727   3
  -7  13  -2 18.6651 1.39894   3
  -7  13  -2 20.0278 1.23906   3
  -7  13  -2 19.1043 1.27494   2
   9 -13   2 3.93473 1.21127   2
  -9 -13  -2 5.06606 0.97923   3
  -9 -13  -2 5.03979 1.29704   3
  -9  13  -2 2.97541 0.86689   3
   9  13   2 4.47887 1.18203   3
  -9  13  -2 5.59485 1.12471   3
   9  13   2 4.29297 1.20989   3
  -9  13  -2 4.55644 0.88501   2
  11 -13   2 44.8301 2.72638   2
 -11 -13  -2 48.3439 2.53602   3
 -11 -13  -2 46.8951 2.77613   3
 -11  13  -2 48.1216 2.47742   3
  11  13   2 49.6226 2.73620   3
 -11  13  -2 50.6074 2.75464   3
 -13 -13  -2 1.16004 1.15677   3
  13 -13   2 2.96986 1.34276   3
 -13 -13  -2 -1.2753 1.54334   3
  13 -13   2 -0.0004 1.84101   2
  13 -13   2 0.06966 1.21681   3
 -13  13  -2 -1.8334 0.97812   3
 -13  13  -2 -0.3758 1.42612   3
  13  13   2 -0.5753 1.27352   3
 -15 -13  -2 0.00557 1.42033   3
  15 -13   2 5.09210 1.80203   3
  15 -13   2 0.94390 1.73800   3
  15 -13   2 1.36950 2.82877   2
  15  13   2 4.70201 1.85976   3
 -15  13  -2 2.50269 1.51991   3
  17 -13   2 2.42933 2.17438   3
 -17 -13  -2 2.25770 1.95854   3
  17  13   2 3.11962 2.18655   3
 -17  13  -2 3.24293 2.02354   3
 -19 -13  -2 -1.6232 2.45710   3
  19 -13   2 2.95235 3.17967   3
 -19  13  -2 -2.3739 2.10787   3
  19  13   2 -0.6048 2.40799   3
 -20 -14   2 2.06229 2.80398   3
  20 -14  -2 4.24191 3.79627   3
  20  14  -2 3.05480 2.75981   3
 -20  14   2 -3.4530 2.49259   3
 -18 -14   2 2.77353 2.04459   3
  18 -14  -2 1.91266 2.65138   3
  18  14  -2 7.81734 2.66163   3
 -18  14   2 4.78093 2.19043   3
  16 -14  -2 1.00428 1.56485   3
 -16 -14   2 0.05473 1.68938   3
 -16 -14   2 2.99880 1.53587   3
  16  14  -2 2.29155 1.87142   3
 -16  14   2 2.88761 1.63155   3
 -16  14   2 3.04018 2.04365   2
 -14 -14   2 1.76761 1.26030   3
 -14 -14   2 1.29156 1.31521   3
  14 -14  -2 0.51078 1.17025   3
  14 -14  -2 -0.0266 2.65120   2
  14  14  -2 2.50950 1.51989   3
 -14  14   2 4.47327 1.72191   2
 -14  14   2 3.48386 1.43398   3
  12 -14  -2 18.8795 2.80686   2
 -12 -14   2 14.9535 1.61346   3
  12 -14  -2 16.0360 1.64823   3
  12 -14  -2 18.9779 2.18315   3
  12  14  -2 17.1095 1.86577   3
 -12  14   2 16.0169 1.86817   3
 -12  14   2 15.5255 2.09546   3
  12  14  -2 12.8650 1.76329   3
 -12  14   2 19.7686 2.31989   2
  10 -14  -2 33.2439 1.92529   3
  10 -14  -2 35.6209 2.96177   2
  10 -14  -2 34.8459 2.28182   3
 -10 -14   2 34.1316 1.72544   3
  10  14  -2 39.7930 2.21848   3
 -10  14   2 38.1540 2.62867   2
  10  14  -2 35.3920 2.09238   3
 -10  14   2 34.4762 2.18934   3
 -10  14   2 36.1002 2.63238   3
   8 -14  -2 0.14392 0.64327   3
   8 -14  -2 2.70469 1.59968   2
   8 -14  -2 0.25266 0.85673   3
  -8  14   2 0.63078 1.20930   3
  -8  14   2 0.86249 0.81644   3
  -8  14   2 0.78756 1.25392   2
   8  14  -2 0.81557 0.69707   3
   8  14  -2 0.09795 0.69971   3
   6 -14  -2 16.8047 1.20156   3
   6 -14  -2 17.4541 1.01671   3
   6 -14  -2 15.7173 2.06693   2
   6  14  -2 16.3290 1.06735   3
  -6  14   2 16.0211 1.61078   3
   6  14  -2 16.6630 1.12720   3
  -6  14   2 14.1914 1.31990   3
  -6  14   2 14.9294 1.83511   2
   4 -14  -2 8.39067 0.89716   3
   4 -14  -2 10.6022 1.74614   2
   4  14  -2 9.05667 0.75060   3
  -4  14   2 12.6012 1.60469   3
   4  14  -2 10.6260 0.75219   3
  -4  14   2 11.8207 1.77606   2
  -4  14   2 7.96257 1.02382   3
   2 -14  -2 0.46587 1.06311   2
  -2  14   2 0.33418 1.07899   2
  -2  14   2 0.63744 0.78229   3
  -2  14   2 0.27518 0.63019   3
   0  14   2 49.5301 2.16431   3
   0  14  -2 47.8793 2.35156   2
   0  14   2 44.3409 2.76550   2
   0  14   2 48.9840 2.26967   3
  -2 -14  -2 14.5445 0.93809   3
  -2 -14  -2 13.9310 0.99897   3
  -2  14  -2 13.7993 1.29444   2
   2  14   2 14.4963 1.22164   3
   2  14   2 15.0977 1.82581   2
  -4 -14  -2 19.0249 1.27903   3
  -4 -14  -2 18.1022 1.11622   3
  -4  14  -2 19.2491 1.38029   2
   4  14   2 18.3945 2.16966   2
   4  14   2 15.6662 1.47615   3
   4  14   2 18.7503 1.38872   3
  -6 -14  -2 8.54141 1.17752   3
  -6 -14  -2 6.36431 0.88272   3
   6  14   2 7.31992 1.07997   3
   6  14   2 9.28768 1.30201   3
  -6  14  -2 7.41220 1.05140   3
  -6  14  -2 8.43828 1.09663   2
  -6  14  -2 8.97326 0.93321   3
  -8 -14  -2 7.38809 1.11904   3
   8 -14   2 7.15090 1.28980   2
  -8 -14  -2 6.98107 1.31729   3
   8  14   2 7.91194 1.26401   3
  -8  14  -2 7.28106 1.01041   2
   8  14   2 5.28968 1.18349   3
  -8  14  -2 4.88147 1.12630   3
  -8  14  -2 8.31807 1.05129   3
  10 -14   2 12.5082 1.75110   2
 -10 -14  -2 10.0128 1.41961   3
 -10 -14  -2 9.93983 1.58394   3
 -10  14  -2 10.1359 1.51285   3
 -10  14  -2 10.1320 1.33121   3
  10  14   2 16.2797 2.13498   3
  10  14   2 11.6098 1.76043   3
 -12 -14  -2 4.40838 1.26249   3
  12 -14   2 3.19021 1.80814   2
 -12 -14  -2 4.20190 1.58341   3
  12  14   2 2.91285 1.32473   3
 -12  14  -2 4.02351 1.49727   3
 -12  14  -2 4.81894 1.19121   3
  14 -14   2 0.15829 2.35157   2
 -14 -14  -2 3.56745 1.98461   3
 -14 -14  -2 -1.2454 1.28162   3
 -14  14  -2 0.19510 1.26041   3
  14  14   2 -0.5017 1.36386   3
 -16 -14  -2 1.07846 1.58098   3
  16  14   2 1.62920 1.82630   3
 -16  14  -2 0.32454 1.77857   3
  18 -14   2 1.74878 2.86791   3
 -18 -14  -2 1.20332 2.25237   3
  18  14   2 6.49652 2.74173   3
 -18  14  -2 1.30683 2.06202   3
 -20 -14  -2 -3.0934 2.83657   3
  20  14   2 1.86038 3.34095   3
 -20  14  -2 0.98288 2.74516   3
 -21 -15   2 -2.0274 3.44696   3
 -21  15   2 -3.5448 3.01006   3
  21  15  -2 0.47973 3.68504   3
 -19 -15   2 1.80491 2.53772   3
 -19  15   2 1.80210 2.36470   3
  19  15  -2 3.08538 2.57306   3
 -17 -15   2 2.42144 1.87276   3
 -17  15   2 -0.1574 1.98955   3
 -17  15   2 1.17234 2.48920   2
  17  15  -2 -2.2237 1.77273   3
 -15 -15   2 -1.8154 1.35862   3
  15 -15  -2 -1.2915 1.87678   3
 -15 -15   2 -2.0849 1.47280   3
  15 -15  -2 0.73324 1.47104   3
 -15  15   2 0.79096 1.81986   2
  15  15  -2 -1.3440 1.53315   3
  13 -15  -2 0.60744 1.50462   3
 -13 -15   2 0.54382 1.13137   3
  13 -15  -2 2.48464 2.55287   2
 -13 -15   2 1.61482 1.17758   3
  13 -15  -2 -0.0583 1.03401   3
  13  15  -2 0.48995 1.21463   3
 -13  15   2 -1.2449 1.53025   2
  13  15  -2 1.21444 1.31587   3
 -13  15   2 4.15456 2.38732   3
 -13  15   2 -0.4533 1.24290   3
  11 -15  -2 2.00344 1.96272   2
 -11 -15   2 0.86548 0.80353   3
  11 -15  -2 0.85665 1.24759   3
 -11  15   2 0.25509 1.10706   3
  11  15  -2 -2.4015 0.93173   3
 -11  15   2 0.97056 1.44004   2
 -11  15   2 2.51332 1.55065   3
  11  15  -2 -0.1176 1.04244   3
   9 -15  -2 101.092 3.71074   3
   9 -15  -2 103.563 4.01928   3
   9 -15  -2 98.6916 4.81190   2
  -9  15   2 106.503 4.20326   3
   9  15  -2 102.673 4.04082   3
  -9  15   2 104.752 4.56492   2
   9  15  -2 99.5764 3.94370   3
  -9  15   2 98.3672 4.32856   3
   7 -15  -2 7.62692 0.89941   3
   7 -15  -2 10.3642 1.10137   3
   7 -15  -2 10.9309 2.06925   2
  -7  15   2 10.8683 1.58453   3
  -7  15   2 8.54389 1.19985   3
   7  15  -2 7.08596 0.98801   3
  -7  15   2 7.78745 1.73626   2
   5 -15  -2 9.31253 1.80509   2
   5  15  -2 8.29294 0.88964   3
   5  15  -2 9.94976 0.88295   3
  -5  15   2 8.33875 1.10086   3
  -5  15   2 10.3274 1.41814   3
  -5  15   2 12.0859 1.85050   2
   3 -15  -2 2.46918 1.35087   2
  -3  15   2 0.51098 0.64765   3
  -3  15   2 0.29153 1.02665   3
  -3  15   2 0.89891 1.21046   2
  -1  15   2 1.43625 1.19709   2
  -1  15   2 -0.2016 0.87055   3
  -1  15   2 0.14734 0.63495   3
   1  15   2 18.5763 1.36216   3
   1  15   2 18.8392 2.06833   2
  -1  15  -2 18.8100 1.56229   2
  -3 -15  -2 76.1169 2.73683   3
  -3 -15  -2 72.7237 2.63321   3
   3  15   2 69.9376 3.75296   2
   3  15   2 74.4844 3.11279   3
   3  15   2 70.2686 2.98097   3
  -3  15  -2 70.8586 3.02641   2
  -5 -15  -2 8.80617 1.08292   3
  -5 -15  -2 8.46452 0.94368   3
  -5  15  -2 9.99395 1.25935   2
   5  15   2 8.27946 1.23955   3
  -5  15  -2 7.72976 0.87368   3
   5  15   2 8.98296 1.99364   2
  -5  15  -2 8.06981 0.98649   3
   5  15   2 8.53072 1.19037   3
  -7 -15  -2 26.5108 2.25105   3
  -7 -15  -2 25.6570 1.54083   3
   7  15   2 25.6488 1.96746   3
  -7  15  -2 22.7664 1.91329   3
  -7  15  -2 28.3053 1.49973   3
   7  15   2 29.3800 1.87133   3
  -7  15  -2 26.9730 1.61659   2
  -9 -15  -2 110.522 4.23378   3
   9 -15   2 107.617 4.42940   2
  -9 -15  -2 112.900 4.47267   3
   9  15   2 107.463 4.68654   3
   9  15   2 118.196 4.60037   3
  -9  15  -2 114.009 4.35073   3
  -9  15  -2 115.766 4.23428   3
  -9  15  -2 106.539 4.02165   2
 -11 -15  -2 14.7041 1.92061   3
 -11 -15  -2 12.5791 1.72131   3
 -11  15  -2 15.0226 1.95532   3
 -11  15  -2 14.9064 1.58397   3
  11  15   2 13.5859 2.05117   3
  11  15   2 11.8492 1.63604   3
 -13 -15  -2 2.79319 1.82038   3
  13 -15   2 2.41232 2.17596   2
 -13 -15  -2 2.39406 1.40443   3
 -13  15  -2 4.92252 1.72288   3
 -13  15  -2 -0.8397 1.15615   3
 -15 -15  -2 0.01071 1.56448   3
  15 -15   2 0.95815 2.84201   2
  15  15   2 0.50946 1.58282   3
 -17 -15  -2 2.78010 2.02962   3
  17  15   2 -0.5145 2.23082   3
 -17  15  -2 2.08482 2.13573   3
 -19 -15  -2 -3.8374 2.60618   3
  19  15   2 6.40519 3.01294   3
 -19  15  -2 -1.8942 2.60633   3
 -20 -16   2 10.1200 3.15583   3
 -20  16   2 0.76226 2.96982   3
  20  16  -2 -2.4934 2.76499   3
  18 -16  -2 3.22130 2.85412   3
 -18 -16   2 4.67091 2.32593   3
 -18  16   2 -0.9722 2.23073   3
  18  16  -2 -0.3807 2.38434   3
 -16 -16   2 1.67072 1.69493   3
  16 -16  -2 3.41504 2.12775   3
  16  16  -2 1.39579 3.34911   3
 -16  16   2 -0.3295 1.79136   3
  14 -16  -2 8.82835 1.60535   3
  14 -16  -2 7.30385 1.84408   3
 -14 -16   2 7.72487 1.44264   3
 -14 -16   2 10.8716 1.57249   3
 -14  16   2 8.85584 2.14259   2
 -14  16   2 6.09909 1.71766   3
  14  16  -2 7.50024 1.79878   3
  12 -16  -2 24.4009 1.89652   3
  12 -16  -2 23.2457 3.44239   2
  12 -16  -2 25.2646 2.35341   3
 -12  16   2 29.1863 2.34058   3
  12  16  -2 29.9498 2.24822   3
 -12  16   2 27.0395 2.88414   3
 -12  16   2 32.0407 2.83544   2
  12  16  -2 27.8340 2.28077   3
  10 -16  -2 14.2231 1.29838   3
  10 -16  -2 18.6375 2.66708   2
  10 -16  -2 13.8732 1.77765   3
 -10  16   2 18.3169 2.28688   3
  10  16  -2 16.9193 1.67845   3
 -10  16   2 19.3279 2.36987   2
 -10  16   2 15.3827 1.85003   3
  10  16  -2 15.2916 1.67724   3
   8 -16  -2 24.7762 2.79513   2
  -8  16   2 24.3697 2.17881   3
  -8  16   2 19.5786 2.28542   2
   8  16  -2 19.9535 1.50311   3
  -8  16   2 24.0073 1.78975   3
   8  16  -2 22.5847 1.58110   3
   6 -16  -2 -3.2671 1.37182   2
  -6  16   2 -1.4579 1.29539   2
  -6  16   2 0.36161 1.09871   3
   6  16  -2 -0.7837 0.56873   3
   6  16  -2 -0.6806 0.54009   3
  -6  16   2 0.28736 0.81060   3
   4 -16  -2 2.13764 1.43496   2
  -4  16   2 1.86986 0.78575   3
  -4  16   2 -0.3467 1.17371   2
  -2  16   2 15.8315 1.32240   3
  -2  16   2 19.4725 2.16315   2
   0  16  -2 35.3850 2.12848   2
   0  16   2 36.0943 2.69805   2
   0  16   2 31.8249 1.81028   3
  -2  16  -2 10.6734 1.42153   2
   2  16   2 9.08327 1.91618   2
   2  16   2 8.62822 1.19286   3
   2  16   2 8.45567 1.27207   3
  -4 -16  -2 8.02089 0.98400   3
  -4 -16  -2 5.88678 0.77053   3
  -4  16  -2 8.73548 1.26684   2
   4  16   2 10.4943 2.02501   2
   4  16   2 6.65186 1.10831   3
   4  16   2 7.46814 1.19362   3
  -6 -16  -2 8.71204 1.02827   3
  -6 -16  -2 11.7586 1.31064   3
   6  16   2 16.4294 2.61392   2
  -6  16  -2 11.2730 1.29438   2
   6  16   2 10.6139 1.40820   3
  -6  16  -2 9.92665 0.95580   3
  -6  16  -2 9.72003 1.19165   3
   6  16   2 12.3839 1.62010   3
   8 -16   2 30.0615 2.25590   2
  -8 -16  -2 33.4816 1.87581   3
  -8 -16  -2 30.9669 2.16297   3
  -8  16  -2 32.7744 1.80183   3
   8  16   2 31.5011 2.21593   3
   8  16   2 32.4034 2.34464   3
  -8  16  -2 30.2548 1.82031   2
  -8  16  -2 33.1371 2.00971   3
  10 -16   2 24.6948 2.70896   2
 -10 -16  -2 26.9726 2.33204   3
 -10 -16  -2 27.2632 1.99902   3
 -10  16  -2 29.9789 2.14502   3
 -10  16  -2 28.7156 1.89154   3
 -10  16  -2 29.3845 1.70927   2
  10  16   2 25.6352 2.56168   3
  10  16   2 32.1950 2.26108   3
 -12 -16  -2 1.07702 1.72003   3
 -12 -16  -2 1.57504 1.23460   3
  12 -16   2 1.66550 1.98437   2
  12  16   2 0.87819 1.20521   3
 -12  16  -2 1.88464 1.12307   3
 -12  16  -2 1.29272 1.53197   3
  14 -16   2 1.47785 2.53621   2
 -14 -16  -2 3.02968 1.54070   3
 -14 -16  -2 6.31531 2.22053   3
 -14  16  -2 3.26247 1.53920   3
  14  16   2 1.25239 1.60010   3
 -16 -16  -2 10.0735 2.07846   3
  16  16   2 13.0384 2.40161   3
 -16  16  -2 10.6884 2.22726   3
 -18 -16  -2 -0.6339 2.50917   3
  18  16   2 2.14937 2.71658   3
 -18  16  -2 0.95365 2.29470   3
 -19 -17   2 4.38581 2.72570   3
  19 -17  -2 1.24979 3.41263   3
 -19  17   2 1.79657 2.83853   3
  19  17  -2 9.82965 2.81051   3
  17 -17  -2 6.96731 2.58075   3
 -17 -17   2 6.88069 2.03234   3
 -17  17   2 8.37428 2.93212   2
  17  17  -2 5.74735 2.22643   3
 -17  17   2 3.43075 2.34011   3
 -15 -17   2 -2.7278 1.38244   3
  15 -17  -2 1.56274 1.75782   3
  15 -17  -2 1.69728 1.92842   3
  15  17  -2 0.06718 1.78038   3
 -15  17   2 1.42295 1.74611   3
 -15  17   2 0.60764 2.20126   2
  13 -17  -2 1.11852 1.49101   3
  13 -17  -2 1.07538 1.16370   3
 -13  17   2 0.67683 1.80722   2
 -13  17   2 0.91947 1.42378   3
  13  17  -2 0.75095 1.36581   3
  11 -17  -2 1.55884 2.41316   2
  11  17  -2 2.30184 1.13769   3
 -11  17   2 -0.4582 1.79226   3
  11  17  -2 5.39549 1.26676   3
 -11  17   2 3.86949 1.44655   3
 -11  17   2 3.72385 1.72676   2
   9 -17  -2 39.7785 3.48765   2
   9  17  -2 37.0860 2.19148   3
  -9  17   2 41.3641 3.00601   2
  -9  17   2 40.0081 2.82734   3
   9  17  -2 37.9837 2.21661   3
  -9  17   2 40.8270 2.46060   3
   7 -17  -2 7.71811 2.00990   2
  -7  17   2 7.20990 1.28502   3
  -7  17   2 7.08063 1.96882   2
   7  17  -2 6.02021 0.96377   3
   7  17  -2 5.98957 0.95203   3
  -7  17   2 4.85750 1.41148   3
   5 -17  -2 20.6985 2.43511   2
   5  17  -2 16.2279 1.09021   3
  -5  17   2 12.8515 1.79378   3
   5  17  -2 16.3104 1.11052   3
  -5  17   2 15.0529 1.49596   3
  -5  17   2 15.6289 2.23457   2
   3 -17  -2 6.82885 1.87196   2
  -3  17   2 0.48433 0.80536   3
  -3  17   2 2.40373 1.11149   3
  -3  17   2 2.24417 1.50579   2
  -1  17   2 18.9105 2.32734   2
  -1  17   2 22.0150 1.53110   3
  -1  17   2 20.2245 1.80612   3
   1  17  -2 19.3396 1.89256   2
   1  17   2 15.8850 2.26371   2
   1  17   2 19.1514 1.67683   3
   1  17   2 19.0390 1.49806   3
  -1  17  -2 19.5836 1.73799   2
  -3  17  -2 44.6123 2.38759   2
   3  17   2 42.7071 2.37334   3
   3  17   2 43.1123 2.18967   3
   3  17   2 39.0232 3.04206   2
  -5 -17  -2 20.3517 1.40793   3
   5  17   2 22.3971 1.81256   3
  -5  17  -2 20.6049 1.66956   2
  -5  17  -2 18.6288 1.24821   3
   5  17   2 20.0921 1.70315   3
   5  17   2 18.9399 2.61216   2
  -7 -17  -2 2.34048 0.83747   3
  -7 -17  -2 2.03945 1.04992   3
   7  17   2 2.61046 1.19824   3
   7  17   2 3.85133 1.38745   3
  -7  17  -2 3.21216 0.79175   3
  -7  17  -2 0.30316 0.97430   2
  -9 -17  -2 3.20319 1.33235   3
  -9 -17  -2 1.74772 0.98918   3
   9 -17   2 -0.0010 1.47203   2
  -9  17  -2 1.08766 1.16909   3
   9  17   2 2.04841 1.17308   3
  -9  17  -2 0.46440 0.81392   3
  -9  17  -2 0.77343 0.93133   2
   9  17   2 0.65624 1.28368   3
 -11 -17  -2 6.60726 1.31423   3
 -11 -17  -2 7.81640 1.72222   3
  11 -17   2 5.23404 1.91608   2
  11  17   2 4.30358 1.35984   3
 -11  17  -2 6.43525 1.29624   3
 -11  17  -2 5.77961 1.20157   2
 -11  17  -2 5.69855 1.64117   3
 -13 -17  -2 -0.6634 1.30522   3
 -13 -17  -2 2.38307 2.00260   3
  13 -17   2 3.42567 2.47563   2
  13  17   2 2.47820 1.57336   3
 -13  17  -2 0.20537 1.38461   3
 -15 -17  -2 1.40683 3.31683   3
 -15 -17  -2 3.10430 1.72164   3
  15  17   2 1.92403 1.88460   3
 -15  17  -2 1.04552 1.84940   3
 -17 -17  -2 1.18080 2.26580   3
  17  17   2 -1.6965 2.44908   3
 -17  17  -2 0.49037 2.22812   3
 -19 -17  -2 -0.9488 3.25884   3
  19  17   2 3.34678 2.95384   3
 -19  17  -2 3.28182 3.06237   3
 -20  18   2 4.63177 3.68665   3
  20  18  -2 9.86098 3.53485   3
 -18 -18   2 7.61966 2.71566   3
  18 -18  -2 -1.0142 3.08130   3
 -18  18   2 -1.0240 3.08770   2
  18  18  -2 5.18496 2.93053   3
 -18  18   2 8.15885 2.91405   3
  16 -18  -2 4.79818 2.21617   3
  16  18  -2 -0.2836 2.10151   3
 -16  18   2 1.35952 2.41231   2
 -16  18   2 1.53376 2.31180   3
  14 -18  -2 0.46239 1.60800   3
  14 -18  -2 0.97309 1.51711   3
 -14  18   2 2.53461 2.11676   3
 -14  18   2 -2.6151 2.02915   2
  14  18  -2 1.00993 1.64296   3
  12 -18  -2 5.81170 3.37790   2
 -12  18   2 5.18363 2.50707   3
  12  18  -2 2.66259 1.50063   3
  12  18  -2 1.09069 1.35415   3
 -12  18   2 1.80807 1.47934   3
 -12  18   2 1.69421 2.00733   2
  10 -18  -2 2.34548 2.45203   2
  10  18  -2 1.19622 1.13690   3
 -10  18   2 3.94527 1.93139   2
 -10  18   2 2.15977 1.64987   3
  10  18  -2 1.23495 1.13733   3
 -10  18   2 1.85330 1.37389   3
   8 -18  -2 20.9680 2.99999   2
   8  18  -2 23.7862 1.67321   3
   8  18  -2 22.7954 1.69971   3
  -8  18   2 24.6266 2.67681   2
  -8  18   2 21.6745 2.36552   3
  -8  18   2 23.7160 1.99059   3
   6 -18  -2 6.53318 1.87391   2
  -6  18   2 0.63096 1.29907   3
  -6  18   2 2.04022 1.55975   2
   6  18  -2 3.46994 0.81108   3
   6  18  -2 1.69712 0.72901   3
  -6  18   2 1.79045 1.00067   3
   4 -18  -2 45.0096 3.27330   2
  -4  18   2 44.3861 3.17467   2
  -4  18   2 44.9517 2.34125   3
  -2  18   2 0.07237 1.04392   3
  -2  18   2 0.96171 1.47254   2
  -2  18   2 0.84027 0.84703   3
   2  18  -2 -0.6921 1.33470   2
   0  18   2 15.5639 1.69219   3
   0  18  -2 15.1093 1.85806   2
   0  18   2 16.6173 2.34001   2
   0  18   2 13.9000 1.42470   3
  -2  18  -2 12.8044 1.78701   2
   2  18   2 13.7373 1.69695   3
   2  18   2 19.2803 2.64076   2
   2  18   2 11.5878 1.45517   3
   4  18   2 78.3398 4.40804   2
   4  18   2 81.5102 3.52837   3
   4  18   2 80.4280 3.39699   3
  -4  18  -2 74.2672 3.43082   2
  -6 -18  -2 5.27428 1.02395   3
  -6 -18  -2 4.27906 0.78749   3
  -6  18  -2 5.05672 1.17551   2
   6  18   2 3.15004 1.06944   3
  -6  18  -2 4.62349 0.97596   3
  -6  18  -2 4.69589 0.78025   3
   6  18   2 4.78224 1.36501   3
   6  18   2 3.01283 2.18135   2
  -8 -18  -2 48.4915 2.21364   3
  -8 -18  -2 45.7449 2.46025   3
   8  18   2 52.5582 2.80216   3
   8  18   2 42.4178 2.90384   3
  -8  18  -2 47.6554 2.36478   2
  -8  18  -2 43.6600 2.18452   3
  -8  18  -2 44.1279 2.48655   3
 -10 -18  -2 1.32798 1.50562   3
  10 -18   2 2.10685 1.82601   2
 -10 -18  -2 1.07539 0.94398   3
 -10  18  -2 1.18697 1.03251   2
 -10  18  -2 3.46292 1.37132   3
 -10  18  -2 1.73058 1.07357   3
  10  18   2 3.72438 1.31211   3
 -12 -18  -2 -0.9514 1.21238   3
 -12 -18  -2 -1.5661 1.77548   3
  12 -18   2 2.97660 2.34399   2
 -12  18  -2 0.74947 1.68064   3
 -12  18  -2 -1.2589 1.22828   3
 -14 -18  -2 2.03138 2.94245   3
 -14 -18  -2 -0.2679 1.53299   3
 -14  18  -2 -0.5798 1.58171   3
  14  18   2 0.78464 1.95195   3
 -16 -18  -2 3.07232 2.16221   3
 -16  18  -2 -0.9953 2.18592   3
  16  18   2 2.73970 2.28776   3
 -18 -18  -2 3.43602 3.06482   3
  18  18   2 7.41026 2.84566   3
 -18  18  -2 6.67464 2.78638   3
  19  19  -2 6.51293 3.43891   3
 -19  19   2 1.82306 3.30232   3
 -17  19   2 6.82804 3.05312   2
  17  19  -2 -1.3114 2.65440   3
 -17  19   2 2.82947 2.56170   3
 -15  19   2 0.55098 2.28567   3
  15  19  -2 0.18200 1.83368   3
 -15  19   2 -3.1610 2.20547   2
 -13  19   2 0.29184 2.10668   2
  13  19  -2 2.68351 1.66723   3
 -13  19   2 0.64796 1.89169   3
  11 -19  -2 1.39283 3.23013   2
 -11  19   2 0.32090 1.54650   3
  11  19  -2 -0.5230 1.26946   3
  11  19  -2 1.41055 1.35478   3
 -11  19   2 -0.1477 2.01620   3
 -11  19   2 -3.3135 1.73920   2
   9 -19  -2 0.85305 2.46195   2
   9  19  -2 0.92972 1.12253   3
  -9  19   2 4.88539 1.38214   3
   9  19  -2 3.20383 1.07988   3
  -9  19   2 2.35168 1.79602   2
  -9  19   2 0.92368 1.65684   3
   7 -19  -2 16.4901 2.74907   2
   7  19  -2 14.6478 1.35589   3
   7  19  -2 15.5106 1.44723   3
  -7  19   2 16.7591 2.00102   3
  -7  19   2 13.1886 1.78109   3
  -7  19   2 15.5278 2.57316   2
   5 -19  -2 32.3689 3.18221   2
   5  19  -2 36.1047 1.66249   3
  -5  19   2 33.8974 2.96640   2
  -5  19   2 34.1242 2.24824   3
   5  19  -2 34.2199 1.69035   3
  -5  19   2 34.6652 2.54599   3
  -3  19   2 6.41302 1.44804   3
  -3  19   2 4.96235 1.88707   2
  -3  19   2 3.72000 1.12200   3
   1  19  -2 -0.2901 1.26918   2
  -1  19   2 0.74368 0.92271   3
  -1  19   2 0.35317 1.15025   3
  -1  19   2 0.81604 1.77384   2
   1  19   2 9.95172 1.33618   3
   1  19   2 8.72365 1.48146   3
   1  19   2 12.8716 2.56471   2
  -1  19  -2 12.8654 1.95302   2
  -3  19  -2 7.08443 1.52388   2
   3  19   2 4.76610 1.31351   3
   3  19   2 4.81354 1.99335   2
   3  19   2 3.48512 1.07696   3
   5  19   2 39.0074 2.26383   3
   5  19   2 33.1789 2.38861   3
   5  19   2 35.9933 3.41821   2
  -5  19  -2 38.7803 2.35957   2
   7  19   2 -0.5718 1.07451   3
  -7  19  -2 -0.2159 1.06256   3
   7  19   2 0.09403 2.28837   2
   7  19   2 0.94081 1.31074   3
  -7  19  -2 1.80952 1.12302   2
  -7  19  -2 0.60216 0.73739   3
  -9 -19  -2 3.74683 1.74655   3
  -9 -19  -2 2.83966 0.96407   3
  -9  19  -2 2.23553 1.03515   3
   9  19   2 2.91499 1.72595   3
   9  19   2 4.23866 1.41353   3
  -9  19  -2 3.85440 1.17561   2
  -9  19  -2 4.30439 1.45026   3
 -11 -19  -2 0.85922 1.68750   3
  11 -19   2 -0.3028 2.26900   2
 -11 -19  -2 -0.2288 1.07752   3
 -11  19  -2 -0.0811 1.54050   3
 -11  19  -2 -0.1885 1.20533   3
  11  19   2 -0.2302 1.29475   3
 -11  19  -2 1.85510 1.15970   2
 -13 -19  -2 0.16147 2.87210   3
 -13 -19  -2 0.48222 1.45595   3
  13  19   2 0.36311 1.73730   3
 -13  19  -2 0.40366 1.58112   3
 -15 -19  -2 1.68741 1.96982   3
 -15  19  -2 -0.1451 2.01545   3
  15  19   2 1.33037 2.05309   3
 -17 -19  -2 13.2962 3.08325   3
 -17  19  -2 13.9966 3.21476   3
  17  19   2 14.7208 2.95496   3
 -18  20   2 -4.1057 3.20932   3
 -18  20   2 2.19950 3.52264   2
  18  20  -2 -3.7109 3.05794   3
 -16  20   2 -0.3703 2.64913   3
  16  20  -2 1.83105 2.39504   3
 -16  20   2 6.09728 2.86728   2
 -14  20   2 2.57968 2.09687   3
 -14  20   2 -0.5944 4.21417   2
  12  20  -2 -0.3471 1.94149   3
  12  20  -2 -3.7104 1.42799   3
 -12  20   2 3.44927 2.17791   2
 -12  20   2 1.45252 1.79895   3
  10 -20  -2 1.67663 3.24301   2
  10  20  -2 0.94142 1.24617   3
 -10  20   2 0.04017 1.42413   3
 -10  20   2 0.88895 1.82952   2
 -10  20   2 0.47365 1.84640   3
  10  20  -2 -0.2129 1.15688   3
   8 -20  -2 9.83146 2.63817   2
   8  20  -2 7.08044 1.29430   3
  -8  20   2 9.48002 1.60195   3
  -8  20   2 11.6177 2.48686   2
   8  20  -2 7.87901 1.29382   3
  -8  20   2 8.65729 1.87294   3
   6 -20  -2 1.92917 2.27110   2
  -6  20   2 -0.9053 1.44670   3
  -6  20   2 1.60107 1.75186   2
   6  20  -2 0.15215 0.94942   3
  -6  20   2 -0.5577 1.06784   3
   6  20  -2 -1.1528 0.72374   3
  -4  20   2 69.0889 4.18066   2
  -4  20   2 72.5868 3.28505   3
  -2  20   2 0.93025 1.01061   3
  -2  20   2 1.40990 1.21831   3
  -2  20   2 3.23126 1.89520   2
   2  20  -2 1.28745 1.60603   2
   0  20   2 1.61745 1.84805   2
   0  20  -2 4.17199 1.64268   2
   0  20   2 2.64988 1.35229   3
   0  20   2 1.49072 1.00354   3
   2  20   2 -0.4413 0.98466   3
   2  20   2 -0.1708 1.23004   3
   2  20   2 0.71187 1.82518   2
  -2  20  -2 -0.2512 1.29102   2
   4  20   2 -1.7190 1.25254   3
  -4  20  -2 1.83154 1.38770   2
   4  20   2 2.37138 2.08222   2
   4  20   2 0.57859 1.03208   3
   6  20   2 -0.1591 1.27897   3
  -6  20  -2 1.15192 1.00183   3
   6  20   2 2.17095 2.27120   2
   6  20   2 3.56269 1.25686   3
  -6  20  -2 0.65356 1.18373   2
   8  20   2 6.62443 1.74330   3
  -8  20  -2 7.70545 1.44568   2
  -8  20  -2 6.02849 1.13543   3
  -8  20  -2 5.08291 1.41181   3
   8  20   2 8.16984 2.92560   2
   8  20   2 6.82559 1.68171   3
 -10 -20  -2 -0.7181 0.98374   3
 -10  20  -2 -0.8418 1.14461   3
 -10  20  -2 -1.0611 1.19832   2
 -10  20  -2 0.54682 1.55059   3
  10  20   2 1.87797 1.36063   3
 -12 -20  -2 3.86500 1.38071   3
 -12  20  -2 4.06383 1.48601   2
 -12  20  -2 5.03032 2.02282   3
 -12  20  -2 3.43504 1.56092   3
  12  20   2 2.52707 1.53565   3
 -14 -20  -2 -0.2529 1.75736   3
 -14  20  -2 -1.8611 1.86026   3
  14  20   2 0.85484 2.01255   3
 -16 -20  -2 9.60614 3.30221   3
  16  20   2 7.27599 2.87833   3
 -16  20  -2 11.2830 2.78321   3
 -18  20  -2 4.16808 3.23243   3
 -17  21   2 6.66801 3.29341   3
 -17  21   2 3.94748 3.28234   2
  17  21  -2 4.31414 3.06982   3
 -15  21   2 -1.9540 2.38336   3
 -15  21   2 -4.0948 2.65104   2
  15  21  -2 1.03955 2.24720   3
  13  21  -2 1.72203 1.83083   3
 -13  21   2 1.92847 2.43004   3
  11  21  -2 3.10012 1.49167   3
 -11  21   2 3.06400 1.80148   3
  11  21  -2 -2.5043 1.48622   3
 -11  21   2 -0.7752 2.05946   2
  -9  21   2 0.03794 1.95187   2
   9  21  -2 0.23429 1.25866   3
  -9  21   2 -0.3506 1.92424   3
   9  21  -2 -0.1273 1.09992   3
  -9  21   2 -2.0394 1.40674   3
   7 -21  -2 5.03729 2.63639   2
  -7  21   2 0.77078 1.26074   3
   7  21  -2 0.93283 1.01216   3
   7  21  -2 -0.2448 0.89883   3
  -7  21   2 1.95214 1.74020   3
  -7  21   2 -3.7045 1.80898   2
  -5  21   2 0.39619 1.23121   3
  -5  21   2 0.15827 1.60238   3
  -5  21   2 -0.0161 1.84521   2
   5  21  -2 1.46844 0.70381   3
   5  21  -2 -0.2830 0.76844   3
  -3  21   2 15.9340 2.67158   2
  -3  21   2 14.3159 1.91366   3
  -3  21   2 14.7240 1.90175   3
   3  21  -2 19.6131 2.74738   2
  -1  21   2 5.82378 1.27179   3
  -1  21   2 10.4522 2.46996   2
  -1  21   2 5.04843 1.61053   3
   1  21  -2 8.59801 2.14214   2
   1  21   2 8.22957 1.44475   3
   1  21   2 7.29636 1.56799   3
   1  21   2 10.4683 2.43029   2
  -1  21  -2 10.0749 1.92701   2
   3  21   2 18.4281 3.14890   2
   3  21   2 16.0199 2.16659   3
  -3  21  -2 21.3638 2.45431   2
   3  21   2 12.9644 1.76199   3
   5  21   2 3.19543 2.28060   2
  -5  21  -2 5.82056 1.64873   2
   5  21   2 2.64976 1.17872   3
   5  21   2 3.41000 1.52507   3
   7  21   2 0.01155 1.25047   3
   7  21   2 -0.8098 1.60388   3
  -7  21  -2 0.85111 1.28611   2
   7  21   2 3.48693 2.80094   2
  -7  21  -2 2.60229 0.93417   3
  -7  21  -2 0.28356 1.24888   3
  -9  21  -2 1.21086 1.31946   2
  -9  21  -2 0.94514 1.46143   3
  -9  21  -2 -0.8600 1.05279   3
   9  21   2 0.04221 1.42253   3
   9  21   2 1.34504 3.17438   2
  11  21   2 0.25078 1.94302   3
 -11  21  -2 -2.5232 1.77788   3
 -11  21  -2 -1.2896 1.36158   2
 -11  21  -2 0.60185 1.36715   3
 -13 -21  -2 1.19236 1.63610   3
 -13  21  -2 0.91657 1.80398   3
  13  21   2 1.93674 1.93032   3
 -15 -21  -2 -0.3559 2.05182   3
 -15  21  -2 0.07301 2.32242   3
  15  21   2 0.95220 2.61893   3
  17  21   2 2.85474 2.95650   3
 -17  21  -2 9.59457 3.23862   3
 -18  22   2 -0.8179 3.49672   3
  18  22  -2 1.39858 3.34865   3
 -16  22   2 0.33393 3.19427   2
 -16  22   2 -5.2016 2.98996   3
  16  22  -2 1.56853 2.63385   3
 -14  22   2 -1.4568 2.81248   2
 -14  22   2 -0.4844 2.52801   3
  14  22  -2 0.90407 2.05313   3
 -12  22   2 2.28857 2.13183   3
  12  22  -2 7.35823 2.08299   3
 -10  22   2 5.70324 2.02363   3
  10  22  -2 6.25196 1.60215   3
 -10  22   2 6.54037 2.44303   3
 -10  22   2 0.80604 2.21527   2
  10  22  -2 7.73182 1.66024   3
  -8  22   2 0.31112 1.94752   3
   8  22  -2 -1.0278 1.17621   3
  -8  22   2 0.19543 1.46533   3
  -8  22   2 -2.4238 2.04059   2
   8  22  -2 1.90287 1.06423   3
  -6  22   2 4.13644 2.20707   2
  -6  22   2 5.53620 1.52165   3
   6  22  -2 6.43192 1.22452   3
  -6  22   2 5.43723 1.88497   3
   6  22  -2 5.91521 1.09147   3
  -4  22   2 46.9702 3.06232   3
  -4  22   2 48.1119 2.79685   3
   4  22  -2 46.1161 3.84248   2
  -4  22   2 44.8128 3.80383   2
  -2  22   2 20.5561 2.29924   3
   2  22  -2 22.3301 2.95523   2
  -2  22   2 16.7922 2.03826   3
  -2  22   2 23.4088 3.15672   2
   0  22   2 15.9546 2.12002   3
   0  22   2 18.3729 3.09602   2
   0  22   2 12.4720 1.65199   3
   0  22  -2 19.7433 2.74193   2
  -2  22  -2 23.8941 2.72645   2
   2  22   2 19.5821 2.36313   3
   2  22   2 26.1904 3.52700   2
   2  22   2 22.0441 2.00549   3
  -4  22  -2 42.9942 3.06622   2
   4  22   2 48.4506 3.07249   3
   4  22   2 44.2038 4.33030   2
   4  22   2 47.4458 2.72588   3
   6  22   2 6.36824 1.54207   3
   6  22   2 4.39895 1.74030   3
  -6  22  -2 7.79293 1.69437   2
   8  22   2 0.52546 1.47644   3
   8  22   2 -0.4809 2.99525   2
  -8  22  -2 0.99165 1.03269   3
  -8  22  -2 0.34539 1.44630   2
  -8  22  -2 -0.0062 1.36192   3
 -10  22  -2 -1.0869 1.36841   3
  10  22   2 0.23243 3.39268   2
 -10  22  -2 0.68351 1.45907   2
 -10  22  -2 -0.3115 1.72728   3
  10  22   2 -2.1915 1.58891   3
 -12  22  -2 2.63656 1.75186   3
 -12  22  -2 -0.5147 1.57647   2
  12  22   2 -1.0358 1.79759   3
 -14  22  -2 1.89242 2.51829   3
  14  22   2 1.29355 2.58393   3
  16  22   2 3.30366 2.84331   3
 -16  22  -2 8.12792 3.16065   3
  17  23  -2 1.06097 3.45744   3
 -17  23   2 0.70943 3.37875   3
 -17  23   2 -0.3851 3.67771   2
 -15  23   2 3.88659 3.05741   3
  15  23  -2 -2.2336 2.39934   3
 -15  23   2 10.1822 3.44866   2
 -13  23   2 6.68696 2.62789   3
 -13  23   2 1.78836 2.92227   2
  11  23  -2 0.58624 2.13386   3
  11  23  -2 -0.0399 1.66075   3
 -11  23   2 2.53533 2.11568   3
  -9  23   2 2.72428 1.76062   3
  -9  23   2 4.63111 2.51392   2
   9  23  -2 3.48433 1.55991   3
  -9  23   2 2.63397 2.38533   3
   9  23  -2 4.47751 1.39563   3
  -7  23   2 1.64579 1.66640   3
   7  23  -2 3.50766 1.21694   3
  -7  23   2 0.78432 2.16179   2
   7  23  -2 0.65156 1.02034   3
  -7  23   2 3.24136 2.05213   3
  -5  23   2 17.3274 2.07599   3
  -5  23   2 19.4092 2.72088   3
   5  23  -2 22.6606 3.32811   2
  -5  23   2 18.5505 3.15834   2
  -3  23   2 16.9222 2.17008   3
   3  23  -2 23.6758 3.29185   2
  -3  23   2 22.1137 3.26514   2
   1  23  -2 -2.2962 1.99025   2
  -1  23   2 -0.6327 1.21866   3
  -1  23   2 0.38029 1.71817   3
  -1  23   2 -1.1473 2.11113   2
   1  23   2 -1.8876 2.27740   2
   1  23   2 -0.6675 1.27160   3
  -1  23  -2 -0.9943 1.84054   2
   1  23   2 0.72627 1.63993   3
  -3  23  -2 0.06589 1.84390   2
   3  23   2 2.17902 1.31580   3
   3  23   2 2.46826 1.73598   3
   3  23   2 4.71882 2.48847   2
   5  23   2 11.2955 1.77293   3
  -5  23  -2 10.9810 2.09922   2
   5  23   2 10.8154 2.04320   3
   5  23   2 10.7106 3.94403   2
   7  23   2 0.34675 1.47676   3
   7  23   2 1.91910 1.90894   3
  -7  23  -2 1.12464 0.99467   3
   7  23   2 -1.1619 2.87005   2
  -7  23  -2 1.79587 1.55955   2
  -9  23  -2 1.28842 1.34483   3
   9  23   2 4.22324 3.42432   2
  -9  23  -2 1.03432 1.63299   3
  -9  23  -2 2.09425 1.68316   2
   9  23   2 -0.2513 1.63957   3
  11  23   2 4.03910 3.95911   2
 -11  23  -2 0.76426 1.67081   2
  11  23   2 0.34472 1.81352   3
 -11  23  -2 1.54285 1.63331   3
 -13  23  -2 -0.1414 2.09315   3
  13  23   2 0.92264 2.58008   3
  15  23   2 0.47251 2.86667   3
 -15  23  -2 -0.9445 2.71748   3
  16  24  -2 -0.1958 3.02928   3
 -16  24   2 1.13389 3.41604   3
 -16  24   2 9.38639 3.84486   2
 -14  24   2 -2.8050 2.82643   3
  14  24  -2 -2.0852 2.46922   3
 -14  24   2 -4.6172 3.11562   2
 -12  24   2 6.93796 3.19925   2
  12  24  -2 1.08107 2.17789   3
 -10  24   2 0.31357 3.01126   2
  10  24  -2 4.54417 1.94220   3
 -10  24   2 3.23675 2.18940   3
  10  24  -2 4.40597 1.73530   3
  -8  24   2 2.96487 2.59456   2
  -8  24   2 1.07542 2.37825   3
   8  24  -2 -0.6756 1.18789   3
  -8  24   2 -0.8706 1.82370   3
   8  24  -2 1.05517 1.44351   3
  -6  24   2 3.46379 2.45873   2
  -6  24   2 5.56877 2.17335   3
   6  24  -2 1.54618 1.08352   3
  -6  24   2 0.55873 1.59784   3
   6  24  -2 1.58121 1.27538   3
  -4  24   2 3.66111 1.55637   3
   4  24  -2 1.34294 2.43124   2
  -4  24   2 -0.2634 2.45627   2
  -4  24   2 1.17232 1.92745   3
  -2  24   2 -0.3700 1.78093   3
  -2  24   2 -0.9634 2.31235   2
   2  24  -2 0.67896 2.38597   2
  -2  24   2 0.51819 1.35890   3
   0  24   2 -1.6411 2.38658   2
   0  24  -2 4.70541 2.37110   2
   0  24   2 1.04822 1.98177   3
   0  24   2 1.18343 1.39774   3
   2  24   2 9.42293 1.67696   3
   2  24   2 9.86568 2.12792   3
   2  24   2 10.3722 3.54443   2
  -2  24  -2 13.6239 2.56653   2
   4  24   2 -0.4209 1.95835   3
  -4  24  -2 -1.3312 1.97610   2
   4  24   2 0.97190 1.35978   3
   4  24   2 1.25899 2.87970   2
   6  24   2 -2.7691 1.33165   3
   6  24   2 0.10389 3.04392   2
   6  24   2 -0.0001 2.07661   3
  -6  24  -2 0.34082 1.93120   2
  -8  24  -2 -1.6972 1.62648   3
   8  24   2 -1.4774 1.66367   3
   8  24   2 -1.7647 3.32624   2
  -8  24  -2 -0.7259 1.20413   3
  -8  24  -2 -0.2931 1.80972   2
 -10  24  -2 0.63708 1.88302   2
 -10  24  -2 -0.7630 1.58030   3
  10  24   2 0.07719 1.91737   3
  10  24   2 2.25047 3.59475   2
  12  24   2 1.17550 2.29289   3
 -12  24  -2 0.71512 2.07507   3
  12  24   2 -1.2729 4.21563   2
  14  24   2 0.43875 2.70652   3
  14  24   2 -4.7946 5.28905   2
 -14  24  -2 -1.1431 2.55391   3
  15  25  -2 3.66558 3.18491   3
 -15  25   2 -4.9409 3.48802   3
 -15  25   2 2.53904 3.68047   2
  13  25  -2 -1.2414 2.41895   3
 -13  25   2 3.37463 3.12368   3
 -13  25   2 0.37231 3.35555   2
 -11  25   2 1.41403 2.45866   3
  11  25  -2 -0.6870 1.95625   3
 -11  25   2 5.77568 3.20054   2
   9  25  -2 0.58486 1.46092   3
  -9  25   2 0.19643 2.81876   2
   9  25  -2 -1.1548 1.76318   3
  -9  25   2 -1.5986 2.07243   3
  -7  25   2 -5.3873 2.32358   3
   7  25  -2 2.36451 1.20390   3
  -7  25   2 1.42060 1.94892   3
   7  25  -2 -1.2066 1.45960   3
  -5  25   2 5.24550 2.74828   2
   5  25  -2 7.83866 1.14308   3
   5  25  -2 13.4651 3.43588   2
  -5  25   2 7.76250 2.34645   3
  -5  25   2 7.74596 1.87143   3
   3  25  -2 3.18467 2.66138   2
  -3  25   2 0.83174 2.69986   2
  -3  25   2 0.46956 1.49895   3
  -1  25   2 -1.1238 1.43296   3
  -1  25   2 -0.4508 1.80127   3
  -1  25   2 2.86371 3.25703   2
   1  25  -2 -1.3533 2.32647   2
   1  25   2 -3.3370 3.04304   2
  -1  25  -2 -3.1312 2.31362   2
   1  25   2 1.50253 1.47393   3
   1  25   2 -4.0665 1.95629   3
   3  25   2 3.40736 2.09408   3
   3  25   2 3.63432 3.13926   2
   3  25   2 4.69217 1.60270   3
  -3  25  -2 8.96154 2.38805   2
   5  25   2 10.1026 1.97505   3
   5  25   2 9.44410 2.49674   3
  -5  25  -2 9.41353 2.33855   2
   5  25   2 8.79279 3.43065   2
   7  25   2 3.89327 3.44081   2
   7  25   2 4.10637 1.84861   3
  -7  25  -2 2.59891 1.28528   3
  -7  25  -2 4.75840 2.12503   2
  -9  25  -2 0.67242 1.63679   3
   9  25   2 0.48433 2.45530   3
   9  25   2 2.07135 3.94327   2
  -9  25  -2 0.07477 1.99078   2
 -11  25  -2 -3.1619 2.39225   2
  11  25   2 -0.5397 2.20071   3
  11  25   2 -3.7606 4.27397   2
 -11  25  -2 -0.6127 1.89637   3
  13  25   2 5.01882 2.71369   3
  13  25   2 -1.5774 4.97834   2
 -14  26   2 0.99540 3.89939   3
 -14  26   2 -1.9912 3.82486   2
  14  26  -2 -1.7842 2.79553   3
 -12  26   2 -3.9880 2.92154   3
 -12  26   2 1.64982 3.38221   2
  10  26  -2 4.13165 1.89874   3
 -10  26   2 2.51008 2.72412   3
 -10  26   2 1.47761 3.14402   2
  -8  26   2 1.97058 2.28518   3
  -8  26   2 3.43618 3.11936   2
   8  26  -2 -2.4183 1.42307   3
   6  26  -2 -4.4717 3.23254   2
   6  26  -2 1.32515 1.21115   3
  -6  26   2 -1.0592 2.44795   3
  -6  26   2 3.98252 2.94408   2
   6  26  -2 1.56215 1.88435   3
  -6  26   2 0.59173 2.05197   3
   4  26  -2 12.4128 3.48922   2
  -4  26   2 10.8011 3.22285   2
  -4  26   2 11.8819 2.60881   3
  -4  26   2 5.78793 2.06273   3
  -2  26   2 2.64852 3.07394   2
  -2  26   2 -0.4632 2.16715   3
   2  26  -2 -0.4024 2.66016   2
  -2  26   2 2.97276 1.70777   3
   0  26  -2 1.20929 2.56487   2
   0  26   2 -1.6779 2.24428   3
   0  26   2 0.64027 3.14488   2
   0  26   2 0.35979 1.61223   3
   2  26   2 1.62779 1.56329   3
  -2  26  -2 3.02064 2.53818   2
   2  26   2 1.57061 2.19345   3
   2  26   2 -2.6305 2.91481   2
  -4  26  -2 2.68496 2.48310   2
   4  26   2 -0.1273 2.39467   3
   4  26   2 -1.4414 1.56979   3
   4  26   2 1.95774 3.26477   2
  -6  26  -2 6.26311 2.40165   2
   6  26   2 8.04253 3.93390   2
   6  26   2 4.97784 1.92032   3
   8  26   2 -1.6972 4.17025   2
  -8  26  -2 0.32649 1.49715   3
  -8  26  -2 6.01998 2.23465   2
   8  26   2 3.62227 2.70667   3
  10  26   2 0.39990 4.24800   2
  10  26   2 -0.1849 2.09175   3
 -10  26  -2 -3.9818 2.36899   2
 -10  26  -2 0.97939 1.95728   3
 -12  26  -2 3.78024 2.78547   3
  12  26   2 -4.3058 2.42311   3
  12  26   2 -1.7333 5.16979   2
 -13  27   2 0.52830 3.56219   3
 -13  27   2 1.78983 3.98929   2
  13  27  -2 -3.9780 2.81778   3
  11  27  -2 1.15502 2.43915   3
 -11  27   2 2.49389 2.97460   3
 -11  27   2 -4.6141 3.36701   2
  -9  27   2 3.84865 3.44890   2
  -9  27   2 2.79727 2.65222   3
   9  27  -2 -1.5724 1.79088   3
   7  27  -2 0.63356 1.37169   3
  -7  27   2 5.41244 2.48767   3
  -7  27   2 2.77730 3.28695   2
   7  27  -2 1.16117 3.73344   2
  -5  27   2 5.11109 3.22135   2
  -5  27   2 6.56620 2.13010   3
   5  27  -2 11.5954 3.86640   2
  -5  27   2 -1.6075 2.61669   3
  -3  27   2 0.64299 1.88137   3
  -3  27   2 0.33255 3.16891   2
   3  27  -2 0.36546 3.16367   2
  -1  27   2 -1.3813 2.28004   3
  -1  27   2 0.63794 1.86506   3
   1  27  -2 -3.1972 2.68296   2
  -1  27   2 -0.0125 3.24708   2
   1  27   2 2.29136 2.60766   3
   1  27   2 -1.9321 1.68410   3
   1  27   2 0.67069 3.28231   2
  -1  27  -2 -4.2196 2.67855   2
   3  27   2 -3.3079 2.56593   3
   3  27   2 -2.3138 1.65021   3
  -3  27  -2 1.08287 2.62200   2
   3  27   2 1.14424 3.49964   2
  -5  27  -2 1.31608 2.78636   2
   5  27   2 5.76751 3.77942   2
   5  27   2 0.28318 1.91141   3
   7  27   2 -3.0229 4.03694   2
   7  27   2 -1.9540 2.09770   3
  -7  27  -2 -1.2042 2.29579   2
  -9  27  -2 5.58289 2.55916   2
   9  27   2 -3.4200 4.25228   2
   9  27   2 1.56658 2.34363   3
  11  27   2 4.55818 4.95973   2
  11  27   2 -0.7322 2.44193   3
 -12  28   2 3.08321 3.89333   2
 -12  28   2 1.35874 3.68907   3
  12  28  -2 0.18073 2.79337   3
 -10  28   2 0.12827 3.51355   2
  10  28  -2 0.28480 2.24681   3
   8  28  -2 0.71902 1.79260   3
   8  28  -2 3.86358 4.44622   2
  -8  28   2 2.89835 3.56903   2
  -8  28   2 5.13805 2.85900   3
  -6  28   2 -1.2138 2.18181   3
  -6  28   2 -2.1186 3.42036   2
   6  28  -2 -0.8986 3.75630   2
   6  28  -2 1.48573 1.42159   3
  -4  28   2 0.89639 3.48961   2
  -4  28   2 2.47003 2.17913   3
   4  28  -2 8.80606 3.93898   2
  -2  28   2 0.21078 1.97265   3
   2  28  -2 5.57492 3.39389   2
  -2  28   2 -1.1878 3.42037   2
   0  28  -2 -4.2409 2.98483   2
   0  28   2 -0.0189 1.96954   3
   0  28   2 1.57854 3.47676   2
   2  28   2 -0.8784 1.78719   3
   2  28   2 2.62058 3.66973   2
  -2  28  -2 5.94752 3.21606   2
  -4  28  -2 8.56917 3.01372   2
   4  28   2 0.95094 1.99663   3
   4  28   2 -4.8843 3.80506   2
   6  28   2 -0.4734 2.16488   3
   6  28   2 1.56177 4.05999   2
  -6  28  -2 2.41122 2.74815   2
  -8  28  -2 2.80895 2.87407   2
   8  28   2 9.63818 4.78285   2
   8  28   2 -2.7363 2.42344   3
  10  28   2 0.74614 5.02260   2
  10  28   2 -0.6046 2.57631   3
 -11  29   2 0.50729 3.97936   2
 -11  29   2 3.43002 3.67997   3
  11  29  -2 8.60399 5.74865   2
  -9  29   2 -4.6797 3.82373   2
   9  29  -2 8.40928 4.89135   2
  -7  29   2 -0.9368 2.73222   3
  -7  29   2 1.33489 3.76076   2
   7  29  -2 3.56400 4.35637   2
  -5  29   2 1.41125 2.47998   3
  -5  29   2 5.98865 3.65726   2
   5  29  -2 0.63237 4.01943   2
  -3  29   2 3.43772 2.28520   3
  -3  29   2 9.18804 4.00165   2
   3  29  -2 4.23824 3.99925   2
   1  29  -2 3.65314 4.05616   2
  -1  29   2 1.59454 3.77895   2
  -1  29   2 -0.1751 2.13740   3
  -1  29  -2 -5.7460 3.41114   2
   1  29   2 -2.3473 3.70905   2
   1  29   2 -1.8106 2.00699   3
  -3  29  -2 -0.3171 3.22590   2
   3  29   2 -1.7845 3.78842   2
   3  29   2 0.51403 2.05786   3
   5  29   2 0.52610 2.21511   3
  -5  29  -2 0.48701 3.16514   2
   5  29   2 -6.1861 4.06114   2
   7  29   2 3.16172 4.64950   2
  -7  29  -2 -1.9757 3.40858   2
   7  29   2 2.09626 2.54179   3
   9  29   2 1.15050 5.32811   2
   9  29   2 4.51750 2.86539   3
 -10  30   2 5.22243 4.24531   2
  10  30  -2 -0.8245 5.66622   2
  -8  30   2 6.60967 4.17490   2
   8  30  -2 -6.5624 4.91034   2
  -8  30   2 -2.1444 3.41990   3
  -6  30   2 -0.4397 3.88807   2
   6  30  -2 7.68838 4.95687   2
  -6  30   2 -1.9870 2.96830   3
   4  30  -2 2.07083 4.20092   2
  -4  30   2 -0.6443 2.46221   3
  -4  30   2 1.76331 4.08612   2
  -2  30   2 -2.0916 4.01421   2
  -2  30   2 -1.6031 2.33015   3
   2  30  -2 6.88706 4.09682   2
   0  30  -2 2.50918 4.67315   2
   0  30   2 1.82670 2.33758   3
   0  30   2 5.09020 4.15227   2
   2  30   2 2.12651 2.26252   3
   2  30   2 7.49538 4.32669   2
  -2  30  -2 -0.7497 3.58253   2
  -4  30  -2 2.18728 3.56274   2
   4  30   2 3.53874 4.50035   2
   4  30   2 3.02595 2.58347   3
   6  30   2 0.89986 5.08447   2
   6  30   2 1.82824 2.60325   3
   8  30   2 3.69213 2.84701   3
   8  30   2 1.57418 5.54630   2
   7  31  -2 3.79386 5.18244   2
  -7  31   2 3.97189 4.57080   2
   5  31  -2 7.25172 5.07781   2
  -5  31   2 7.01694 4.52111   2
  -3  31   2 6.06591 3.14929   3
   3  31  -2 -2.0268 4.49951   2
  -3  31   2 3.37994 4.55338   2
  -1  31   2 0.89221 2.65691   3
   1  31  -2 -5.9125 4.15786   2
  -1  31   2 -1.5204 4.30168   2
  -1  31  -2 1.31307 4.12619   2
   1  31   2 -3.8853 2.32811   3
   1  31   2 2.87787 4.65065   2
   3  31   2 0.37478 4.65638   2
  -3  31  -2 7.79535 4.66143   2
   3  31   2 1.99204 2.48011   3
   5  31   2 4.04908 2.63043   3
   5  31   2 -5.1825 4.85251   2
   7  31   2 -0.1568 2.97055   3
   7  31   2 -0.3341 5.74251   2
  -6  32   2 1.67794 4.86829   2
   6  32  -2 -7.6610 5.43447   2
   4  32  -2 8.13551 5.22394   2
  -4  32   2 2.27472 4.79008   2
  -2  32   2 9.97318 5.12680   2
   2  32  -2 3.73233 4.86876   2
   0  32   2 -0.5624 4.77207   2
   0  32  -2 4.61366 4.65582   2
   2  32   2 -0.9429 4.98117   2
  -2  32  -2 -3.8599 4.52067   2
   4  32   2 3.75663 5.21523   2
  22   0  -3 3.68863 3.30445   3
 -22   0   3 -2.9988 2.51593   3
  20   0  -3 -4.8660 2.27156   3
 -20   0   3 -2.9336 2.03328   3
  16   0  -3 0.36076 1.35804   3
 -16   0   3 0.89717 1.19336   3
 -14   0   3 1.63643 1.25748   3
  14   0  -3 -0.3046 1.46249   2
  14   0  -3 0.78416 1.24056   3
  14   0  -3 0.75006 0.97466   3
 -14   0   3 1.08190 0.96276   3
  12   0  -3 -0.0121 0.71740   3
 -12   0   3 0.79935 0.92187   3
  12   0  -3 -1.3566 0.72403   3
 -12   0   3 0.21280 0.75159   3
  12   0  -3 0.50391 1.01195   2
 -10   0   3 0.22334 0.72022   3
  10   0  -3 -1.7265 0.76294   2
  10   0  -3 0.45476 0.62877   3
  10   0  -3 -0.0666 0.74401   3
 -10   0   3 0.24818 0.64155   3
   8   0  -3 -0.2346 0.48077   3
  -8   0   3 0.66081 0.52994   3
  -8   0   3 -0.0620 0.59942   2
   8   0  -3 1.50170 0.78631   2
  -8   0   3 0.03023 0.62926   3
   8   0  -3 0.06346 0.56130   3
   6   0  -3 0.82244 0.56844   3
  -6   0   3 0.10846 0.49084   2
  -6   0   3 0.08064 0.57209   3
  -6   0   3 -0.3034 0.41610   3
   6   0  -3 -0.8289 0.50088   2
   6   0  -3 0.09008 0.44220   3
   4   0  -3 -0.2157 0.46978   2
   4   0  -3 0.16689 0.43997   3
  -4   0   3 0.06093 0.46103   3
   4   0  -3 0.22934 0.43658   3
  -4   0   3 0.69703 0.51008   2
  -4   0   3 0.47431 0.42626   3
  -2   0   3 -0.3984 0.39722   2
   2   0  -3 -0.7530 0.43369   3
   2   0  -3 -0.6262 0.42123   3
   2   0  -3 0.09220 0.45982   2
  -2   0   3 -0.5963 0.40768   3
  -2   0   3 0.01326 0.40128   3
   0   0   3 1.74650 0.55735   3
   0   0   3 0.47744 0.48690   3
   0   0  -3 1.17568 0.51495   2
   0   0   3 0.95509 0.49515   2
   0   0  -3 1.04477 0.52123   3
   0   0  -3 1.42006 0.54022   3
  -2   0  -3 -0.1455 0.31041   3
   2   0   3 0.30203 0.43996   2
   2   0   3 -0.0048 0.53586   3
   2   0   3 0.13028 0.33760   3
  -2   0  -3 -0.1348 0.41742   3
   4   0   3 0.41663 0.43695   3
   4   0   3 -0.3569 0.46529   3
  -4   0  -3 -0.0331 0.47171   3
   4   0   3 -0.1002 0.57758   2
  -4   0  -3 -0.7258 0.43579   3
   6   0   3 -0.1398 0.54344   3
   6   0   3 -0.1777 0.49646   3
  -6   0  -3 0.34497 0.45997   3
  -6   0  -3 0.32683 0.66033   3
  -8   0  -3 1.22169 0.78806   3
   8   0   3 -0.6211 0.62389   3
  -8   0  -3 -0.4941 0.55145   3
   8   0   3 1.04179 0.71223   3
 -10   0  -3 0.03290 0.78016   3
  10   0   3 -1.0492 0.88377   3
 -10   0  -3 0.41165 0.78916   3
  10   0   3 -0.5283 0.74158   3
 -12   0  -3 -0.5843 1.15761   3
  12   0   3 0.30031 0.96533   3
 -12   0  -3 1.16559 0.91536   3
  12   0   3 0.64077 1.27841   3
  14   0   3 2.18345 1.66063   3
 -14   0  -3 1.14890 1.16193   3
  14   0   3 0.98523 1.31894   3
  14   0   3 -0.5609 1.32906   2
  16   0   3 1.05871 1.82123   2
  16   0   3 -2.4314 1.61870   3
  18   0   3 1.58826 2.25628   3
 -18   0  -3 0.32671 1.71486   3
  20   0   3 6.62312 2.78847   3
 -20   0  -3 3.05347 2.39817   3
  22   0   3 0.72973 3.59962   3
 -22   0  -3 5.11162 3.74023   3
  23  -1  -3 -0.5555 3.83028   3
 -23  -1   3 1.37024 3.14322   3
 -23   1   3 -0.8986 3.05164   3
  23   1  -3 6.68666 3.90775   3
  21  -1  -3 3.98617 3.00769   3
 -21  -1   3 -0.8784 2.33921   3
  21   1  -3 -2.0458 2.96933   3
 -21   1   3 3.63153 2.34047   3
  19  -1  -3 1.27835 2.28380   3
 -19  -1   3 1.07474 1.69736   3
  19   1  -3 -2.6433 1.67680   3
 -19   1   3 -1.6503 1.65010   3
  17  -1  -3 0.12224 2.08837   3
 -17   1   3 -1.1051 1.47428   3
  17   1  -3 3.14741 1.91020   3
  15  -1  -3 140.131 5.86181   3
 -15  -1   3 133.215 5.56717   3
  15  -1  -3 136.785 5.91123   2
  15  -1  -3 121.029 5.34923   3
 -15  -1   3 142.211 5.53777   3
  15   1  -3 133.326 5.42795   3
 -15   1   3 136.130 5.62485   3
  15   1  -3 139.280 5.91064   2
 -15   1   3 149.814 5.58953   3
  15   1  -3 148.337 5.89541   3
 -13  -1   3 113.711 4.63396   3
  13  -1  -3 118.807 4.92140   3
  13  -1  -3 114.628 4.49020   3
 -13  -1   3 114.482 4.59637   3
  13  -1  -3 105.463 4.78442   2
  13   1  -3 115.858 4.83793   3
  13   1  -3 113.363 4.49136   3
  13   1  -3 110.024 4.76074   2
 -13   1   3 108.811 4.63830   3
 -13   1   3 117.996 4.61345   3
  11  -1  -3 4.35794 1.24926   3
  11  -1  -3 4.77282 1.04823   3
 -11  -1   3 5.31444 1.12968   3
  11  -1  -3 3.13502 1.10122   2
 -11  -1   3 3.63845 0.96480   3
 -11   1   3 4.47089 1.13484   3
  11   1  -3 4.21818 1.18978   3
 -11   1   3 2.67492 1.00578   3
  11   1  -3 4.41100 1.05667   3
  11   1  -3 4.36358 1.11374   2
  -9  -1   3 3.44753 0.95371   3
  -9  -1   3 3.14410 0.77178   3
   9  -1  -3 2.11305 0.74408   3
   9  -1  -3 1.86339 0.78119   3
   9  -1  -3 4.38597 1.07959   2
  -9   1   3 2.17634 0.67613   3
   9   1  -3 1.93132 0.80298   3
   9   1  -3 3.11677 0.88223   3
   9   1  -3 2.84111 0.82919   2
  -9   1   3 2.58852 0.89384   3
  -9   1   3 4.10858 1.01525   2
  -7  -1   3 25.0475 1.50445   3
   7  -1  -3 24.9279 1.54174   3
   7  -1  -3 24.4517 1.52595   2
  -7  -1   3 25.5733 1.46788   2
  -7  -1   3 24.8014 1.41934   3
   7   1  -3 24.2542 1.52882   2
  -7   1   3 25.9746 1.50739   2
   7   1  -3 27.1823 1.61938   3
  -7   1   3 26.1616 1.63112   3
  -7   1   3 26.7371 1.48199   3
   7   1  -3 25.4759 1.54476   3
  -5  -1   3 12.7941 0.95340   3
   5  -1  -3 12.6555 1.05259   2
  -5  -1   3 12.8331 0.97746   2
   5  -1  -3 11.3640 0.96977   3
   5  -1  -3 13.1330 1.06910   3
  -5  -1   3 14.9992 1.06010   3
  -5   1   3 13.5789 1.08150   3
   5   1  -3 13.9024 0.97830   3
  -5   1   3 12.8817 0.98446   3
   5   1  -3 14.5963 1.03446   2
   5   1  -3 13.3647 1.00510   3
  -5   1   3 12.6987 1.03344   2
   3  -1  -3 468.536 14.3425   2
   3  -1  -3 463.651 14.3326   3
  -3  -1   3 446.007 14.1950   3
  -3  -1   3 455.177 14.2438   3
   3  -1  -3 447.321 14.2311   3
  -3  -1   3 409.845 14.3211   2
  -3   1   3 447.995 14.2437   2
   3   1  -3 465.055 14.2295   3
  -3   1   3 451.487 14.2397   3
   3   1  -3 451.954 14.2067   2
  -3   1   3 477.652 14.3158   3
   3   1  -3 434.111 14.2696   3
   1  -1  -3 314.967 10.1742   3
  -1  -1   3 334.192 10.1885   3
  -1  -1   3 311.995 10.1018   3
   1  -1  -3 319.967 10.2322   2
  -1  -1   3 314.580 10.0215   2
   1  -1  -3 314.490 10.2634   3
   1   1  -3 322.428 10.0946   2
   1   1  -3 323.008 10.2232   3
   1   1  -3 310.519 10.1235   3
  -1   1   3 317.408 10.1613   3
  -1  -1  -3 475.142 14.9718   3
   1  -1   3 479.375 14.8745   3
   1  -1   3 478.714 14.9819   3
  -1  -1  -3 510.693 14.9917   2
   1  -1   3 460.077 14.7672   2
  -1  -1  -3 470.561 15.0465   3
   1   1   3 475.878 14.9560   2
  -1   1  -3 485.179 15.0013   3
  -1   1  -3 491.703 14.9388   3
   1   1   3 445.948 15.0187   3
  -1   1  -3 465.878 14.8168   2
   1   1   3 471.985 14.9270   3
   3  -1   3 1.85784 0.48453   2
   3  -1   3 2.81516 0.71030   3
   3  -1   3 1.10554 0.39043   3
  -3  -1  -3 1.02108 0.43853   3
  -3  -1  -3 1.39088 0.56711   3
  -3   1  -3 1.02619 0.45508   3
   3   1   3 1.79238 0.46607   3
  -3   1  -3 1.58640 0.52716   3
   3   1   3 1.51839 0.63422   2
   3   1   3 0.97961 0.51631   3
  -5  -1  -3 3.76190 0.65257   3
   5  -1   3 7.72947 1.06915   3
  -5  -1  -3 4.82922 0.85677   3
   5  -1   3 4.54267 0.65225   3
   5   1   3 4.30484 0.70964   3
   5   1   3 3.55854 0.70319   3
  -5   1  -3 5.39215 0.81979   3
  -5   1  -3 4.49449 0.70921   3
  -7  -1  -3 10.8301 1.03663   3
   7  -1   3 9.04404 0.99272   3
   7  -1   3 10.7909 1.14469   3
  -7  -1  -3 10.6251 1.13564   3
  -7   1  -3 9.90387 1.08256   3
   7   1   3 9.48105 1.14803   3
  -7   1  -3 9.43934 1.01277   3
   7   1   3 8.22370 0.94733   3
  -9  -1  -3 0.71967 0.62110   3
   9  -1   3 0.56803 0.76340   3
  -9  -1  -3 2.80097 0.94558   3
   9  -1   3 0.51623 0.87935   3
  -9   1  -3 1.39951 0.77243   3
   9   1   3 1.64200 0.76498   3
  -9   1  -3 0.33093 0.79881   3
   9   1   3 2.60546 0.93151   3
  11  -1   3 11.0901 1.52949   3
 -11  -1  -3 12.3278 1.45988   3
 -11  -1  -3 11.1949 1.44325   3
  11  -1   3 13.0331 1.58383   3
  11   1   3 12.4528 1.61609   3
 -11   1  -3 12.3771 1.53894   3
  11   1   3 13.2348 1.63559   3
 -11   1  -3 12.0817 1.44533   3
  13  -1   3 24.1011 2.12855   3
 -13  -1  -3 22.0701 1.93420   3
 -13  -1  -3 25.9834 2.19271   3
  13  -1   3 24.6988 2.28643   3
  13  -1   3 27.0095 2.01521   2
  13   1   3 22.3802 2.20811   3
 -13   1  -3 20.3121 1.90312   3
  13   1   3 21.5163 2.24203   3
  15  -1   3 2.84903 1.60778   2
  15  -1   3 1.42507 1.48960   3
  15   1   3 -0.8507 1.59955   2
  15   1   3 0.97283 1.41567   3
 -17  -1  -3 1.45736 1.45614   3
  17  -1   3 2.06515 1.77645   3
  17  -1   3 -0.2173 2.20721   2
  17   1   3 1.93940 2.36243   2
 -17   1  -3 1.48646 1.57922   3
  17   1   3 -3.7924 1.96846   3
  19  -1   3 5.83020 2.80054   3
 -19  -1  -3 1.93480 1.96461   3
  19   1   3 -0.6392 2.77526   3
 -19   1  -3 0.00588 1.70610   3
 -21  -1  -3 12.7681 2.95105   3
  21  -1   3 12.9945 3.53064   3
 -21   1  -3 14.9087 2.98468   3
  21   1   3 6.71549 3.16882   3
 -22  -2   3 -1.7653 2.62055   3
  22  -2  -3 8.41478 3.71916   3
  22   2  -3 2.73430 2.77475   3
 -22   2   3 2.34283 2.73511   3
  20  -2  -3 0.51123 2.66626   3
 -20  -2   3 3.23461 2.08323   3
 -20   2   3 0.05470 2.04177   3
  20   2  -3 -1.9696 2.03450   3
  18  -2  -3 3.43055 1.94448   3
 -18  -2   3 -0.1249 1.52244   3
  18   2  -3 3.85112 2.11058   3
 -18   2   3 1.31653 1.50212   3
  16  -2  -3 9.08286 1.86273   3
 -16  -2   3 6.00040 1.49511   3
 -16   2   3 2.87021 1.36006   3
  16   2  -3 6.40224 1.53438   3
  14  -2  -3 41.1699 2.86076   2
  14  -2  -3 41.8193 2.41382   3
  14  -2  -3 40.9214 2.86447   3
 -14  -2   3 41.7836 2.58217   3
 -14  -2   3 43.5569 2.56919   3
  14   2  -3 34.4366 2.73675   2
 -14   2   3 46.6024 2.59965   3
  14   2  -3 40.9781 2.38910   3
 -14   2   3 42.2243 2.67185   3
  14   2  -3 43.4139 2.75069   3
  12  -2  -3 20.4489 1.91044   3
  12  -2  -3 22.1005 1.62885   3
  12  -2  -3 18.3650 1.90093   2
 -12  -2   3 19.1174 1.68090   3
 -12  -2   3 19.9434 1.71375   3
 -12   2   3 18.5755 1.66418   3
  12   2  -3 22.1768 1.87658   3
  12   2  -3 22.1826 1.65415   3
 -12   2   3 21.7919 1.79100   3
  12   2  -3 20.3620 1.88793   2
  10  -2  -3 92.4384 3.92991   2
 -10  -2   3 96.7499 3.81666   3
  10  -2  -3 96.5898 3.70763   3
 -10  -2   3 88.3892 3.69228   3
  10  -2  -3 92.0351 3.95148   3
  10   2  -3 96.4287 3.89002   2
  10   2  -3 103.557 3.74751   3
 -10   2   3 96.8060 3.89712   3
  10   2  -3 90.7211 3.86413   3
 -10   2   3 93.7728 3.78745   3
 -10   2   3 96.0208 3.86512   2
  -8  -2   3 21.9930 1.39912   3
   8  -2  -3 22.2194 1.38603   3
   8  -2  -3 22.8245 1.54661   2
   8  -2  -3 22.2997 1.53919   3
  -8   2   3 23.9383 1.52784   2
   8   2  -3 21.2941 1.47920   3
  -8   2   3 21.2007 1.41004   3
   8   2  -3 23.0130 1.50499   2
  -8   2   3 21.9978 1.59035   3
   8   2  -3 22.0767 1.38333   3
   6  -2  -3 0.13131 0.52359   3
  -6  -2   3 -0.3064 0.51533   2
   6  -2  -3 0.27226 0.48300   3
   6  -2  -3 -0.9299 0.56687   2
  -6  -2   3 -0.1745 0.47130   3
  -6  -2   3 -0.0942 0.53688   3
  -6   2   3 -0.1341 0.56660   2
   6   2  -3 -0.5909 0.47022   2
   6   2  -3 -0.0304 0.44824   3
   6   2  -3 0.16090 0.43100   3
  -6   2   3 -0.0919 0.65355   3
  -6   2   3 -0.0505 0.45643   3
  -4  -2   3 111.335 3.74979   3
   4  -2  -3 104.568 3.78133   3
  -4  -2   3 112.208 3.78523   3
   4  -2  -3 105.254 3.92384   2
   4  -2  -3 100.949 3.85936   3
  -4  -2   3 103.662 3.70208   2
  -4   2   3 103.188 3.84317   2
   4   2  -3 108.728 3.74322   3
  -4   2   3 100.648 3.78817   3
  -4   2   3 107.494 3.88361   3
   4   2  -3 105.826 3.76034   2
   4   2  -3 108.543 3.80619   3
   2  -2  -3 43.6562 1.92911   3
   2  -2  -3 42.1729 1.84363   3
   2  -2  -3 43.1086 1.95522   2
  -2  -2   3 43.8579 1.69228   2
  -2  -2   3 42.7474 1.78628   3
  -2  -2   3 43.3266 1.76119   3
   2   2  -3 41.3952 1.71899   2
   2   2  -3 40.1211 1.81551   3
  -2   2   3 42.1480 1.83321   3
   2   2  -3 44.9214 1.79684   3
  -2   2   3 40.1267 1.90300   2
  -2   2   3 45.8940 1.93351   3
   0  -2  -3 1066.02 32.6093   2
   0  -2  -3 1049.15 32.5830   3
   0  -2  -3 1058.90 32.5189   3
   0  -2   3 1044.32 32.2520   2
   0  -2   3 1072.36 32.4444   3
   0  -2   3 1033.15 32.3567   3
   0   2   3 1061.52 32.6070   3
   0   2  -3 1039.89 32.5127   3
   0   2  -3 1117.96 32.4530   3
   0   2   3 1010.83 32.6021   2
   0   2  -3 1029.21 32.3271   2
   0   2   3 1067.40 32.5314   3
   2  -2   3 651.307 20.9853   2
   2  -2   3 670.259 21.2636   3
  -2  -2  -3 659.915 21.3459   3
   2  -2   3 678.038 21.1335   3
  -2  -2  -3 670.910 21.3038   3
   2   2   3 675.559 21.2757   3
   2   2   3 688.189 21.3607   2
  -2   2  -3 683.317 21.3116   3
  -2   2  -3 739.110 21.2292   3
   2   2   3 715.998 21.4020   3
  -4  -2  -3 40.0311 1.85280   3
   4  -2   3 41.6535 1.87196   3
   4  -2   3 39.5321 1.58848   2
  -4  -2  -3 39.5357 1.85764   3
   4  -2   3 38.8114 1.67656   3
   4   2   3 37.1046 1.76140   3
   4   2   3 36.7249 1.93068   2
  -4   2  -3 39.0019 1.77187   3
  -4   2  -3 39.2692 1.80510   3
   4   2   3 42.1562 1.95048   3
   6  -2   3 218.829 7.30154   3
  -6  -2  -3 210.841 7.42459   3
   6  -2   3 240.846 7.49040   3
  -6  -2  -3 218.718 7.43458   3
  -6   2  -3 196.656 7.49313   3
   6   2   3 214.740 7.36467   3
  -6   2  -3 222.817 7.38882   3
   6   2   3 234.986 7.53722   3
   8  -2   3 29.4417 1.70282   3
   8  -2   3 28.5317 1.77277   3
  -8  -2  -3 30.2166 1.81515   3
   8   2   3 30.8210 1.75244   3
  -8   2  -3 31.8161 1.77750   3
  -8   2  -3 30.0784 1.75108   3
   8   2   3 30.5985 1.88494   3
  10  -2   3 2.43836 1.02376   3
 -10  -2  -3 3.58094 0.94612   3
 -10  -2  -3 0.28917 0.77428   3
  10  -2   3 1.83390 0.79192   2
  10  -2   3 3.36379 1.04113   3
 -10   2  -3 0.86329 0.85979   3
 -10   2  -3 3.34558 0.91179   3
  10   2   3 2.45197 0.88240   3
  10   2   3 2.94965 0.96908   3
  12  -2   3 96.7363 3.73112   2
  12  -2   3 96.7341 4.17067   3
  12  -2   3 91.2471 4.07457   3
 -12  -2  -3 91.9095 4.03925   3
 -12  -2  -3 89.1888 3.99170   3
 -12   2  -3 88.9087 3.97088   3
  12   2   3 99.2005 4.16216   3
 -12   2  -3 95.5165 4.10578   3
  12   2   3 94.2944 4.20416   3
  14  -2   3 -0.0790 1.23620   3
  14  -2   3 1.99613 1.39763   2
  14  -2   3 3.13785 1.60959   3
 -14  -2  -3 0.70752 1.28637   3
 -14   2  -3 0.95750 1.06679   3
  14   2   3 0.07449 1.16267   3
  14   2   3 0.82660 1.94501   3
  16  -2   3 0.99256 1.95404   2
 -16  -2  -3 -0.0895 1.34471   3
  16   2   3 1.52427 1.94195   2
  16   2   3 5.12698 1.79594   3
 -16   2  -3 1.14535 1.44175   3
  18  -2   3 2.97290 3.36237   2
  18  -2   3 2.75570 2.01608   3
 -18  -2  -3 -1.3476 1.75079   3
 -18   2  -3 1.43009 1.73781   3
  18   2   3 2.13721 2.20289   3
 -20  -2  -3 19.5711 2.88805   3
  20  -2   3 11.5448 3.28361   3
 -20   2  -3 11.0894 2.71236   3
  20   2   3 17.0157 3.11801   3
 -22  -2  -3 7.08583 4.82195   3
 -22   2  -3 10.4519 5.41045   3
  23  -3  -3 8.81417 4.36526   3
 -23  -3   3 -1.0273 2.90746   3
 -23   3   3 0.81678 3.01054   3
  23   3  -3 -0.6164 3.75110   3
 -21  -3   3 4.77250 2.38983   3
  21  -3  -3 7.69705 3.17716   3
  21   3  -3 2.28788 2.42816   3
 -21   3   3 3.84994 2.44240   3
  19  -3  -3 8.44184 2.39735   3
 -19  -3   3 -0.6802 1.73747   3
  19   3  -3 2.69843 1.84685   3
 -19   3   3 -0.6187 1.62411   3
  17  -3  -3 3.11270 2.34937   3
 -17  -3   3 0.08015 1.49181   3
  17   3  -3 1.35702 1.38027   3
 -17   3   3 2.16684 1.44923   3
 -15  -3   3 2.44445 1.27197   3
  15  -3  -3 4.60022 1.46331   3
 -15  -3   3 0.62999 1.11240   3
  15  -3  -3 1.25103 1.12857   3
  15  -3  -3 1.82162 1.85518   2
  15   3  -3 2.70389 2.49957   2
 -15   3   3 3.20562 1.44777   3
 -15   3   3 4.90606 1.40910   3
  15   3  -3 2.46776 1.29144   3
  15   3  -3 1.60396 1.41413   3
  13  -3  -3 37.6135 2.64479   2
 -13  -3   3 39.2363 2.33906   3
  13  -3  -3 35.3277 2.19036   3
  13  -3  -3 39.7506 2.65021   3
 -13  -3   3 43.1851 2.40542   3
  13   3  -3 40.6542 2.27369   3
 -13   3   3 36.9640 2.44606   3
  13   3  -3 40.7502 2.58097   2
 -13   3   3 39.5291 2.35823   3
  13   3  -3 37.2554 2.49938   3
  11  -3  -3 1.20356 0.89715   3
  11  -3  -3 2.86639 0.84428   3
 -11  -3   3 1.11844 0.76094   3
 -11  -3   3 1.59827 1.01682   3
  11  -3  -3 2.94879 1.17056   2
  11   3  -3 1.72820 0.88853   3
  11   3  -3 0.57986 0.84930   3
 -11   3   3 3.41713 1.03076   3
 -11   3   3 2.64126 0.94519   2
 -11   3   3 1.76181 0.76386   3
  11   3  -3 1.42773 0.90219   2
  -9  -3   3 35.2628 1.89415   3
  -9  -3   3 32.8317 1.79763   3
   9  -3  -3 35.4141 1.79701   3
   9  -3  -3 32.9908 1.97216   3
   9  -3  -3 34.0453 2.01898   2
   9   3  -3 33.8393 1.89854   3
  -9   3   3 34.5575 2.04479   3
  -9   3   3 35.2829 1.95578   2
   9   3  -3 31.2896 1.75428   3
   9   3  -3 35.2933 1.90126   2
  -9   3   3 33.3675 1.84105   3
   7  -3  -3 186.349 6.67804   3
  -7  -3   3 181.682 6.42545   3
  -7  -3   3 198.165 6.49077   3
   7  -3  -3 191.931 6.73000   2
  -7   3   3 179.899 6.84978   3
  -7   3   3 190.398 6.55750   3
   7   3  -3 192.385 6.58657   3
  -7   3   3 192.715 6.64102   2
   7   3  -3 187.900 6.53417   2
   7   3  -3 214.843 6.59028   3
   5  -3  -3 90.8225 3.49918   2
   5  -3  -3 85.5029 3.38742   3
  -5  -3   3 88.0585 3.20895   3
  -5  -3   3 91.6736 3.23730   3
   5  -3  -3 89.2547 3.27415   3
   5   3  -3 89.2258 3.26641   2
  -5   3   3 85.6657 3.40701   3
  -5   3   3 87.5249 3.38613   2
  -5   3   3 86.4698 3.30166   3
   5   3  -3 83.9494 3.27389   3
   5   3  -3 88.8986 3.22578   3
  -3  -3   3 126.174 4.19289   3
  -3  -3   3 124.666 4.19491   3
   3  -3  -3 124.125 4.28352   3
   3  -3  -3 113.785 4.37903   3
   3  -3  -3 118.617 4.44353   2
   3   3  -3 128.428 4.24421   3
  -3   3   3 117.603 4.39437   2
   3   3  -3 124.657 4.20043   2
  -3   3   3 123.659 4.40144   3
   3   3  -3 131.340 4.29335   3
  -3   3   3 120.555 4.30226   3
   1  -3  -3 5.62521 0.75230   3
  -1  -3   3 5.64180 0.50364   2
   1  -3  -3 4.86514 0.73563   3
  -1  -3   3 4.87250 0.65019   3
   1  -3  -3 5.72505 0.88119   2
   1   3  -3 5.28052 0.55763   2
  -1   3   3 5.39296 0.76534   3
   1   3  -3 6.98514 0.73608   3
  -1   3   3 5.21048 0.69158   3
  -1   3   3 8.01427 1.05562   2
  -1  -3  -3 90.1093 3.16797   3
   1  -3   3 82.5174 3.03693   3
  -1  -3  -3 86.7818 3.20207   3
   1  -3   3 78.8329 2.74006   2
  -1  -3  -3 85.7275 3.23482   2
   1   3   3 84.3984 3.10981   3
  -1   3  -3 85.6998 2.99802   3
   1   3   3 85.2638 3.30623   2
  -1   3  -3 78.1657 3.07091   3
   1   3   3 88.2237 3.26832   3
   3  -3   3 354.484 11.3574   3
  -3  -3  -3 363.983 11.6377   3
   3  -3   3 370.184 11.5304   3
  -3  -3  -3 362.168 11.5986   3
   3   3   3 356.373 11.5580   3
  -3   3  -3 362.916 11.4528   3
   3   3   3 379.623 11.7178   2
   3   3   3 367.141 11.7110   3
  -3   3  -3 334.470 11.4958   3
   5  -3   3 77.2707 2.86862   3
   5  -3   3 76.5567 2.99567   3
  -5  -3  -3 69.3884 2.95525   3
  -5   3  -3 81.5906 2.99212   3
  -5   3  -3 78.5189 2.92388   3
   5   3   3 73.5286 2.97295   3
  -7  -3  -3 43.2141 2.17173   3
   7  -3   3 41.6394 1.97427   3
   7  -3   3 41.9738 2.08603   3
   7   3   3 43.0706 2.05794   3
  -7   3  -3 43.0296 2.06438   3
   7   3   3 43.1259 2.19873   3
  -7   3  -3 42.5683 2.05071   3
  -9  -3  -3 18.9986 1.46978   3
   9  -3   3 20.8174 1.50489   3
   9  -3   3 18.9170 1.55390   3
   9  -3   3 18.3668 1.17926   2
  -9   3  -3 19.6305 1.55000   3
   9   3   3 19.2539 1.62850   3
  -9   3  -3 19.2010 1.44665   3
   9   3   3 22.9289 1.60811   3
 -11  -3  -3 0.13572 0.80815   3
  11  -3   3 1.67395 0.96010   3
 -11  -3  -3 1.28335 1.05525   3
  11  -3   3 -0.1409 0.95844   3
 -11   3  -3 2.01127 0.93785   3
  11   3   3 0.83250 0.95405   3
 -11   3  -3 1.81556 1.04062   3
  11   3   3 1.90719 1.16218   3
  13  -3   3 71.3271 3.48635   3
  13  -3   3 69.2533 3.12471   2
  13  -3   3 70.7099 3.55088   3
 -13  -3  -3 70.1049 3.41017   3
 -13  -3  -3 66.1897 3.48115   3
  13   3   3 72.1814 3.54744   3
 -13   3  -3 66.9734 3.48576   3
  13   3   3 64.6914 3.57395   3
 -13   3  -3 70.6664 3.36944   3
  15  -3   3 10.0201 2.02093   3
  15  -3   3 9.52138 1.93058   2
 -15  -3  -3 7.84331 2.23352   3
  15  -3   3 6.89311 1.83448   3
 -15   3  -3 10.0926 2.12518   3
  17  -3   3 2.67090 1.98907   3
  17  -3   3 0.37577 2.12657   2
 -17  -3  -3 -0.4504 1.53190   3
  17   3   3 2.61610 1.78679   3
 -17   3  -3 -0.3000 1.50675   3
  19  -3   3 -1.7034 2.50555   3
 -19  -3  -3 1.51897 2.07585   3
  19   3   3 2.15478 2.48074   3
 -19   3  -3 1.67985 1.85519   3
  21  -3   3 7.26438 3.63964   3
  21   3   3 6.25579 3.43797   3
 -21   3  -3 5.24548 2.69923   3
  22  -4  -3 13.3731 3.79146   3
 -22  -4   3 9.58537 2.97090   3
  22   4  -3 5.98193 2.64854   3
 -22   4   3 1.79485 2.81761   3
 -20  -4   3 3.50222 2.04693   3
  20  -4  -3 -6.7565 2.61225   3
 -20   4   3 1.05578 2.05631   3
  20   4  -3 2.71923 2.59847   3
  18  -4  -3 0.44216 1.87499   3
 -18  -4   3 -0.5023 1.65487   3
  18   4  -3 3.13824 1.76272   3
 -18   4   3 0.35346 1.48006   3
 -16  -4   3 47.8487 3.00048   3
  16  -4  -3 52.1553 3.55635   3
 -16  -4   3 49.8234 3.13705   3
 -16   4   3 48.1719 2.98502   3
  16   4  -3 53.0754 3.29981   3
  14  -4  -3 10.4900 1.44109   3
 -14  -4   3 11.3155 1.68696   3
  14  -4  -3 11.5759 1.95558   2
 -14  -4   3 14.3412 1.91719   3
  14  -4  -3 10.0956 1.85258   3
  14   4  -3 11.6380 1.56262   3
  14   4  -3 8.38971 1.62523   3
 -14   4   3 9.34320 1.59360   3
  14   4  -3 15.6586 2.21765   2
 -14   4   3 10.1240 1.47740   3
  12  -4  -3 13.7330 1.40965   3
  12  -4  -3 13.1716 1.72565   3
 -12  -4   3 13.5718 1.50303   3
 -12  -4   3 13.3487 1.46879   3
  12  -4  -3 13.2139 1.76147   2
  12   4  -3 11.4489 1.52876   2
  12   4  -3 10.6732 1.45125   3
 -12   4   3 13.2673 1.53310   3
  12   4  -3 12.5074 1.39200   3
 -12   4   3 11.3582 1.57842   3
 -12   4   3 11.7163 1.57590   2
  10  -4  -3 1.85984 0.86888   3
 -10  -4   3 0.41232 0.68726   3
  10  -4  -3 1.41797 0.99297   2
  10  -4  -3 2.01061 0.77538   3
 -10  -4   3 1.35805 0.85046   3
  10   4  -3 0.69163 0.85873   3
 -10   4   3 0.85545 0.86409   2
  10   4  -3 1.76700 0.70378   3
  10   4  -3 2.20344 0.93167   2
 -10   4   3 0.62298 0.98994   3
 -10   4   3 0.86107 0.70697   3
  -8  -4   3 75.4015 2.99004   3
  -8  -4   3 79.0958 3.04151   3
   8  -4  -3 76.1973 3.33793   2
   8  -4  -3 74.2630 2.98381   3
   8  -4  -3 68.7860 3.17246   3
   8   4  -3 75.1853 3.12279   3
   8   4  -3 73.1887 3.05752   2
  -8   4   3 78.5355 3.11288   3
  -8   4   3 77.1532 3.26198   3
   8   4  -3 76.7617 3.01002   3
  -8   4   3 77.0519 3.21193   2
   6  -4  -3 200.149 7.11813   3
   6  -4  -3 208.541 6.94540   3
  -6  -4   3 204.861 6.89315   3
  -6  -4   3 209.940 6.88087   3
   6   4  -3 208.583 6.88151   3
   6   4  -3 216.337 7.01686   3
   6   4  -3 211.796 6.96770   2
  -6   4   3 210.146 7.16990   3
  -6   4   3 201.341 7.11306   2
  -6   4   3 209.372 7.01794   3
   4  -4  -3 16.6925 1.13004   3
   4  -4  -3 17.0320 1.31422   2
  -4  -4   3 16.9150 1.04293   3
   4  -4  -3 14.7231 1.18883   3
  -4  -4   3 17.8776 1.00027   3
  -4   4   3 17.0125 1.12352   3
   4   4  -3 17.2535 1.02871   2
   4   4  -3 17.6678 1.04379   3
  -4   4   3 15.8073 1.23709   2
  -4   4   3 17.7318 1.26482   3
   4   4  -3 15.6727 1.06335   3
   2  -4  -3 30.1901 1.49209   3
  -2  -4   3 29.2057 1.29415   3
   2  -4  -3 31.4390 1.68257   2
   2  -4  -3 29.7669 1.56976   3
  -2  -4   3 29.4055 1.30818   3
  -2   4   3 28.7172 1.47129   3
   2   4  -3 26.8159 1.49225   3
  -2   4   3 30.8830 1.64536   2
   2   4  -3 32.1286 1.31952   2
   2   4  -3 31.6392 1.38719   3
   0  -4   3 179.164 5.70866   3
   0  -4  -3 183.169 6.19168   2
   0  -4  -3 175.803 6.06085   3
   0  -4   3 190.083 5.79805   3
   0  -4  -3 179.617 6.00774   3
   0   4   3 181.809 6.18180   2
   0   4   3 177.824 6.00761   3
   0   4  -3 166.836 5.66179   2
   0   4  -3 177.726 5.82061   3
   0   4   3 174.792 6.09526   3
  -2  -4  -3 5.52945 0.80174   3
  -2  -4  -3 4.58698 0.73349   3
   2  -4   3 5.43210 0.72079   3
  -2   4  -3 4.43604 0.68229   3
   2   4   3 4.92454 1.01923   2
   2   4   3 4.83439 0.75640   3
  -2   4  -3 4.84737 0.63434   3
   2   4   3 4.04957 0.67595   3
  -4  -4  -3 28.0464 1.52811   3
   4  -4   3 27.9112 1.43344   3
   4  -4   3 26.7375 1.26879   3
  -4  -4  -3 25.6999 1.45859   3
  -4   4  -3 26.3457 1.37425   3
   4   4   3 24.3023 1.40110   3
  -4   4  -3 28.1526 1.35228   3
   4   4   3 23.5203 1.63213   2
   6  -4   3 103.665 3.89981   3
   6  -4   3 102.139 3.75799   3
  -6  -4  -3 101.403 3.96135   3
  -6  -4  -3 110.664 4.03649   3
   6  -4   3 105.166 3.45193   2
   6   4   3 101.628 3.93205   3
   6   4   3 112.151 4.09689   3
  -6   4  -3 105.074 3.86393   3
  -8  -4  -3 3.08765 0.93011   3
   8  -4   3 1.45042 0.67139   3
  -8  -4  -3 1.80271 0.77293   3
   8  -4   3 2.78652 0.58154   2
  -8   4  -3 1.47048 0.65498   3
  -8   4  -3 2.96573 0.76057   3
   8   4   3 1.78815 0.64914   3
   8   4   3 1.80738 0.91898   3
 -10  -4  -3 2.56060 0.83258   3
  10  -4   3 2.52236 0.96586   3
  10  -4   3 3.34992 0.80589   2
 -10  -4  -3 2.84308 0.95893   3
  10  -4   3 3.77012 1.00951   3
 -10   4  -3 3.35403 0.87910   3
  10   4   3 2.52753 0.88551   3
  10   4   3 2.45792 0.94919   3
 -10   4  -3 3.51260 0.96709   3
  12  -4   3 18.2476 1.59891   2
  12  -4   3 21.9023 1.96958   3
 -12  -4  -3 18.9565 1.77222   3
 -12  -4  -3 15.1481 1.87836   3
  12  -4   3 20.2357 1.98155   3
  12   4   3 20.1211 1.89410   3
  12   4   3 17.9155 1.97904   3
 -12   4  -3 20.2220 1.91420   3
 -12   4  -3 19.6020 1.76078   3
  14  -4   3 18.1621 2.24636   3
 -14  -4  -3 18.1214 1.97554   3
  14  -4   3 19.0703 2.30663   3
  14   4   3 18.9984 2.27052   3
 -14   4  -3 18.2027 1.89605   3
 -16  -4  -3 -1.8496 1.23844   3
  16  -4   3 3.68230 2.03421   2
  16  -4   3 0.29646 1.64493   3
 -16   4  -3 1.60648 1.25001   3
  16   4   3 -0.1441 1.55906   3
 -18  -4  -3 -3.1817 1.71106   3
  18  -4   3 -5.9699 2.59895   2
  18  -4   3 1.93620 2.08366   3
  18   4   3 4.54066 2.18866   3
 -18   4  -3 -1.2817 1.70809   3
  20  -4   3 1.37627 3.20295   3
 -20  -4  -3 -3.0821 2.30103   3
 -20   4  -3 2.55373 2.38058   3
  20   4   3 1.34092 2.69874   3
 -23  -5   3 10.3691 3.37323   3
  23  -5  -3 -5.8106 3.80600   3
  23   5  -3 13.9573 3.44529   3
 -23   5   3 4.27343 3.54351   3
 -21  -5   3 4.08961 2.56947   3
  21  -5  -3 2.38110 3.25030   3
 -21   5   3 -0.8166 2.47285   3
  21   5  -3 -3.0628 2.33687   3
  19  -5  -3 0.49018 2.59863   3
 -19  -5   3 0.61230 1.92199   3
  19   5  -3 0.22284 1.70343   3
 -19   5   3 1.71496 1.74679   3
 -17  -5   3 2.53657 1.51870   3
  17   5  -3 1.88142 1.51139   3
 -17   5   3 0.33458 1.37867   3
 -15  -5   3 35.5783 2.53995   3
  15  -5  -3 35.1657 2.88101   3
  15  -5  -3 31.9091 3.26487   2
 -15  -5   3 38.6396 2.52721   3
  15  -5  -3 36.1849 2.54019   3
 -15   5   3 41.1071 2.55300   3
  13  -5  -3 12.6731 1.92855   3
 -13  -5   3 12.4627 1.67550   3
 -13  -5   3 13.9613 1.74773   3
  13  -5  -3 11.7930 1.93504   2
  13  -5  -3 12.2279 1.47762   3
 -13   5   3 13.1279 1.85220   2
  13   5  -3 16.3527 1.99182   2
 -13   5   3 11.7781 1.58725   3
  13   5  -3 11.3906 1.49547   3
  13   5  -3 13.3770 1.74908   3
 -13   5   3 13.1426 1.59275   3
 -11  -5   3 0.85442 0.75121   3
 -11  -5   3 1.21539 0.81064   3
  11  -5  -3 -0.6137 1.08376   2
  11  -5  -3 1.71913 0.76334   3
  11  -5  -3 0.45884 1.04650   3
 -11   5   3 0.19682 0.95706   2
 -11   5   3 0.12077 1.06856   3
  11   5  -3 1.15090 0.86807   3
  11   5  -3 0.25044 0.87720   2
  11   5  -3 1.46830 0.84969   3
 -11   5   3 0.30702 0.76175   3
  -9  -5   3 4.09752 0.93307   3
  -9  -5   3 4.67508 0.89430   3
   9  -5  -3 3.33195 1.07241   2
   9  -5  -3 3.77177 0.74327   3
   9  -5  -3 4.26009 0.99142   3
   9   5  -3 4.80379 0.93384   3
   9   5  -3 4.25023 0.94577   3
   9   5  -3 3.81949 0.88103   2
  -9   5   3 3.61257 0.82208   3
  -9   5   3 4.14822 1.08526   3
  -9   5   3 3.16637 0.92833   2
   7  -5  -3 8.67297 1.12786   3
  -7  -5   3 8.83346 0.91338   3
  -7  -5   3 11.3278 0.95550   3
   7  -5  -3 10.2978 1.16779   3
   7  -5  -3 9.07169 1.27183   2
  -7   5   3 10.9206 1.05072   3
  -7   5   3 10.3318 1.35911   2
   7   5  -3 8.46925 0.95302   3
  -7   5   3 9.85076 1.26510   3
   7   5  -3 9.40840 0.93640   3
   7   5  -3 10.3947 0.98323   2
   5  -5  -3 305.422 9.46220   3
   5  -5  -3 291.677 9.83683   2
  -5  -5   3 292.991 9.30622   3
  -5  -5   3 284.617 9.32075   3
  -5   5   3 298.639 9.63415   3
   5   5  -3 293.731 9.42107   2
   5   5  -3 288.392 9.43346   3
   5   5  -3 285.802 9.36289   3
  -5   5   3 285.619 9.65178   2
  -5   5   3 289.981 9.52744   3
   3  -5  -3 652.532 20.2790   3
   3  -5  -3 669.314 20.4612   2
   3  -5  -3 667.943 20.1300   3
  -3  -5   3 651.090 19.8875   3
  -3  -5   3 649.632 19.8669   3
  -3   5   3 644.100 20.1832   3
  -3   5   3 639.451 20.3375   2
   3   5  -3 605.276 19.9609   3
  -3   5   3 664.538 20.2672   3
   3   5  -3 640.785 19.9566   2
   3   5  -3 600.904 19.9996   3
   1  -5  -3 147.459 5.55960   2
   1  -5  -3 159.751 5.42086   3
  -1  -5   3 160.282 5.00133   3
   1  -5  -3 157.227 5.35010   3
  -1  -5   3 155.104 5.02873   3
  -1   5   3 156.635 5.46147   3
   1   5  -3 160.277 5.20333   3
   1   5  -3 156.056 5.05542   2
  -1   5   3 146.452 5.32977   3
   1   5  -3 170.953 5.16601   3
  -1   5   3 154.347 5.55588   2
   1  -5   3 55.6672 2.03676   3
  -1  -5  -3 56.8056 2.50150   2
   1  -5   3 57.5523 1.95790   3
  -1  -5  -3 55.0563 2.33288   3
  -1  -5  -3 53.8643 2.31958   3
   1   5   3 54.7663 2.51736   2
  -1   5  -3 55.2032 2.08755   3
   1   5   3 59.2807 2.44300   3
   1   5   3 56.2525 2.32254   3
  -3  -5  -3 37.5665 1.79749   3
  -3  -5  -3 37.5594 1.85477   3
   3  -5   3 37.5791 1.62906   3
   3  -5   3 33.5486 1.66597   3
   3   5   3 34.9186 1.95394   2
  -3   5  -3 42.4254 1.74322   3
   3   5   3 36.4171 1.78235   3
  -3   5  -3 40.4227 1.62457   3
   3   5   3 39.2785 1.93424   3
  -5  -5  -3 20.5862 1.45916   3
   5  -5   3 21.2975 1.14942   3
  -5  -5  -3 22.0511 1.35014   3
   5  -5   3 20.7650 1.26682   3
   5   5   3 20.7805 1.45447   3
  -5   5  -3 20.1042 1.25267   3
  -5   5  -3 21.7521 1.26261   3
   5   5   3 23.4644 1.38062   3
   7  -5   3 93.5494 3.65526   3
  -7  -5  -3 91.5430 3.74147   3
   7  -5   3 96.7776 3.58446   3
   7  -5   3 96.8544 3.25301   2
  -7  -5  -3 96.6848 3.81944   3
   7   5   3 97.4939 3.90006   3
  -7   5  -3 95.9184 3.67352   3
  -7   5  -3 99.2605 3.66516   3
   7   5   3 94.5396 3.73305   3
   9  -5   3 2.42253 0.83093   3
  -9  -5  -3 3.65556 1.00238   3
   9  -5   3 3.13034 0.74094   2
   9  -5   3 2.04342 0.89941   3
  -9  -5  -3 2.73450 0.90638   3
  -9   5  -3 2.28760 0.69615   3
   9   5   3 2.51356 0.96982   3
   9   5   3 2.09071 0.84316   3
  -9   5  -3 3.58842 0.91155   3
 -11  -5  -3 13.1185 1.71658   3
  11  -5   3 14.5817 1.71094   3
  11  -5   3 12.0662 1.31354   2
 -11  -5  -3 11.5574 1.48483   3
  11  -5   3 11.3553 1.60447   3
  11   5   3 11.4600 1.62501   3
 -11   5  -3 12.2185 1.44726   3
  11   5   3 13.0920 1.79487   3
  13  -5   3 2.30152 1.31438   3
  13  -5   3 2.68425 1.31973   3
 -13  -5  -3 4.20044 1.20281   3
  13  -5   3 4.83738 1.31682   2
 -13  -5  -3 1.99647 1.24363   3
 -13   5  -3 0.64798 0.90868   3
 -13   5  -3 5.73831 1.68613   3
  13   5   3 3.40479 1.30831   3
  13   5   3 1.26177 1.21837   3
  15  -5   3 -0.4316 1.81328   2
  15  -5   3 0.68735 1.48537   3
  15  -5   3 3.46292 1.69957   3
 -15  -5  -3 -0.1616 1.33204   3
 -15   5  -3 -0.9899 1.23603   3
  15   5   3 -0.5575 1.51435   3
  17  -5   3 0.92731 1.95413   3
 -17  -5  -3 -0.9042 1.48303   3
  17  -5   3 -2.6148 2.21188   2
  17   5   3 -0.3952 1.76457   3
 -17   5  -3 0.89635 1.51511   3
 -19  -5  -3 1.79016 2.11090   3
  19  -5   3 -0.3984 2.58239   3
 -19   5  -3 3.25878 2.24688   3
  19   5   3 1.19459 2.51507   3
  21  -5   3 -0.5496 3.50454   3
 -21  -5  -3 2.71021 2.67228   3
 -21   5  -3 6.82117 2.88202   3
  21   5   3 8.03015 3.37945   3
 -22  -6   3 -1.9774 2.53558   3
  22  -6  -3 2.53355 3.71651   3
  22   6  -3 4.52062 3.13688   3
 -22   6   3 -0.3621 2.66292   3
 -20  -6   3 -1.1914 1.94952   3
  20  -6  -3 -3.8872 2.71330   3
  20   6  -3 -2.0747 1.98078   3
 -20   6   3 -3.2134 1.98367   3
 -18  -6   3 0.78609 1.73091   3
  18  -6  -3 -2.4249 2.04498   3
  18   6  -3 0.59837 1.96221   3
 -18   6   3 0.39972 1.67981   3
 -16  -6   3 0.05929 1.38386   3
  16  -6  -3 -0.9639 1.67506   3
 -16  -6   3 2.49150 1.51067   3
 -16   6   3 -0.9072 1.25775   3
  16   6  -3 1.31520 1.31603   3
 -14  -6   3 52.3708 2.94367   3
  14  -6  -3 52.9032 3.26078   3
 -14  -6   3 57.1177 2.89451   3
  14  -6  -3 51.5606 3.49240   2
 -14   6   3 56.4464 2.95695   3
  14   6  -3 54.4819 2.87030   3
 -14   6   3 54.5116 3.16614   2
 -14   6   3 48.4616 3.08122   3
  14   6  -3 56.9131 3.24622   3
  14   6  -3 53.8426 3.17696   2
  12  -6  -3 15.3402 2.02112   2
  12  -6  -3 15.0916 1.88559   3
 -12  -6   3 17.1599 1.57068   3
 -12  -6   3 14.0700 1.51479   3
  12  -6  -3 13.8961 1.44722   3
  12   6  -3 13.3350 1.59659   2
 -12   6   3 16.1163 1.78735   2
 -12   6   3 15.5766 1.63354   3
 -12   6   3 16.8354 1.88591   3
  12   6  -3 14.1844 1.49308   3
  12   6  -3 14.5892 1.71824   3
 -10  -6   3 8.20156 1.15677   3
  10  -6  -3 9.66970 1.52392   3
  10  -6  -3 9.03346 1.14043   3
  10  -6  -3 8.14118 1.58886   2
 -10  -6   3 8.29451 1.12039   3
  10   6  -3 8.14710 1.23734   3
 -10   6   3 10.6294 1.59693   2
 -10   6   3 8.21101 1.42460   3
 -10   6   3 8.94548 1.32065   3
  10   6  -3 8.38083 1.10058   3
  10   6  -3 9.64179 1.32932   2
   8  -6  -3 46.7175 2.10133   3
  -8  -6   3 45.9219 1.99998   3
  -8  -6   3 44.5536 2.00353   3
   8  -6  -3 40.7100 2.43827   2
   8  -6  -3 44.2000 2.31363   3
   8   6  -3 42.1314 2.15572   3
   8   6  -3 43.1100 2.11785   2
  -8   6   3 44.1331 2.33397   2
  -8   6   3 43.2171 2.32110   3
  -8   6   3 42.8178 2.14955   3
   8   6  -3 48.1532 2.08353   3
   6  -6  -3 64.5449 2.89972   2
   6  -6  -3 63.3868 2.49394   3
  -6  -6   3 60.0678 2.31417   3
  -6  -6   3 60.2088 2.36959   3
  -6   6   3 60.0726 2.56343   3
  -6   6   3 59.9397 2.72303   2
   6   6  -3 55.2150 2.66125   2
   6   6  -3 58.2272 2.47828   3
  -6   6   3 55.7276 2.92573   3
   6   6  -3 69.6756 2.46973   3
   4  -6  -3 81.2613 3.41100   2
   4  -6  -3 76.8837 3.00539   3
   4  -6  -3 77.1297 3.17938   3
  -4  -6   3 80.4517 2.76759   3
   4   6  -3 79.1757 2.92820   2
  -4   6   3 79.6606 3.21020   3
   4   6  -3 86.2370 2.99017   3
  -4   6   3 77.7695 3.30948   2
  -4   6   3 76.5084 3.08050   3
   4   6  -3 83.0382 2.91441   3
   2  -6  -3 160.749 5.80036   3
   2  -6  -3 171.851 5.70697   3
   2  -6  -3 168.014 6.02685   2
   2   6  -3 172.811 5.54850   3
  -2   6   3 170.425 5.88467   3
   2   6  -3 174.012 5.48068   2
   2   6  -3 166.082 5.50543   3
  -2   6   3 165.531 5.98970   2
  -2   6   3 167.661 5.76151   3
   0  -6  -3 31.8363 1.65304   3
   0  -6  -3 38.0429 1.70420   3
   0  -6  -3 31.1075 1.83295   2
   0   6  -3 35.3503 1.28262   2
   0   6   3 34.9600 1.93865   2
   0   6   3 32.5918 1.64248   3
   0   6   3 36.2151 1.82068   3
   0   6  -3 33.9898 1.40395   3
  -2  -6  -3 333.582 10.6035   3
  -2  -6  -3 329.711 10.6165   3
   2   6   3 328.012 10.5801   3
  -2   6  -3 319.260 10.3016   3
   2   6   3 332.522 10.7166   3
   2   6   3 321.314 10.8664   2
   4  -6   3 7.43729 0.73811   3
  -4  -6  -3 7.45465 0.95096   3
  -4  -6  -3 7.23663 0.86953   3
   4  -6   3 7.11285 0.81112   3
   4   6   3 11.9643 1.65042   3
   4   6   3 7.24905 0.91590   3
  -4   6  -3 7.49876 0.78033   3
   4   6   3 8.18825 1.28929   2
  -4   6  -3 7.77866 0.79512   3
   6  -6   3 32.3212 1.66098   3
   6  -6   3 33.8225 1.55666   3
  -6  -6  -3 32.5882 1.86572   3
  -6   6  -3 32.3472 1.62922   3
  -6   6  -3 32.6922 1.67038   3
   6   6   3 31.4827 1.74770   3
   6   6   3 33.1604 1.88675   3
  -8  -6  -3 46.9235 2.28666   3
   8  -6   3 45.6224 2.24037   3
  -8  -6  -3 47.8391 2.45118   3
   8  -6   3 45.3732 2.14726   3
   8  -6   3 46.6263 1.89795   2
   8   6   3 49.4191 2.51731   3
  -8   6  -3 45.8224 2.22712   3
   8   6   3 47.1617 2.33650   3
  -8   6  -3 46.8023 2.22581   3
  10  -6   3 33.4224 1.99620   3
 -10  -6  -3 32.1179 2.06199   3
 -10  -6  -3 34.2475 2.20491   3
  10  -6   3 34.5076 2.11907   3
  10  -6   3 33.8548 1.73003   2
 -10   6  -3 35.0228 1.96250   3
  10   6   3 29.8578 2.21743   3
  10   6   3 33.8028 2.12516   3
 -10   6  -3 34.8641 2.04206   3
  12  -6   3 18.8067 1.95261   3
 -12  -6  -3 21.9389 1.88860   3
 -12  -6  -3 20.9105 2.10537   3
  12  -6   3 22.0436 1.96602   3
  12   6   3 19.5755 1.96026   3
  12   6   3 19.9692 2.09583   3
 -12   6  -3 23.4149 1.97967   3
 -12   6  -3 18.7299 1.77660   3
  14  -6   3 1.40403 1.40875   3
  14  -6   3 -0.5133 1.37894   3
  14  -6   3 -0.6164 1.41966   2
 -14  -6  -3 -0.5060 1.02597   3
 -14   6  -3 2.14222 1.21760   3
  14   6   3 0.08442 1.25089   3
 -16  -6  -3 3.20150 1.60157   3
  16  -6   3 5.64130 1.99096   3
  16  -6   3 1.93988 2.12460   2
  16  -6   3 7.07586 2.19945   3
 -16   6  -3 3.58011 1.41620   3
  16   6   3 5.26481 2.01005   3
 -18  -6  -3 0.48982 1.93467   3
  18  -6   3 -1.5357 2.15372   3
 -18   6  -3 1.42314 1.94788   3
  18   6   3 -0.0533 2.26859   3
 -20  -6  -3 2.88967 2.67932   3
  20  -6   3 0.71435 3.08921   3
  20   6   3 2.29533 2.88931   3
 -20   6  -3 5.21859 2.73258   3
  23  -7  -3 5.60526 4.08503   3
 -23  -7   3 -5.1774 3.14435   3
 -23   7   3 0.36324 3.26774   3
  23   7  -3 0.17017 3.41898   3
  21  -7  -3 9.45259 3.44033   3
 -21  -7   3 1.36556 2.47236   3
  21   7  -3 2.26559 2.32858   3
 -21   7   3 -4.0629 2.32810   3
 -19  -7   3 0.11276 1.85674   3
  19  -7  -3 4.23774 2.31818   3
 -19   7   3 2.26264 1.96472   3
  19   7  -3 -2.8008 1.92358   3
 -17  -7   3 6.61147 1.75740   3
 -17   7   3 4.85581 1.65146   3
  17   7  -3 2.40523 1.63694   3
 -15  -7   3 23.7797 2.29490   3
  15  -7  -3 22.0285 2.72495   3
 -15  -7   3 28.1572 2.22730   3
  15  -7  -3 20.5155 2.15823   3
  15  -7  -3 28.9717 4.16338   2
  15   7  -3 24.2720 2.41477   3
 -15   7   3 28.7487 2.64696   2
 -15   7   3 26.0506 2.30415   3
  13  -7  -3 1.29050 1.41889   3
 -13  -7   3 3.49033 1.18630   3
  13  -7  -3 2.61281 0.99312   3
  13  -7  -3 3.11017 1.61653   2
 -13  -7   3 1.31120 1.05568   3
 -13   7   3 3.11183 1.35356   2
  13   7  -3 3.16402 1.34190   2
  13   7  -3 1.28564 1.00929   3
 -13   7   3 1.94567 1.15747   3
  13   7  -3 4.13893 1.38147   3
 -13   7   3 3.74798 1.51841   3
  11  -7  -3 17.6727 2.18886   2
  11  -7  -3 13.6673 1.71751   3
 -11  -7   3 17.8792 1.43829   3
 -11  -7   3 17.9091 1.50479   3
  11  -7  -3 17.3755 1.43917   3
  11   7  -3 17.0770 1.47774   3
 -11   7   3 16.7327 1.73169   2
  11   7  -3 12.9708 1.57150   3
 -11   7   3 14.7785 1.78319   3
 -11   7   3 15.7566 1.56321   3
  11   7  -3 14.3632 1.54433   2
  -9  -7   3 -0.6037 0.61722   3
   9  -7  -3 0.03485 0.62778   3
   9  -7  -3 -0.2463 0.82091   3
   9  -7  -3 0.65601 1.04932   2
  -9  -7   3 -0.0587 0.60462   3
   9   7  -3 0.11377 0.61998   3
   9   7  -3 0.53468 0.76779   2
   9   7  -3 0.41815 0.58676   3
  -9   7   3 1.46939 0.98689   2
  -9   7   3 1.69547 0.98321   3
  -9   7   3 -0.1066 0.63925   3
   7  -7  -3 14.0864 1.53485   2
   7  -7  -3 12.2286 1.25871   3
  -7  -7   3 11.4367 0.98887   3
  -7  -7   3 12.7204 0.94400   3
   7  -7  -3 11.4288 1.22050   3
   7   7  -3 12.5034 1.03611   3
   7   7  -3 12.7387 1.09966   3
  -7   7   3 11.6616 1.32140   2
  -7   7   3 11.4623 1.14307   3
  -7   7   3 12.3044 1.37675   3
   7   7  -3 12.0342 1.10364   2
  -5  -7   3 9.54701 0.69939   3
  -5  -7   3 8.90658 0.82174   3
   5  -7  -3 8.50950 0.90846   3
   5  -7  -3 7.50132 1.02786   3
   5  -7  -3 10.4891 1.47082   2
  -5   7   3 8.64424 0.94276   3
   5   7  -3 8.18350 0.85355   2
   5   7  -3 8.91108 0.84849   3
   5   7  -3 8.64375 0.84318   3
  -5   7   3 8.57873 1.20702   2
  -5   7   3 9.75157 1.33973   3
   3  -7  -3 0.31074 0.59584   3
   3  -7  -3 -0.1458 0.74385   2
   3  -7  -3 0.48704 0.50122   3
   3   7  -3 0.40874 0.45631   3
  -3   7   3 -0.2262 0.71153   2
  -3   7   3 -0.4514 0.44073   3
   3   7  -3 0.42445 0.44865   2
   1  -7  -3 36.2973 1.78371   3
   1  -7  -3 36.6915 1.74007   3
   1  -7  -3 36.5557 2.03846   2
   1   7  -3 37.6987 1.47392   3
  -1   7   3 33.3679 1.99754   2
   1   7  -3 35.5293 1.41725   2
  -1   7   3 36.9149 1.76831   3
   1   7  -3 37.1422 1.52497   3
  -1   7   3 36.7070 1.89297   3
  -1  -7  -3 201.973 6.85802   3
  -1  -7  -3 205.691 6.86061   3
  -1   7  -3 216.443 6.65166   3
   1   7   3 199.248 7.19184   2
   1   7   3 203.091 6.89578   3
   1   7   3 209.545 6.97694   3
  -1   7  -3 196.611 6.52108   3
  -3  -7  -3 29.5087 1.54726   3
  -3  -7  -3 29.2081 1.61855   3
   3   7   3 28.1529 1.57224   3
  -3   7  -3 31.1518 1.46362   3
  -3   7  -3 31.6725 1.35979   3
   3   7   3 28.2938 1.84141   2
   3   7   3 27.9886 1.91518   3
  -5  -7  -3 20.2443 1.34001   3
   5  -7   3 19.1609 1.18420   3
  -5  -7  -3 22.5373 1.51292   3
   5  -7   3 21.0056 1.11300   3
  -5   7  -3 22.3431 1.21991   3
   5   7   3 20.5453 1.51449   3
   5   7   3 19.7498 1.34722   3
  -5   7  -3 19.8708 1.23097   3
   7  -7   3 37.6538 1.84443   3
  -7  -7  -3 38.5441 2.09524   3
  -7  -7  -3 35.0300 1.91664   3
   7  -7   3 37.9869 1.75263   3
   7   7   3 33.6378 1.94253   3
   7   7   3 34.8516 2.09919   3
  -7   7  -3 37.4480 1.85749   3
  -7   7  -3 36.4311 1.85098   3
  -9  -7  -3 1.38847 1.10295   3
  -9  -7  -3 0.43325 0.71375   3
   9  -7   3 1.25397 0.88099   3
   9  -7   3 1.40050 0.67962   2
   9  -7   3 1.35207 0.79445   3
  -9   7  -3 -0.3678 0.81891   3
   9   7   3 0.49702 1.07086   3
  -9   7  -3 -0.1255 0.67688   3
   9   7   3 -0.4028 0.72087   3
 -11  -7  -3 6.27412 1.36752   3
 -11  -7  -3 5.42101 1.21596   3
  11  -7   3 7.23725 1.17036   2
  11  -7   3 6.89252 1.25731   3
  11  -7   3 8.46234 1.46527   3
  11   7   3 5.64927 1.22841   3
 -11   7  -3 6.54055 1.33477   3
  11   7   3 3.74398 1.10976   3
 -11   7  -3 8.45246 1.24754   3
  13  -7   3 2.21591 1.28805   3
  13  -7   3 2.93289 1.40962   3
  13  -7   3 2.69903 1.32384   2
 -13  -7  -3 1.42934 1.11727   3
 -13  -7  -3 -2.2302 1.61327   3
 -13   7  -3 3.46919 1.29526   3
 -13   7  -3 0.15203 1.15290   3
  13   7   3 1.28833 1.33566   3
  15  -7   3 6.60036 1.82429   3
  15  -7   3 4.14920 1.76640   3
 -15  -7  -3 1.51290 1.24160   3
  15  -7   3 3.61156 1.92910   2
  15   7   3 4.15454 1.58603   3
  17  -7   3 4.43546 2.29289   2
  17  -7   3 0.05032 1.92714   3
 -17  -7  -3 -0.1525 1.74458   3
 -17   7  -3 0.95598 1.72087   3
  17   7   3 -0.0353 1.80822   3
  19  -7   3 4.38208 2.73755   3
 -19  -7  -3 7.09536 2.45837   3
  19   7   3 5.75476 2.58641   3
 -19   7  -3 4.65357 2.25080   3
  21  -7   3 2.22512 4.04497   3
 -21  -7  -3 -4.8433 2.73944   3
  21   7   3 6.67923 3.47734   3
 -21   7  -3 -6.2357 2.83992   3
 -22  -8   3 -2.0019 2.89849   3
  22  -8  -3 4.68597 4.08472   3
 -22   8   3 5.78241 2.91518   3
  22   8  -3 2.25138 3.30861   3
 -20  -8   3 0.91127 2.26101   3
  20  -8  -3 0.76645 2.91638   3
 -20   8   3 2.21515 2.28944   3
  20   8  -3 2.40252 2.65824   3
 -18  -8   3 2.02084 1.71305   3
  18  -8  -3 4.07435 2.46772   3
  18   8  -3 2.11341 1.70030   3
 -18   8   3 1.04496 1.71103   3
  16  -8  -3 19.9807 2.84059   3
 -16  -8   3 18.5282 2.13596   3
 -16  -8   3 20.0551 2.28375   3
  16   8  -3 18.4329 2.54373   3
  14  -8  -3 0.24637 1.18017   3
 -14  -8   3 1.33967 1.19327   3
  14  -8  -3 2.88575 2.08382   2
  14  -8  -3 0.56042 1.44995   3
 -14  -8   3 4.14868 1.25408   3
  14   8  -3 4.22446 1.38666   3
 -14   8   3 2.65868 1.38514   2
 -14   8   3 3.06497 1.72790   3
 -14   8   3 3.35696 1.19627   3
  14   8  -3 4.64842 3.01905   2
  14   8  -3 0.92498 1.13099   3
 -12  -8   3 4.52311 1.13916   3
 -12  -8   3 2.47321 1.08182   3
  12  -8  -3 6.12705 1.15937   3
  12  -8  -3 5.87985 1.72032   2
  12  -8  -3 4.09599 1.41081   3
  12   8  -3 3.67094 1.11842   3
  12   8  -3 3.98710 0.99919   3
 -12   8   3 3.37081 1.09396   3
  12   8  -3 2.78721 1.13818   2
 -12   8   3 3.48565 1.29570   3
 -12   8   3 5.24292 1.46571   2
  10  -8  -3 2.74909 0.87955   3
  10  -8  -3 2.23982 1.25873   2
 -10  -8   3 2.54506 0.87404   3
  10  -8  -3 3.15393 1.16848   3
 -10  -8   3 4.15352 0.92635   3
  10   8  -3 2.18928 1.00060   2
  10   8  -3 2.58168 0.81262   3
 -10   8   3 3.59871 1.27125   3
 -10   8   3 2.37111 1.12587   2
  10   8  -3 3.15024 0.89830   3
 -10   8   3 1.94990 0.82650   3
   8  -8  -3 4.75215 1.31497   2
  -8  -8   3 4.06531 0.73603   3
  -8  -8   3 4.58548 0.82468   3
   8  -8  -3 4.55197 1.01106   3
   8  -8  -3 3.76520 0.78222   3
   8   8  -3 4.63273 1.01798   2
   8   8  -3 4.72113 0.92575   3
   8   8  -3 3.21939 0.83125   3
  -8   8   3 4.34872 1.06654   2
  -8   8   3 3.85816 0.87327   3
  -8   8   3 2.96927 1.02798   3
   6  -8  -3 10.0217 1.48819   2
   6  -8  -3 8.14163 1.12565   3
  -6  -8   3 9.09873 0.73695   3
  -6  -8   3 9.24353 0.87447   3
   6  -8  -3 9.98354 0.97041   3
  -6   8   3 8.54746 1.19404   3
  -6   8   3 10.4068 1.05530   3
   6   8  -3 10.7495 0.96806   3
  -6   8   3 8.64988 1.27058   2
   6   8  -3 10.1785 0.90029   3
   4  -8  -3 3.49823 1.07827   2
   4  -8  -3 3.47478 0.74860   3
   4  -8  -3 2.94972 0.84084   3
  -4   8   3 3.73954 1.06015   2
   4   8  -3 1.38824 0.57365   3
   4   8  -3 3.55613 0.60244   3
  -4   8   3 1.33347 0.78595   3
   2  -8  -3 248.071 8.02692   3
   2  -8  -3 240.344 8.13354   3
   2   8  -3 246.139 7.78554   3
  -2   8   3 242.087 8.23086   3
   2   8  -3 252.975 7.81154   3
  -2   8   3 243.192 8.46507   2
  -2   8   3 242.338 8.12206   3
   0  -8  -3 6.26523 1.36125   2
   0  -8  -3 5.52805 0.87480   3
   0  -8  -3 6.20036 0.82699   3
   0   8  -3 4.62530 0.52833   3
   0   8   3 6.19400 1.10498   2
   0   8  -3 5.94475 0.65208   3
   0   8   3 5.76656 0.79641   3
   0   8   3 5.63498 0.95105   3
  -2  -8  -3 7.56190 0.84633   3
  -2  -8  -3 7.64410 1.04488   3
   2   8   3 7.79182 1.15923   3
  -2   8  -3 4.82332 0.58246   3
   2   8   3 6.00255 0.82348   3
   2   8   3 7.54758 1.33519   2
  -2   8  -3 6.09778 0.76621   3
  -4  -8  -3 30.1320 1.62763   3
   4   8   3 26.7711 1.92540   2
   4   8   3 31.4900 1.83344   3
   4   8   3 29.6688 1.67200   3
  -4   8  -3 32.6378 1.51469   3
  -4   8  -3 32.5545 1.42693   3
   6  -8   3 50.0538 2.05196   3
   6  -8   3 48.3830 1.98284   3
  -6  -8  -3 47.9883 2.43489   3
  -6  -8  -3 44.5622 2.25499   3
  -6   8  -3 49.8110 2.11431   3
   6   8   3 49.5919 2.43713   3
  -6   8  -3 50.7171 2.12060   3
   6   8   3 48.7609 2.31851   3
  -8  -8  -3 44.1083 2.23885   3
   8  -8   3 44.1942 2.03746   3
   8  -8   3 44.9622 2.11108   3
  -8  -8  -3 46.8036 2.40690   3
   8   8   3 40.9310 2.27374   3
  -8   8  -3 45.0276 2.15550   3
   8   8   3 43.8931 2.45830   3
  -8   8  -3 41.7472 2.11132   3
  10  -8   3 1.36228 0.90786   3
 -10  -8  -3 2.43464 1.07700   3
  10  -8   3 1.75688 0.88611   2
 -10  -8  -3 2.58177 1.08305   3
  10   8   3 -1.3400 0.95967   3
 -10   8  -3 0.02651 0.71222   3
 -10   8  -3 1.49737 0.91700   3
  10   8   3 0.35755 0.83093   3
  12  -8   3 1.49161 1.30663   3
  12  -8   3 0.72587 1.12893   3
 -12  -8  -3 1.91979 1.04721   3
 -12  -8  -3 2.54427 1.44573   3
  12  -8   3 0.09416 1.11639   2
 -12   8  -3 -0.0540 1.03804   3
  12   8   3 -2.4410 1.30559   3
  12   8   3 0.73358 1.10381   3
 -12   8  -3 2.97570 1.13778   3
 -14  -8  -3 6.72675 1.45630   3
  14  -8   3 8.89623 1.81986   3
  14  -8   3 10.8130 1.85315   2
  14  -8   3 9.18579 1.73131   3
 -14   8  -3 6.72876 1.37593   3
  16  -8   3 -3.3440 1.90762   3
  16  -8   3 -0.1361 2.21990   2
  16  -8   3 -2.8312 1.72715   3
 -16  -8  -3 0.14224 1.65123   3
 -16   8  -3 0.26500 1.50806   3
  16   8   3 2.62293 2.07206   3
 -18  -8  -3 3.96373 2.21871   3
  18  -8   3 4.72707 2.35400   3
  18   8   3 1.29121 2.15846   3
 -18   8  -3 5.29257 2.06715   3
  20  -8   3 -7.4733 3.35709   3
 -20  -8  -3 3.37248 2.42098   3
 -20   8  -3 2.57671 2.36987   3
  20   8   3 1.89784 2.72190   3
  21  -9  -3 -3.6390 3.37010   3
 -21  -9   3 -3.6281 2.54849   3
  21   9  -3 5.56229 2.60335   3
 -21   9   3 0.63578 2.76370   3
  19  -9  -3 7.80760 2.91657   3
 -19  -9   3 2.16534 1.95398   3
 -19   9   3 10.1752 2.37696   3
  19   9  -3 2.99469 2.13884   3
 -17  -9   3 7.08826 2.35784   3
 -17  -9   3 13.1254 2.05575   3
 -17   9   3 10.0691 1.96925   3
  17   9  -3 8.74587 2.24810   3
 -15  -9   3 32.1613 2.35512   3
  15  -9  -3 31.2599 2.98444   3
  15  -9  -3 27.4678 2.35198   3
 -15  -9   3 25.4236 2.36222   3
 -15   9   3 34.4213 2.86074   2
 -15   9   3 29.0913 2.51636   3
  15   9  -3 31.8777 2.65225   3
  13  -9  -3 19.1362 2.59353   2
  13  -9  -3 9.87767 1.43214   3
  13  -9  -3 16.5285 2.31267   3
 -13  -9   3 10.5881 1.49945   3
 -13  -9   3 12.5090 1.75475   3
  13   9  -3 11.3394 1.61241   3
  13   9  -3 17.2078 2.14456   3
 -13   9   3 14.6662 1.79007   3
  13   9  -3 14.5083 1.98247   2
 -13   9   3 16.0894 2.24271   3
 -13   9   3 17.1001 2.19121   2
 -11  -9   3 6.81526 1.17422   3
  11  -9  -3 6.07487 1.60002   2
 -11  -9   3 9.24886 1.19856   3
  11  -9  -3 6.50422 1.46375   3
  11  -9  -3 9.25707 1.36113   3
  11   9  -3 6.19497 1.16101   3
 -11   9   3 7.05398 1.33087   3
 -11   9   3 7.59191 1.50028   3
 -11   9   3 8.22325 1.54613   2
  11   9  -3 8.49740 1.49017   3
  11   9  -3 8.96410 1.45174   2
   9  -9  -3 3.59500 1.13772   3
   9  -9  -3 5.70175 1.45619   2
   9  -9  -3 4.68311 0.90951   3
  -9  -9   3 6.24408 0.84269   3
  -9  -9   3 6.95389 0.95746   3
   9   9  -3 7.63239 1.12339   3
   9   9  -3 6.46376 1.09667   3
  -9   9   3 5.20079 1.29022   3
  -9   9   3 5.43248 1.36477   2
  -9   9   3 4.46818 0.98034   3
  -7  -9   3 1.09901 0.46565   3
   7  -9  -3 0.97402 0.70224   3
   7  -9  -3 1.97344 1.10290   2
  -7  -9   3 0.96140 0.53271   3
   7  -9  -3 0.24514 0.81789   3
   7   9  -3 0.04766 0.54982   3
  -7   9   3 0.63589 0.88008   3
  -7   9   3 0.07484 0.87936   2
  -7   9   3 0.87542 0.71672   3
   7   9  -3 0.98192 0.60827   3
   5  -9  -3 94.1307 3.51024   3
   5  -9  -3 94.1252 4.06655   2
   5  -9  -3 96.1494 3.75424   3
   5   9  -3 98.8273 3.47083   3
  -5   9   3 96.6640 4.00962   2
  -5   9   3 93.8614 3.81149   3
  -5   9   3 96.3647 3.68724   3
   5   9  -3 96.1022 3.41542   3
   3  -9  -3 47.2496 1.99144   3
   3  -9  -3 45.0292 2.07753   3
   3  -9  -3 44.2515 2.46354   2
  -3   9   3 43.6019 2.07265   3
   3   9  -3 43.0842 1.77156   3
  -3   9   3 44.7859 2.40832   2
   3   9  -3 42.6368 1.75707   3
   1  -9  -3 105.760 3.78093   3
   1  -9  -3 107.507 3.85265   3
   1  -9  -3 107.241 4.26061   2
  -1   9   3 103.033 3.86146   3
  -1   9   3 97.5868 4.20455   2
  -1   9   3 101.511 3.98007   3
  -1  -9  -3 130.662 4.65756   3
  -1  -9  -3 136.061 4.67622   3
   1   9   3 131.878 4.80559   3
  -1   9  -3 135.138 4.25958   3
  -1   9  -3 126.552 4.33825   3
   1   9   3 132.125 5.13451   2
   1   9   3 127.579 4.71050   3
  -3  -9  -3 7.68892 1.07803   3
  -3  -9  -3 6.15933 0.83330   3
  -3   9  -3 6.09224 0.64533   3
   3   9   3 6.72702 0.94847   3
   3   9   3 6.62240 1.23497   2
   3   9   3 6.16182 0.99726   3
  -5  -9  -3 63.4660 2.87526   3
  -5  -9  -3 62.1472 2.72702   3
  -5   9  -3 67.1905 2.52506   3
   5   9   3 65.0939 2.84143   3
   5   9   3 60.8169 3.25905   2
   5   9   3 65.5349 2.91636   3
  -5   9  -3 72.3720 2.60139   3
  -7  -9  -3 0.94445 0.94722   3
   7  -9   3 1.41398 0.64244   3
  -7  -9  -3 0.28151 0.68687   3
   7  -9   3 1.88236 0.69915   3
   7   9   3 0.62961 0.91948   3
  -7   9  -3 0.75003 0.59796   3
   7   9   3 0.95599 0.68132   3
  -7   9  -3 0.80190 0.69205   3
   9  -9   3 7.80422 1.06011   3
  -9  -9  -3 8.55248 1.20053   3
   9  -9   3 7.41435 1.10801   3
  -9  -9  -3 6.51117 1.39427   3
  -9   9  -3 6.98885 1.08037   3
   9   9   3 4.93730 1.17729   3
  -9   9  -3 6.51319 1.17316   3
   9   9   3 5.91895 1.19015   3
 -11  -9  -3 14.2839 1.87559   3
  11  -9   3 11.7047 1.37598   2
  11  -9   3 12.5040 1.51514   3
  11  -9   3 11.2596 1.55931   3
 -11  -9  -3 10.1432 1.59402   3
  11   9   3 6.06596 1.33812   3
 -11   9  -3 9.66381 1.48084   3
 -11   9  -3 9.87601 1.39958   3
  11   9   3 10.1335 1.80584   3
  13  -9   3 0.38181 1.45724   3
 -13  -9  -3 -1.4286 1.65887   3
  13  -9   3 -0.5939 1.26974   3
 -13  -9  -3 -0.5454 0.99689   3
 -13   9  -3 -0.6758 0.95928   3
  13   9   3 -0.8688 1.30023   3
 -13   9  -3 1.87332 1.29071   3
  15  -9   3 2.44645 2.16292   2
 -15  -9  -3 1.73925 1.40842   3
  15  -9   3 1.07469 1.65611   3
  15  -9   3 -0.4553 1.87651   3
  15   9   3 0.02908 1.53810   3
  17  -9   3 4.12600 2.24163   3
  17  -9   3 -0.5922 2.55623   3
 -17  -9  -3 0.68331 1.77729   3
  17   9   3 2.37887 1.97717   3
 -17   9  -3 0.85516 1.76418   3
 -19  -9  -3 -0.4296 2.38006   3
  19  -9   3 3.65730 2.91953   3
 -19   9  -3 2.39540 2.43378   3
  19   9   3 -0.9919 2.47337   3
  21  -9   3 6.67247 4.47732   3
 -21  -9  -3 4.02721 3.02075   3
 -21   9  -3 -0.2793 2.90493   3
  21   9   3 1.50875 3.48065   3
 -22 -10   3 7.35465 3.21349   3
  22 -10  -3 4.43299 4.28904   3
 -22  10   3 1.76952 3.30809   3
  22  10  -3 -0.8180 2.73242   3
 -20 -10   3 -0.7832 2.21418   3
  20 -10  -3 -0.8546 2.96905   3
 -20  10   3 1.25043 2.37076   3
  18 -10  -3 3.93800 2.56155   3
 -18  10   3 2.56052 2.22934   3
  18  10  -3 0.72390 1.80005   3
 -16 -10   3 -3.3585 1.53875   3
  16 -10  -3 -0.5808 1.81689   3
  16 -10  -3 3.56958 1.68485   3
 -16 -10   3 0.28271 1.44161   3
 -16  10   3 2.43518 1.84708   2
 -16  10   3 1.37474 1.46041   3
 -14 -10   3 9.01547 1.57381   3
  14 -10  -3 12.0718 1.65159   3
 -14 -10   3 10.9531 1.73143   3
  14 -10  -3 9.85739 2.62222   2
  14 -10  -3 7.92890 1.93752   3
 -14  10   3 10.1747 1.99593   2
 -14  10   3 7.27793 1.61584   3
  14  10  -3 8.37351 1.62622   3
  14  10  -3 8.92475 1.44303   3
  12 -10  -3 -0.1574 1.16522   3
 -12 -10   3 -0.6867 0.89733   3
 -12 -10   3 0.08341 0.92570   3
  12 -10  -3 0.84655 1.76725   2
  12 -10  -3 -0.8804 0.89158   3
  12  10  -3 0.45735 0.87422   3
 -12  10   3 1.35976 1.28970   2
 -12  10   3 -0.6523 0.95160   3
  12  10  -3 0.54629 1.00571   3
  12  10  -3 -0.0156 1.14162   2
 -10 -10   3 47.5285 2.16402   3
 -10 -10   3 50.3807 2.27765   3
  10 -10  -3 48.8187 2.33575   3
  10 -10  -3 50.0406 3.07552   2
 -10  10   3 48.0410 2.78248   2
 -10  10   3 47.0331 2.53590   3
  10  10  -3 44.2706 2.42443   3
 -10  10   3 50.3216 2.82629   3
  10  10  -3 45.7660 2.33891   3
   8 -10  -3 74.2083 2.94367   3
   8 -10  -3 70.3939 3.27076   3
   8 -10  -3 72.2523 3.64209   2
  -8 -10   3 72.3365 2.67367   3
  -8 -10   3 69.7119 2.73287   3
   8  10  -3 71.3927 2.99378   3
  -8  10   3 75.3797 3.33289   3
  -8  10   3 71.4549 3.13158   3
  -8  10   3 73.3025 3.39768   2
   8  10  -3 72.6760 2.89349   3
   6 -10  -3 0.48085 0.59017   3
   6 -10  -3 0.22081 0.72622   3
   6 -10  -3 -0.5653 0.93285   2
  -6  10   3 0.50285 0.86597   3
   6  10  -3 -0.1518 0.48622   3
  -6  10   3 -0.4498 0.86473   2
  -6  10   3 1.19352 0.75371   3
   6  10  -3 0.64935 0.50791   3
   4 -10  -3 38.2739 2.32095   2
   4 -10  -3 35.5568 1.89879   3
   4 -10  -3 37.3212 1.74122   3
  -4  10   3 37.9562 2.13756   3
  -4  10   3 36.3961 2.25653   2
  -4  10   3 36.2045 1.89229   3
   4  10  -3 35.3497 1.58388   3
   4  10  -3 38.0211 1.65733   3
   2 -10  -3 115.897 4.02392   3
   2 -10  -3 113.758 4.12686   3
   2 -10  -3 113.425 4.60887   2
  -2  10   3 109.052 4.13010   3
  -2  10   3 108.696 4.28527   3
  -2  10   3 111.979 4.58299   2
   0 -10  -3 3.11629 0.68579   3
   0 -10  -3 3.27402 0.77314   3
   0 -10  -3 2.55062 1.10673   2
   0  10   3 2.62509 0.64966   3
   0  10   3 2.28176 1.04453   2
   0  10   3 3.38805 0.92444   3
  -2 -10  -3 12.4874 1.20561   3
  -2 -10  -3 12.2738 1.02053   3
   2  10   3 11.0749 1.50327   2
   2  10   3 11.7631 1.13223   3
  -2  10  -3 12.7351 0.76125   3
   2  10   3 12.3070 1.29395   3
  -4 -10  -3 0.81948 0.58515   3
   4  10   3 1.16262 0.70325   3
  -4  10  -3 -0.1582 0.51174   3
  -4  10  -3 0.83936 0.49030   3
   4  10   3 1.11515 0.86303   3
   4  10   3 0.13324 0.92160   2
  -6 -10  -3 22.0182 1.47314   3
  -6 -10  -3 22.4169 1.73913   3
   6  10   3 21.2416 1.67609   3
   6  10   3 20.9493 1.51788   3
  -6  10  -3 21.6763 1.33881   3
  -6  10  -3 22.8028 1.33983   3
  -8 -10  -3 4.41329 1.01828   3
  -8 -10  -3 3.59014 1.16020   3
  -8  10  -3 2.99500 0.88284   3
   8  10   3 4.11139 1.23424   3
   8  10   3 4.43757 0.97499   3
  -8  10  -3 3.73491 0.82704   3
 -10 -10  -3 4.54244 1.21199   3
  10 -10   3 4.21950 1.04235   3
  10 -10   3 3.65218 1.02499   2
 -10 -10  -3 3.72969 1.19062   3
  10 -10   3 5.00693 1.05096   3
 -10  10  -3 3.45903 0.97018   3
  10  10   3 3.77289 1.02277   3
  10  10   3 3.58039 1.33640   3
 -10  10  -3 3.46865 1.02616   3
 -12 -10  -3 2.41699 1.58031   3
  12 -10   3 0.98399 1.19685   2
  12 -10   3 0.61433 1.18772   3
  12 -10   3 -0.0779 1.13869   3
 -12 -10  -3 -1.4130 1.02571   3
  12  10   3 -0.5180 1.06747   3
 -12  10  -3 -0.2455 1.01130   3
 -12  10  -3 -0.0726 1.16219   3
  14 -10   3 4.76576 1.89730   2
  14 -10   3 5.76382 1.59743   3
 -14 -10  -3 4.14725 1.38682   3
  14 -10   3 6.35060 1.76816   3
  14  10   3 1.87258 1.41279   3
 -14  10  -3 4.56761 1.35607   3
 -16 -10  -3 0.80278 1.50787   3
  16 -10   3 0.34922 1.85255   3
  16 -10   3 2.67600 2.24762   3
  16 -10   3 -1.0920 2.53011   2
  16  10   3 -0.9610 1.75546   3
 -16  10  -3 -1.0376 1.41510   3
 -18 -10  -3 4.55469 2.15714   3
  18 -10   3 -0.1584 2.54533   3
 -18  10  -3 2.88185 2.02774   3
  18  10   3 -2.3579 2.13937   3
  20 -10   3 8.26284 3.98843   3
 -20 -10  -3 7.40804 2.71088   3
 -20  10  -3 -0.9470 2.48687   3
  20  10   3 1.34266 3.30442   3
 -21 -11   3 7.66312 3.16282   3
  21 -11  -3 10.8351 4.09207   3
  21  11  -3 6.53067 2.65268   3
 -21  11   3 5.30819 2.94527   3
  19 -11  -3 7.97195 3.09616   3
 -19 -11   3 6.23412 2.21109   3
 -19  11   3 10.3785 2.59393   3
  19  11  -3 9.88541 2.85466   3
  17 -11  -3 2.31234 2.65170   3
 -17 -11   3 -1.8445 1.70371   3
 -17 -11   3 -0.4981 1.65909   3
  17  11  -3 -1.9486 1.88108   3
 -17  11   3 0.53726 2.10500   2
 -17  11   3 -1.6592 1.70788   3
 -15 -11   3 2.21076 1.41137   3
 -15 -11   3 -0.2879 1.35484   3
  15 -11  -3 -0.5981 1.40390   3
  15 -11  -3 0.03355 1.66549   3
 -15  11   3 0.52830 1.65454   2
 -15  11   3 0.53700 1.35023   3
  15  11  -3 2.81781 1.38555   3
  13 -11  -3 -0.9213 1.91023   2
 -13 -11   3 -0.5958 1.02133   3
 -13 -11   3 0.42686 1.10213   3
  13 -11  -3 0.95358 1.48953   3
  13 -11  -3 0.74576 1.19574   3
 -13  11   3 0.29778 1.60987   3
 -13  11   3 -0.2486 1.36294   2
  13  11  -3 -1.4213 1.18796   3
 -13  11   3 -1.1554 1.09389   3
  13  11  -3 0.43205 1.71717   2
  13  11  -3 -0.9250 0.97670   3
  11 -11  -3 7.39766 2.10150   2
 -11 -11   3 7.72648 1.19456   3
  11 -11  -3 9.14159 1.37343   3
 -11  11   3 6.89683 1.31877   3
  11  11  -3 5.73807 1.30561   3
 -11  11   3 6.92144 1.58984   2
  11  11  -3 8.87010 1.34409   3
 -11  11   3 9.43493 1.71150   3
  -9 -11   3 9.57893 0.95606   3
  -9 -11   3 10.6650 1.12226   3
   9 -11  -3 10.4568 1.60106   3
   9 -11  -3 8.98303 1.16326   3
   9 -11  -3 12.7800 2.05162   2
  -9  11   3 12.0361 1.42866   3
   9  11  -3 10.8028 1.23796   3
  -9  11   3 11.6875 1.85854   2
  -9  11   3 10.8714 1.61747   3
   9  11  -3 10.6055 1.27938   3
   7 -11  -3 3.87993 0.98500   3
   7 -11  -3 1.08267 1.30646   2
   7  11  -3 3.46590 0.74604   3
   7  11  -3 2.80233 0.86765   3
  -7  11   3 3.30952 1.19067   2
  -7  11   3 2.88371 1.15248   3
  -7  11   3 1.71928 0.88215   3
   5 -11  -3 29.3489 1.75596   3
   5 -11  -3 32.6335 1.59179   3
   5 -11  -3 32.0586 2.24962   2
  -5  11   3 28.7761 1.93209   3
   5  11  -3 31.9450 1.52506   3
  -5  11   3 30.3738 2.10336   2
   5  11  -3 31.5904 1.45512   3
  -5  11   3 27.1288 1.74525   3
   3 -11  -3 8.69939 0.93038   3
   3 -11  -3 8.59016 1.03100   3
   3 -11  -3 11.1139 1.53612   2
  -3  11   3 10.7109 1.59611   2
  -3  11   3 9.38198 1.31831   3
   3  11  -3 10.2653 0.79121   3
   3  11  -3 9.00138 0.77899   3
  -3  11   3 8.11962 1.03323   3
   1 -11  -3 -0.1897 0.57597   3
   1 -11  -3 -0.7587 0.53311   3
   1 -11  -3 0.80712 0.96697   2
  -1  11   3 0.34095 0.66764   3
  -1  11   3 0.25273 0.98635   2
  -1 -11  -3 70.6697 2.79204   3
  -1 -11  -3 70.3995 2.74233   3
   1  11   3 70.9143 3.01184   3
  -1  11  -3 65.4335 2.55943   2
   1  11   3 64.5056 3.32770   2
   1  11   3 70.3350 2.90431   3
  -3 -11  -3 5.25170 0.98932   3
  -3 -11  -3 4.46514 0.83242   3
   3  11   3 5.55713 1.01864   3
   3  11   3 8.05050 1.58485   2
  -3  11  -3 4.78857 0.69114   3
  -3  11  -3 5.62478 0.65920   3
   3  11   3 5.78373 1.00024   3
  -5 -11  -3 2.81267 0.79193   3
  -5 -11  -3 3.08728 0.90502   3
  -5  11  -3 2.98530 0.64243   3
  -5  11  -3 2.16464 0.60344   3
   5  11   3 0.58961 1.20950   2
   5  11   3 2.24672 0.78358   3
   5  11   3 1.23329 0.89662   3
  -7 -11  -3 42.9175 2.33514   3
  -7 -11  -3 39.4570 2.05180   3
  -7  11  -3 38.6525 1.94781   3
  -7  11  -3 37.3830 1.89728   3
   7  11   3 37.5562 2.33142   3
   7  11   3 42.6181 2.23852   3
  -9 -11  -3 42.1301 2.33293   3
  -9 -11  -3 39.7445 2.49948   3
  -9  11  -3 40.3815 2.20751   3
  -9  11  -3 42.0686 2.12270   3
   9  11   3 39.8474 2.37098   3
   9  11   3 41.7318 2.60013   3
 -11 -11  -3 6.65040 1.52670   3
  11 -11   3 6.60165 1.23020   3
 -11 -11  -3 6.82459 1.43423   3
  11 -11   3 6.56604 1.22460   3
  11 -11   3 6.61759 1.32540   2
  11  11   3 4.50564 1.39141   3
 -11  11  -3 5.96968 1.27511   3
 -11  11  -3 7.89505 1.28976   3
  11  11   3 4.77919 1.29554   3
  13 -11   3 1.84354 1.29149   3
 -13 -11  -3 0.22117 1.20831   3
  13 -11   3 -0.5753 1.37358   3
 -13 -11  -3 -1.4928 1.73745   3
  13 -11   3 -2.0264 1.53483   2
 -13  11  -3 -1.2678 1.35912   3
 -13  11  -3 -0.2249 1.03615   3
  13  11   3 -0.4406 1.55210   3
 -15 -11  -3 2.22430 1.35860   3
  15 -11   3 2.29820 2.24547   2
  15 -11   3 -0.3670 1.87195   3
  15 -11   3 1.43050 1.78072   3
  15  11   3 3.49341 1.63145   3
 -17 -11  -3 1.77703 1.96426   3
  17 -11   3 -0.7589 2.32574   3
 -17  11  -3 4.06416 1.95901   3
  17  11   3 -2.7152 1.90092   3
 -19 -11  -3 0.84122 2.20813   3
 -19  11  -3 1.77650 2.29966   3
  19  11   3 0.71373 2.61330   3
 -22 -12   3 0.29865 3.44140   3
  22 -12  -3 1.77540 4.67691   3
  22  12  -3 6.74536 3.71440   3
 -22  12   3 -7.3466 3.62437   3
 -20 -12   3 -1.3278 2.60116   3
  20 -12  -3 5.40783 3.42968   3
 -20  12   3 5.44533 2.73828   3
  20  12  -3 3.08864 2.58795   3
 -18 -12   3 2.15270 2.02379   3
  18 -12  -3 4.32220 2.67867   3
 -18  12   3 5.30148 2.16651   3
  18  12  -3 3.64400 2.37749   3
 -16 -12   3 1.06570 1.52191   3
 -16 -12   3 0.93319 1.58158   3
  16 -12  -3 2.48707 2.06748   3
  16 -12  -3 1.54848 1.71372   3
  16  12  -3 6.22024 1.90794   3
 -16  12   3 5.01134 1.79696   3
 -16  12   3 2.99890 2.39866   2
 -14 -12   3 4.12360 1.28497   3
  14 -12  -3 -0.5615 1.26575   3
 -14 -12   3 3.78507 1.37987   3
  14 -12  -3 2.21809 1.76011   3
 -14  12   3 1.47968 1.66580   2
  14  12  -3 1.99547 1.56090   3
 -14  12   3 2.04696 1.39006   3
  12 -12  -3 3.12669 1.11174   3
  12 -12  -3 4.36697 2.03707   2
 -12 -12   3 2.69292 0.99178   3
 -12 -12   3 5.67750 1.14574   3
 -12  12   3 3.29875 1.59229   3
 -12  12   3 5.35995 1.79087   2
  12  12  -3 5.27749 1.19597   3
  12  12  -3 3.57569 1.16542   3
 -12  12   3 3.05039 1.25435   3
  10 -12  -3 14.2676 1.85258   3
 -10 -12   3 13.7014 1.14262   3
  10 -12  -3 14.8252 1.41891   3
  10 -12  -3 14.2890 2.32292   2
 -10 -12   3 13.8780 1.33090   3
 -10  12   3 14.5598 1.98973   2
 -10  12   3 11.4799 1.84128   3
 -10  12   3 13.4049 1.63048   3
  10  12  -3 12.3419 1.46914   3
  10  12  -3 11.6438 1.36004   3
   8 -12  -3 7.01820 1.04545   3
   8 -12  -3 7.61306 1.36984   3
   8 -12  -3 7.07100 1.80920   2
   8  12  -3 4.58303 0.88973   3
  -8  12   3 8.44975 1.56590   2
  -8  12   3 5.67790 1.10255   3
   8  12  -3 6.08728 1.02153   3
  -8  12   3 7.29270 1.30040   3
   6 -12  -3 21.6434 1.62706   3
   6 -12  -3 18.1145 2.05911   2
   6 -12  -3 20.3050 1.31183   3
  -6  12   3 23.0249 1.55950   3
   6  12  -3 18.6097 1.20547   3
   6  12  -3 22.3682 1.28509   3
  -6  12   3 24.5563 2.07587   2
  -6  12   3 18.2203 1.70407   3
   4 -12  -3 0.99622 0.57635   3
   4 -12  -3 0.77513 0.66180   3
   4 -12  -3 2.43591 1.27596   2
  -4  12   3 0.96593 0.67723   3
  -4  12   3 1.22631 0.95938   2
   4  12  -3 1.55287 0.55312   3
  -4  12   3 -0.0833 0.90655   3
   2 -12  -3 30.6192 2.20326   2
   2 -12  -3 29.2129 1.58043   3
   2 -12  -3 29.4122 1.53854   3
  -2  12   3 30.7296 2.21064   2
  -2  12   3 31.4042 1.74595   3
  -2  12   3 29.0813 1.87691   3
   0 -12  -3 56.0723 2.35260   3
   0 -12  -3 57.0440 2.37582   3
   0  12   3 58.2098 3.03488   2
   0  12   3 54.0549 2.66548   3
   0  12   3 58.5614 2.55876   3
  -2 -12  -3 -0.1731 0.66654   3
  -2 -12  -3 1.52338 0.61296   3
   2  12   3 -0.2538 0.73797   3
  -2  12  -3 1.39861 0.55671   2
   2  12   3 -0.1393 0.70167   3
   2  12   3 1.13141 1.15504   2
  -4 -12  -3 4.67109 0.85832   3
  -4  12  -3 6.78301 0.76303   3
  -4  12  -3 6.55984 0.86360   3
   4  12   3 3.66060 1.39026   2
   4  12   3 4.77977 1.02603   3
   4  12   3 4.82851 0.96844   3
  -6 -12  -3 25.4522 1.60678   3
  -6 -12  -3 22.3028 1.80643   3
  -6  12  -3 26.6619 1.44157   3
   6  12   3 25.4329 1.74697   3
   6  12   3 24.2838 1.85710   3
  -6  12  -3 26.0617 1.49338   3
   6  12   3 28.1257 2.56408   2
  -8 -12  -3 116.645 4.48939   3
  -8 -12  -3 118.878 4.66362   3
   8  12   3 117.672 4.68681   3
  -8  12  -3 114.646 4.34247   3
  -8  12  -3 116.876 4.29767   3
   8  12   3 110.585 4.75945   3
 -10 -12  -3 11.6923 1.82851   3
 -10 -12  -3 11.2994 1.59770   3
  10  12   3 12.7526 1.90467   3
 -10  12  -3 13.7368 1.48199   3
 -10  12  -3 13.5555 1.63389   3
  10  12   3 13.8199 1.78085   3
 -12 -12  -3 -0.7982 1.41254   3
 -12 -12  -3 0.26857 1.11798   3
  12 -12   3 1.21644 1.24162   3
  12 -12   3 1.01962 1.36117   2
  12  12   3 0.44281 1.11692   3
 -12  12  -3 0.86361 1.30934   3
 -12  12  -3 -0.5464 1.03461   3
  14 -12   3 -0.1003 1.97047   2
 -14 -12  -3 1.03906 1.45568   3
  14 -12   3 1.96303 1.62033   3
  14 -12   3 0.43803 1.56969   3
 -14  12  -3 0.89305 1.31454   3
  14  12   3 -1.0981 1.33596   3
 -16 -12  -3 3.35556 1.89560   3
  16 -12   3 5.53622 2.21207   3
 -16  12  -3 1.06646 1.55870   3
  16  12   3 5.23213 1.95585   3
 -18 -12  -3 4.39751 2.27525   3
  18 -12   3 6.40070 2.91604   3
  18  12   3 9.18653 2.48452   3
 -18  12  -3 3.64643 2.21216   3
 -20 -12  -3 0.29266 2.74024   3
 -20  12  -3 -3.2333 2.73721   3
  20  12   3 7.09834 3.78143   3
  21 -13  -3 -0.1711 4.32077   3
 -21 -13   3 6.82143 3.41739   3
  21  13  -3 -3.5187 2.80267   3
 -21  13   3 -3.5585 3.12246   3
 -19 -13   3 1.28627 2.33273   3
  19 -13  -3 5.00131 3.23252   3
  19  13  -3 -0.6978 2.53743   3
 -19  13   3 2.43542 2.64561   3
  17 -13  -3 7.53535 2.60174   3
 -17 -13   3 3.16203 1.81678   3
 -17 -13   3 5.04732 1.89692   3
 -17  13   3 1.64964 2.49338   2
  17  13  -3 -0.3581 1.81955   3
 -17  13   3 0.11541 1.96814   3
  15 -13  -3 4.88583 1.71255   3
 -15 -13   3 1.76264 1.44186   3
 -15 -13   3 1.33124 1.48516   3
  15  13  -3 2.10933 1.61320   3
 -15  13   3 0.15717 2.92999   3
 -15  13   3 2.72015 1.92800   2
  13 -13  -3 5.57758 2.76439   2
 -13 -13   3 4.72496 1.21834   3
  13 -13  -3 2.44112 1.31011   3
 -13 -13   3 3.41862 1.10340   3
 -13  13   3 5.13423 1.81333   2
 -13  13   3 2.42966 1.33162   3
  13  13  -3 4.27926 1.41077   3
  13  13  -3 2.81844 1.31072   3
  11 -13  -3 2.50893 1.97264   2
  11 -13  -3 3.92641 1.45309   3
  11 -13  -3 2.82480 1.05710   3
 -11 -13   3 2.76978 0.94342   3
 -11 -13   3 2.69787 0.88470   3
  11  13  -3 5.62307 1.24986   3
  11  13  -3 4.58552 1.23734   3
 -11  13   3 5.15661 1.44154   3
 -11  13   3 3.65259 1.53187   2
 -11  13   3 3.71592 1.66861   3
   9 -13  -3 24.6680 2.02135   3
   9 -13  -3 24.0604 1.59093   3
   9 -13  -3 22.1484 2.49594   2
  -9  13   3 22.2832 2.24333   3
   9  13  -3 22.8466 1.72257   3
  -9  13   3 22.5945 1.90523   3
   9  13  -3 24.8972 1.66336   3
  -9  13   3 24.7821 2.26440   2
   7 -13  -3 11.4809 1.52511   3
   7 -13  -3 11.3362 1.92283   2
   7 -13  -3 12.3460 1.16514   3
  -7  13   3 14.2545 1.77234   3
  -7  13   3 11.4738 1.44290   3
  -7  13   3 12.3999 1.86192   2
   7  13  -3 9.63936 1.08879   3
   5 -13  -3 -0.8474 1.25738   2
   5 -13  -3 -1.2171 0.67169   3
   5 -13  -3 0.94836 0.56262   3
   5  13  -3 -0.5312 0.53258   3
   5  13  -3 0.21638 0.51589   3
  -5  13   3 -1.2845 1.07930   2
  -5  13   3 0.51227 1.00126   3
  -5  13   3 -0.4269 0.79153   3
   3 -13  -3 3.33857 0.73227   3
   3 -13  -3 3.44530 1.34908   2
   3 -13  -3 3.70337 0.83218   3
  -3  13   3 4.46187 1.31324   2
  -3  13   3 3.00563 1.07617   3
  -3  13   3 3.35997 0.84709   3
   1 -13  -3 -0.6355 0.58770   3
   1 -13  -3 -0.1499 1.16092   2
   1 -13  -3 -0.4986 0.55804   3
  -1  13   3 -0.7447 0.79643   3
  -1  13   3 -0.3878 1.02748   2
  -1  13   3 0.24643 0.68261   3
  -1 -13  -3 4.45455 0.90003   3
  -1 -13  -3 5.17346 0.86415   3
  -1  13  -3 3.76724 1.01182   2
   1  13   3 3.25601 0.83787   3
   1  13   3 3.87249 0.98714   3
   1  13   3 3.87641 1.33316   2
  -3 -13  -3 1.38534 0.81014   3
  -3 -13  -3 0.79291 0.62924   3
   3  13   3 0.55700 1.17583   2
   3  13   3 2.04829 0.83564   3
   3  13   3 0.94328 0.95232   3
  -5 -13  -3 -0.3074 0.95525   3
  -5 -13  -3 -0.2376 0.61163   3
   5  13   3 0.62076 0.73907   3
   5  13   3 0.83699 1.00919   3
  -5  13  -3 0.64075 0.59912   3
  -5  13  -3 -0.0285 0.49641   3
   5  13   3 1.43509 1.34447   2
  -7 -13  -3 11.1416 1.35118   3
  -7 -13  -3 12.1907 1.62557   3
  -7  13  -3 11.6260 1.14364   3
  -7  13  -3 9.59285 1.27100   3
   7  13   3 12.0190 1.68562   3
   7  13   3 10.7381 1.46480   3
  -9 -13  -3 3.89072 1.43531   3
  -9 -13  -3 8.06754 1.44191   3
  -9  13  -3 6.30540 1.13583   3
  -9  13  -3 5.62247 1.21437   3
   9  13   3 7.02037 1.72730   3
   9  13   3 5.79071 1.33337   3
 -11 -13  -3 17.5359 1.88499   3
 -11 -13  -3 18.6890 2.31477   3
  11  13   3 18.3802 1.98778   3
 -11  13  -3 22.6011 2.02893   3
 -11  13  -3 21.5697 1.81359   3
 -13 -13  -3 4.09848 2.07247   3
 -13 -13  -3 1.31935 1.20496   3
  13  13   3 2.94614 1.50563   3
 -13  13  -3 1.86547 1.20705   3
  15 -13   3 0.34731 1.73851   3
 -15 -13  -3 0.64435 1.49952   3
  15 -13   3 -1.1008 2.59453   2
 -15  13  -3 -0.2313 1.43237   3
  15  13   3 -2.0889 1.62769   3
  17 -13   3 3.93528 2.46223   3
 -17 -13  -3 4.59411 2.04800   3
  17  13   3 2.98181 2.17324   3
 -19 -13  -3 2.43430 2.58595   3
 -19  13  -3 -3.9491 2.33395   3
  19  13   3 2.53859 2.73699   3
 -20 -14   3 1.97099 2.95994   3
  20  14  -3 4.85854 2.83552   3
 -20  14   3 -1.6705 2.79817   3
 -18 -14   3 -0.3276 2.22089   3
  18  14  -3 -1.5895 2.32129   3
 -18  14   3 -1.1427 2.66472   2
 -18  14   3 1.46640 2.34699   3
 -16 -14   3 3.61587 1.72114   3
 -16 -14   3 1.74269 1.64022   3
  16 -14  -3 6.55266 1.81862   3
 -16  14   3 2.39539 2.25007   2
 -16  14   3 7.99478 2.13431   3
  16  14  -3 -0.9417 1.57368   3
  14 -14  -3 2.49844 1.44757   3
 -14 -14   3 3.83800 1.27944   3
 -14 -14   3 1.41121 1.23808   3
  14 -14  -3 3.77910 1.94009   3
 -14  14   3 4.21103 1.84801   2
 -14  14   3 -0.5291 1.50934   3
  14  14  -3 1.84096 1.40635   3
 -12 -14   3 3.31507 0.99979   3
  12 -14  -3 0.96947 1.53240   3
  12 -14  -3 2.95479 1.18864   3
 -12 -14   3 2.37835 1.05546   3
 -12  14   3 2.32839 1.57609   2
  12  14  -3 2.58644 1.21964   3
 -12  14   3 4.89570 1.86706   3
 -12  14   3 2.06540 1.23889   3
  12  14  -3 2.98843 1.13924   3
  10 -14  -3 44.3862 2.78751   3
  10 -14  -3 50.1589 2.36372   3
  10 -14  -3 41.5555 3.45766   2
 -10  14   3 46.1606 2.72797   3
 -10  14   3 47.9487 3.10877   2
  10  14  -3 47.7702 2.42265   3
 -10  14   3 45.9846 3.00315   3
  10  14  -3 46.3450 2.53821   3
   8 -14  -3 12.6038 1.57490   3
   8 -14  -3 13.6625 2.25195   2
  -8  14   3 14.5967 1.91979   3
   8  14  -3 12.3626 1.27943   3
   8  14  -3 9.97531 1.24519   3
  -8  14   3 9.98444 1.42687   3
  -8  14   3 14.0194 2.03663   2
   6 -14  -3 9.16560 1.92594   2
   6 -14  -3 8.77430 1.01275   3
   6 -14  -3 9.81657 1.26411   3
   6  14  -3 8.14567 0.96515   3
  -6  14   3 9.34944 1.26269   3
  -6  14   3 9.53609 1.58042   3
   6  14  -3 8.84133 0.97818   3
  -6  14   3 9.06607 1.88306   2
   4 -14  -3 14.2816 2.14988   2
   4 -14  -3 7.60525 1.05598   3
   4 -14  -3 8.55368 0.91620   3
  -4  14   3 8.17342 1.20204   3
  -4  14   3 9.95572 1.89511   2
   2 -14  -3 2.34443 0.65441   3
   2 -14  -3 1.77699 1.35455   2
   2 -14  -3 2.68548 0.72147   3
  -2  14   3 1.36262 1.30561   2
  -2  14   3 -0.1169 0.86171   3
   0 -14  -3 17.7647 1.27442   3
   0 -14  -3 17.6874 1.18839   3
   0  14  -3 17.9180 1.47207   2
   0  14   3 17.2618 1.65967   3
   0  14   3 14.6126 1.91855   2
   0  14   3 18.9219 1.46414   3
  -2 -14  -3 38.0308 1.80863   3
  -2 -14  -3 39.8186 1.94247   3
  -2  14  -3 34.7810 1.93967   2
   2  14   3 38.5753 2.81191   2
   2  14   3 34.3095 2.06434   3
   2  14   3 37.2524 2.23954   3
  -4 -14  -3 37.3845 2.41185   3
  -4 -14  -3 35.3988 1.77633   3
   4  14   3 35.1965 2.22366   3
  -4  14  -3 32.1159 1.61876   3
   4  14   3 35.0930 2.69478   2
  -4  14  -3 35.2217 1.56846   3
   4  14   3 34.7629 2.04575   3
  -6 -14  -3 0.39999 0.77628   3
  -6 -14  -3 -1.0231 1.05168   3
   6  14   3 0.22183 1.51112   2
   6  14   3 0.33748 0.80460   3
  -6  14  -3 0.07137 0.61570   3
   6  14   3 0.28330 1.00648   3
  -6  14  -3 1.30515 0.75970   3
  -8 -14  -3 47.9543 2.65237   3
  -8 -14  -3 43.3768 2.38266   3
  -8  14  -3 43.9553 2.36085   3
   8  14   3 44.1654 2.77768   3
   8  14   3 47.5259 2.65359   3
  -8  14  -3 45.7662 2.21770   3
 -10 -14  -3 1.11616 1.49767   3
 -10 -14  -3 1.41692 1.04524   3
  10  14   3 1.08882 1.53204   3
 -10  14  -3 2.71838 1.03829   3
 -10  14  -3 1.15806 1.17869   3
  10  14   3 1.75657 1.24438   3
 -12 -14  -3 14.1990 1.86071   3
 -12 -14  -3 8.64014 1.99725   3
  12  14   3 13.3293 2.02962   3
 -12  14  -3 20.4724 2.23496   3
 -12  14  -3 12.4503 1.71082   3
 -14  14  -3 4.39125 1.63451   3
  14  14   3 3.05441 2.00632   3
 -16 -14  -3 1.47622 2.11078   3
 -16  14  -3 -1.4843 1.75913   3
  16  14   3 -1.3719 2.11158   3
 -18 -14  -3 1.71195 2.48232   3
  18  14   3 7.54049 3.10230   3
 -18  14  -3 3.41676 2.64378   3
 -21 -15   3 1.91425 3.61271   3
  21  15  -3 6.32997 3.20503   3
 -21  15   3 0.46846 3.45495   3
 -19 -15   3 -0.2128 3.12764   3
 -19  15   3 0.53379 2.68029   3
  19  15  -3 -3.0667 2.61889   3
  17 -15  -3 0.82452 2.60924   3
 -17 -15   3 2.76189 1.84372   3
 -17  15   3 7.75008 2.65433   2
  17  15  -3 2.81269 2.43393   3
 -17  15   3 5.99302 2.43863   3
 -15 -15   3 -1.5556 1.42480   3
 -15 -15   3 -1.8174 1.32412   3
  15 -15  -3 2.34131 1.57955   3
  15 -15  -3 2.19753 2.07571   3
 -15  15   3 -0.1371 1.79915   3
  15  15  -3 -1.0545 1.80289   3
 -15  15   3 -0.4398 3.63351   2
  13 -15  -3 4.89163 1.46767   3
 -13 -15   3 3.72130 1.15879   3
 -13 -15   3 3.63630 1.15880   3
  13 -15  -3 2.93460 1.79486   3
 -13  15   3 3.32737 1.68915   3
  13  15  -3 5.18502 1.51232   3
 -13  15   3 5.14826 2.04113   2
  13  15  -3 2.31791 1.39640   3
  11 -15  -3 3.20288 1.13531   3
  11 -15  -3 3.21325 1.52071   3
  11 -15  -3 1.84649 2.23520   2
  11  15  -3 3.84001 1.25053   3
 -11  15   3 1.38324 1.28861   3
 -11  15   3 2.45319 1.76139   3
 -11  15   3 4.95495 1.64758   2
  11  15  -3 1.60538 1.13584   3
   9 -15  -3 119.165 4.54006   3
   9 -15  -3 101.488 5.21307   2
   9 -15  -3 104.569 4.04822   3
   9  15  -3 104.986 4.13135   3
   9  15  -3 110.815 4.27384   3
  -9  15   3 112.843 4.94060   2
  -9  15   3 109.365 4.55725   3
  -9  15   3 101.070 4.68652   3
   7 -15  -3 15.5956 2.49283   2
   7 -15  -3 14.5097 1.19873   3
   7 -15  -3 13.7580 1.52589   3
  -7  15   3 17.2861 2.02079   3
  -7  15   3 14.4259 1.61531   3
   7  15  -3 12.5619 1.23908   3
   7  15  -3 11.9388 1.24034   3
  -7  15   3 17.7692 2.33563   2
   5 -15  -3 0.91308 0.59762   3
   5 -15  -3 1.11203 0.81345   3
   5 -15  -3 -0.4227 1.35388   2
   5  15  -3 0.03856 0.57889   3
  -5  15   3 -0.7736 1.13107   3
  -5  15   3 0.88709 0.87421   3
  -5  15   3 -0.6904 1.26281   2
   5  15  -3 0.43967 0.58152   3
   3 -15  -3 14.3700 1.04457   3
   3 -15  -3 14.0691 2.14008   2
   3 -15  -3 13.2780 1.14730   3
  -3  15   3 13.0014 1.65435   3
  -3  15   3 15.2588 2.21435   2
  -3  15   3 11.5496 1.37538   3
   1 -15  -3 14.8200 1.06334   3
   1 -15  -3 13.3775 1.07029   3
  -1  15   3 14.9389 2.09012   2
  -1  15   3 10.8593 1.36497   3
  -1  15   3 14.8500 1.61778   3
  -1 -15  -3 0.41678 0.61458   3
  -1 -15  -3 -0.0701 0.67656   3
  -1  15  -3 0.35271 0.90177   2
   1  15   3 -2.9219 1.18930   2
   1  15   3 -0.3719 0.71971   3
   1  15   3 -1.9693 0.83418   3
  -3 -15  -3 2.51145 0.89585   3
  -3 -15  -3 1.51213 0.67077   3
  -3  15  -3 1.86070 1.10737   2
   3  15   3 1.38786 0.76201   3
   3  15   3 1.54976 1.03772   3
   3  15   3 0.83618 1.47206   2
  -5 -15  -3 0.25821 0.75084   3
  -5 -15  -3 2.35685 1.07166   3
  -5  15  -3 1.57222 0.66269   3
   5  15   3 3.21376 1.66731   2
   5  15   3 -0.0434 1.02073   3
   5  15   3 -0.1603 0.94473   3
  -5  15  -3 2.34459 0.72347   3
  -7 -15  -3 27.4356 1.83178   3
  -7 -15  -3 27.1845 2.20372   3
  -7  15  -3 28.3722 1.75569   3
   7  15   3 27.8070 2.09797   3
   7  15   3 28.9780 3.12998   2
   7  15   3 26.8216 2.25173   3
  -7  15  -3 27.8251 1.60227   3
  -9 -15  -3 2.72736 1.45067   3
  -9 -15  -3 0.74768 1.05911   3
  -9  15  -3 0.46701 1.08115   3
   9  15   3 0.75761 1.15723   3
  -9  15  -3 0.06391 0.85282   3
   9  15   3 3.04625 1.57049   3
 -11 -15  -3 1.03965 1.10348   3
 -11 -15  -3 1.41902 1.68511   3
  11  15   3 -1.7169 1.09111   3
 -11  15  -3 -0.1573 1.33092   3
 -11  15  -3 -0.7441 1.03785   3
 -13 -15  -3 1.08451 1.46620   3
 -13 -15  -3 4.08139 2.23477   3
 -13  15  -3 1.77758 1.35592   3
  13  15   3 4.31947 1.51294   3
 -15 -15  -3 4.12558 1.96928   3
  15  15   3 2.72964 2.22121   3
 -15  15  -3 4.23622 1.80490   3
 -17 -15  -3 1.91881 2.37837   3
 -17  15  -3 7.13969 2.45031   3
  17  15   3 5.12931 2.30249   3
 -19 -15  -3 8.12788 3.03471   3
  19  15   3 2.50759 3.26148   3
 -19  15  -3 -1.8514 2.95240   3
  20 -16  -3 8.69224 4.13345   3
 -20 -16   3 -1.9039 3.23398   3
  20  16  -3 -0.6308 3.04918   3
 -20  16   3 6.41058 3.18652   3
 -18 -16   3 1.07616 2.18341   3
  18 -16  -3 6.13139 5.54055   3
  18  16  -3 1.89307 2.45108   3
 -18  16   3 -0.0570 3.02843   2
 -18  16   3 6.16680 2.79077   3
  16 -16  -3 -1.9726 2.87108   3
 -16 -16   3 6.82554 1.83316   3
  16 -16  -3 6.15295 2.41197   3
  16  16  -3 2.97614 2.05077   3
 -16  16   3 5.80098 2.68635   2
 -16  16   3 3.94879 2.30116   3
  14 -16  -3 1.03569 1.43743   3
  14 -16  -3 2.47540 1.86485   3
 -14  16   3 4.17576 2.26222   2
  14  16  -3 1.04764 1.54059   3
  12 -16  -3 2.68915 1.24786   3
  12 -16  -3 2.28852 1.61958   3
 -12  16   3 1.17839 1.77097   2
  12  16  -3 2.32350 1.24879   3
 -12  16   3 2.85101 1.36928   3
  12  16  -3 0.40843 1.20768   3
  10 -16  -3 45.4547 3.85087   2
  10 -16  -3 47.2971 2.83769   3
  10 -16  -3 43.0962 2.32685   3
 -10  16   3 54.1063 3.34142   2
  10  16  -3 49.8032 2.65868   3
 -10  16   3 49.3457 2.97274   3
  10  16  -3 46.2223 2.44013   3
 -10  16   3 42.9423 3.20190   3
   8 -16  -3 28.5897 1.66327   3
   8 -16  -3 29.5043 2.00351   3
   8 -16  -3 28.1860 3.19236   2
  -8  16   3 27.0645 2.40478   3
  -8  16   3 28.4364 2.78548   2
  -8  16   3 25.6730 2.13412   3
   8  16  -3 27.8622 1.80167   3
   8  16  -3 25.4138 1.72997   3
   6 -16  -3 -2.0733 1.55570   2
   6 -16  -3 0.11730 0.81077   3
   6 -16  -3 0.31612 0.64714   3
   6  16  -3 0.80974 0.65942   3
  -6  16   3 0.53116 1.31655   3
   6  16  -3 0.10699 0.66386   3
  -6  16   3 -2.1329 1.42155   2
  -6  16   3 -0.7476 0.91737   3
   4 -16  -3 0.38813 0.60358   3
   4 -16  -3 1.41926 0.74852   3
   4 -16  -3 -2.4007 1.33964   2
  -4  16   3 2.21172 1.55084   2
  -4  16   3 0.84218 0.85998   3
   2 -16  -3 1.89865 0.63198   3
   2 -16  -3 0.47731 0.58185   3
   2 -16  -3 -0.0194 1.51110   2
  -2  16   3 3.35584 1.10748   3
  -2  16   3 0.36737 0.90105   3
  -2  16   3 0.73819 1.32893   2
   0 -16  -3 7.21214 0.99295   3
   0 -16  -3 7.13979 0.94969   3
   0  16   3 7.44606 1.45236   3
   0  16  -3 8.50069 1.33801   2
   0  16   3 8.23072 1.26584   3
   0  16   3 9.43991 2.02787   2
  -2 -16  -3 2.41275 0.81118   3
  -2 -16  -3 4.14605 0.75970   3
   2  16   3 4.31040 1.68643   2
  -2  16  -3 5.75243 1.19218   2
   2  16   3 1.29289 1.11290   3
   2  16   3 4.15451 1.14442   3
  -4 -16  -3 0.05975 0.93914   3
  -4 -16  -3 2.07018 0.79018   3
   4  16   3 2.34450 1.10669   3
   4  16   3 2.52728 1.87989   2
   4  16   3 1.09894 0.90664   3
  -6 -16  -3 -0.3651 1.11503   3
  -6 -16  -3 -0.4782 0.80633   3
  -6  16  -3 0.36314 0.75536   3
   6  16   3 0.34059 1.24847   3
   6  16   3 -0.2867 0.95517   3
  -6  16  -3 0.35400 0.68221   3
   6  16   3 1.26968 1.70389   2
  -8 -16  -3 49.2909 2.45220   3
  -8 -16  -3 43.8925 2.75928   3
  -8  16  -3 42.8440 2.37056   3
   8  16   3 47.3035 3.98016   2
  -8  16  -3 43.6271 2.22659   3
   8  16   3 44.6085 2.91132   3
   8  16   3 46.8114 2.74904   3
 -10 -16  -3 0.02017 1.09618   3
 -10 -16  -3 2.96812 1.63120   3
 -10  16  -3 1.46694 1.31925   3
 -10  16  -3 0.99750 1.02376   3
  10  16   3 1.39123 1.41286   3
 -12 -16  -3 2.94775 2.04233   3
 -12 -16  -3 1.50647 1.30677   3
 -12  16  -3 2.11800 1.26216   3
 -12  16  -3 2.30943 1.65739   3
  12  16   3 1.61597 1.40718   3
 -14 -16  -3 -1.6972 3.18836   3
 -14  16  -3 0.01401 1.56819   3
  14  16   3 4.23254 1.96041   3
 -16 -16  -3 12.9718 2.45394   3
 -16  16  -3 11.3500 2.61231   3
  16  16   3 8.62788 2.63959   3
 -18 -16  -3 4.68246 2.93601   3
  18  16   3 1.17236 2.99986   3
 -18  16  -3 -1.0392 2.59887   3
  19 -17  -3 1.31187 3.49980   3
 -19  17   3 6.81506 3.58697   2
  19  17  -3 3.28202 3.17431   3
 -19  17   3 0.58091 2.92565   3
  17 -17  -3 -2.9701 2.59410   3
 -17 -17   3 -1.3203 1.97690   3
 -17  17   3 2.75406 2.47428   3
 -17  17   3 -3.3030 2.70497   2
  17  17  -3 2.03412 2.51480   3
  15 -17  -3 -0.9301 1.70536   3
  15 -17  -3 -1.3212 2.02472   3
  15  17  -3 0.01433 1.87003   3
 -15  17   3 -0.0970 2.23140   2
 -15  17   3 1.41846 2.01806   3
  13 -17  -3 3.61021 1.37774   3
  13 -17  -3 3.34824 1.75610   3
  13  17  -3 1.67640 1.44021   3
 -13  17   3 2.27194 1.70122   3
 -13  17   3 2.02994 2.15015   2
  11 -17  -3 12.5010 1.64003   3
  11 -17  -3 11.5356 1.75795   3
 -11  17   3 11.6060 2.37088   3
  11  17  -3 15.7045 1.77600   3
 -11  17   3 12.6792 2.03054   3
  11  17  -3 13.8331 1.92014   3
 -11  17   3 15.1385 2.42503   2
   9 -17  -3 26.6461 1.71511   3
   9 -17  -3 27.3351 3.52288   2
   9 -17  -3 25.3460 2.04419   3
  -9  17   3 28.8381 2.83723   2
  -9  17   3 27.2797 2.31946   3
   9  17  -3 25.3628 1.91452   3
  -9  17   3 24.5841 2.57892   3
   9  17  -3 25.2966 1.80372   3
   7 -17  -3 -0.5187 0.90755   3
   7 -17  -3 -0.1744 0.69379   3
   7 -17  -3 -3.8234 1.87977   2
   7  17  -3 -0.2364 0.74776   3
   7  17  -3 -0.1408 0.81515   3
  -7  17   3 1.45892 1.73042   2
  -7  17   3 1.58689 1.09011   3
  -7  17   3 0.62681 1.35962   3
   5 -17  -3 21.5459 2.64488   2
   5 -17  -3 22.7151 1.30123   3
   5 -17  -3 23.5186 1.44724   3
  -5  17   3 22.2577 2.19776   3
  -5  17   3 21.4564 1.90013   3
   5  17  -3 22.0012 1.42713   3
   5  17  -3 24.3727 1.33832   3
  -5  17   3 22.4754 2.61248   2
   3 -17  -3 46.5740 1.89845   3
   3 -17  -3 50.2243 3.39037   2
  -3  17   3 46.7244 2.71848   3
  -3  17   3 45.4456 2.53972   3
  -3  17   3 48.4929 3.31817   2
   1  17  -3 2.09062 1.24276   2
  -1  17   3 2.28924 1.04466   3
  -1  17   3 2.75404 1.68116   2
  -1  17   3 1.51041 1.21812   3
  -1 -17  -3 4.22773 0.84356   3
  -1 -17  -3 3.37566 0.69763   3
   1  17   3 5.48304 1.97170   2
   1  17   3 3.80662 1.19915   3
   1  17   3 3.37018 1.13837   3
  -1  17  -3 5.63312 1.20333   2
  -3 -17  -3 5.81781 0.91618   3
  -3 -17  -3 5.95546 1.05629   3
  -3  17  -3 7.22230 1.26106   2
   3  17   3 6.36914 1.23963   3
   3  17   3 7.83461 2.04346   2
   3  17   3 6.05023 1.43228   3
  -5 -17  -3 7.31680 1.09644   3
  -5 -17  -3 8.27787 1.44744   3
   5  17   3 8.81635 2.18531   2
  -5  17  -3 8.44850 0.99470   3
   5  17   3 5.08964 1.23556   3
  -5  17  -3 7.90840 0.96813   3
   5  17   3 7.31346 1.65452   3
  -7 -17  -3 5.09031 1.45121   3
  -7 -17  -3 3.27951 0.98607   3
   7  17   3 4.36791 1.31223   3
  -7  17  -3 3.91405 0.92092   3
   7  17   3 4.05712 2.26547   2
  -7  17  -3 4.08430 1.11422   3
   7  17   3 3.98752 1.38056   3
  -9 -17  -3 2.97263 1.13886   3
  -9 -17  -3 2.26039 1.62766   3
   9  17   3 1.55972 1.31879   3
  -9  17  -3 2.73511 1.28757   3
  -9  17  -3 2.38130 1.03239   3
   9  17   3 3.06641 2.50703   2
 -11 -17  -3 19.9427 2.06050   3
 -11 -17  -3 19.9264 2.42945   3
  11  17   3 22.0538 2.90616   3
 -11  17  -3 20.1476 2.39001   3
 -11  17  -3 22.6123 2.05948   3
 -13 -17  -3 1.17273 2.31770   3
 -13 -17  -3 -0.0708 1.51891   3
 -13  17  -3 0.79558 1.42869   3
  13  17   3 1.06444 1.63884   3
 -15 -17  -3 4.74561 2.02436   3
  15  17   3 1.72764 2.10954   3
 -15  17  -3 3.88891 1.99351   3
 -17 -17  -3 1.85873 2.63386   3
  17  17   3 3.85948 2.83381   3
 -17  17  -3 2.78451 2.56784   3
  18 -18  -3 0.62438 3.39381   3
 -18  18   3 6.89069 3.41844   2
 -18  18   3 1.02311 2.75962   3
  18  18  -3 2.36351 2.79366   3
  16 -18  -3 -0.7938 2.43437   3
  16  18  -3 0.39235 2.14776   3
 -16  18   3 -5.8073 2.44452   2
 -16  18   3 -0.5264 2.33251   3
  14 -18  -3 1.31653 1.53905   3
  14 -18  -3 2.76798 2.08446   3
 -14  18   3 7.14658 2.52447   2
  14  18  -3 3.21218 1.78095   3
 -14  18   3 0.82759 1.81417   3
  12 -18  -3 0.58827 1.51504   3
  12 -18  -3 1.43679 1.28343   3
 -12  18   3 -1.4602 1.44997   3
  12  18  -3 2.70586 1.47879   3
  12  18  -3 1.76634 1.43701   3
 -12  18   3 -0.9547 1.94649   2
  10 -18  -3 10.2918 1.28103   3
  10 -18  -3 10.9678 1.52747   3
 -10  18   3 10.8143 2.19422   2
 -10  18   3 7.28925 2.21290   3
  10  18  -3 8.80569 1.35844   3
  10  18  -3 9.08859 1.55078   3
 -10  18   3 8.71014 1.77442   3
   8 -18  -3 1.27577 2.34522   2
   8  18  -3 1.00163 0.91592   3
  -8  18   3 0.33413 1.61704   3
   8  18  -3 1.78200 0.91835   3
  -8  18   3 1.68180 1.25886   3
  -8  18   3 2.35931 1.88325   2
   6 -18  -3 -0.6552 1.91042   2
  -6  18   3 1.06164 1.12900   3
   6  18  -3 0.20519 0.76724   3
  -6  18   3 -0.8186 1.66699   2
  -6  18   3 1.24856 1.48337   3
   6  18  -3 0.03524 0.75285   3
   4 -18  -3 28.7589 3.02631   2
  -4  18   3 27.0568 2.85111   2
  -4  18   3 27.8914 2.06823   3
  -2  18   3 5.00867 1.98985   2
  -2  18   3 3.67401 1.11784   3
  -2  18   3 4.17520 1.40944   3
   0  18  -3 2.93332 1.22533   2
   0  18   3 0.62740 0.98617   3
   0  18   3 1.81783 1.35594   3
   0  18   3 1.37505 1.71009   2
  -2 -18  -3 7.90043 0.96840   3
  -2 -18  -3 8.28895 1.02969   3
   2  18   3 6.12378 2.13935   2
   2  18   3 6.90556 1.57700   3
   2  18   3 6.97297 1.25403   3
  -2  18  -3 10.5952 1.51063   2
  -4 -18  -3 38.1820 2.12303   3
  -4 -18  -3 38.0593 1.93692   3
   4  18   3 42.3557 3.56811   2
   4  18   3 43.0269 2.53023   3
   4  18   3 42.8422 2.73965   3
  -4  18  -3 42.0976 2.19685   2
  -6 -18  -3 21.4393 1.61143   3
   6  18   3 21.1774 2.11583   3
   6  18   3 26.6961 3.21109   2
  -6  18  -3 25.0282 1.43908   3
  -6  18  -3 23.8714 1.62359   3
   6  18   3 16.1707 2.33026   3
  -8 -18  -3 3.63140 1.07520   3
  -8 -18  -3 3.09162 1.51128   3
  -8  18  -3 2.78038 1.19354   3
  -8  18  -3 3.53231 1.00791   3
   8  18   3 3.86396 1.32987   3
   8  18   3 0.41462 1.64849   3
   8  18   3 5.45694 2.41765   2
 -10 -18  -3 0.60826 1.88187   3
 -10 -18  -3 -0.6568 1.10818   3
 -10  18  -3 -0.3802 1.06891   3
  10  18   3 -1.4057 2.64739   2
  10  18   3 -1.3140 1.33731   3
 -10  18  -3 0.83842 1.45751   3
 -12 -18  -3 5.06479 1.60445   3
 -12 -18  -3 1.03386 2.18279   3
  12  18   3 2.20797 1.62515   3
 -12  18  -3 1.92794 1.83728   3
 -12  18  -3 3.97943 1.46806   3
 -14 -18  -3 0.75083 2.05980   3
  14  18   3 1.26652 1.95175   3
 -14  18  -3 -0.3064 2.10772   3
 -16 -18  -3 0.33123 2.27495   3
 -16  18  -3 1.93204 2.33600   3
  16  18   3 6.01802 2.35134   3
 -18 -18  -3 4.61076 3.28195   3
 -18  18  -3 3.91508 3.12232   3
  18  18   3 4.28774 3.10562   3
  19  19  -3 11.7064 3.48381   3
 -19  19   3 5.23077 3.49965   3
 -19  19   3 10.7412 4.10584   2
  17 -19  -3 13.9530 3.16663   3
 -17  19   3 24.9283 3.72783   2
 -17  19   3 20.7512 3.46092   3
  17  19  -3 13.5555 3.10340   3
  15 -19  -3 2.94778 2.26549   3
 -15  19   3 5.16387 2.30969   3
 -15  19   3 -3.4943 2.59052   2
  15  19  -3 -0.8816 1.93578   3
  13 -19  -3 -3.0181 1.49638   3
  13 -19  -3 -2.4921 1.42624   3
  13  19  -3 -0.3680 1.72003   3
 -13  19   3 0.00272 2.66127   2
  11 -19  -3 15.7144 1.60258   3
  11 -19  -3 18.9577 2.05888   3
  11  19  -3 20.3737 2.22485   3
 -11  19   3 18.4612 2.35805   3
 -11  19   3 20.5813 2.92046   2
  11  19  -3 19.7609 2.11343   3
   9  19  -3 10.0385 1.53713   3
   9  19  -3 10.0300 1.39584   3
  -9  19   3 13.6018 2.54697   2
  -9  19   3 9.31478 1.73397   3
  -9  19   3 10.9903 2.11838   3
   7 -19  -3 0.40112 2.34054   2
  -7  19   3 0.78605 1.88333   2
  -7  19   3 2.97372 1.33751   3
  -7  19   3 0.06562 1.56390   3
   7  19  -3 0.90833 0.92339   3
   7  19  -3 1.30475 0.87197   3
   5 -19  -3 32.9208 3.57342   2
   5  19  -3 34.8335 1.74963   3
  -5  19   3 35.2276 2.72311   3
  -5  19   3 36.1851 3.21496   2
  -5  19   3 29.2253 2.36977   3
  -3  19   3 19.7294 2.33339   3
  -3  19   3 23.9450 3.04475   2
  -3  19   3 14.9183 1.87893   3
  -1  19   3 18.0945 2.19021   3
  -1  19   3 20.5774 2.88993   2
   1  19  -3 17.5894 2.09165   2
  -1  19   3 15.6410 1.79947   3
   1  19   3 0.96260 1.83435   2
  -1  19  -3 3.05399 1.35299   2
   1  19   3 3.44976 1.54299   3
   1  19   3 3.01411 1.22361   3
   3  19   3 13.9747 1.98794   3
   3  19   3 15.9112 1.88182   3
  -3  19  -3 18.0124 1.77441   2
   3  19   3 21.0600 3.09499   2
  -5 -19  -3 1.46437 1.06674   3
  -5 -19  -3 0.50736 0.72736   3
   5  19   3 0.30178 1.27065   3
  -5  19  -3 -0.7811 0.96676   2
   5  19   3 -0.5727 2.07022   2
   5  19   3 -0.9488 1.48336   3
  -7 -19  -3 14.4070 1.90505   3
  -7 -19  -3 14.6810 1.47673   3
   7  19   3 17.8819 3.21594   2
   7  19   3 14.2067 2.15578   3
  -7  19  -3 13.0549 1.33310   3
  -7  19  -3 12.6549 1.66719   3
   7  19   3 13.5465 1.85898   3
  -9 -19  -3 1.65364 1.10113   3
  -9 -19  -3 1.91615 1.60865   3
  -9  19  -3 5.19111 1.46893   3
  -9  19  -3 2.44161 1.09776   3
   9  19   3 3.00952 1.51748   3
   9  19   3 -0.4980 2.76747   2
 -11 -19  -3 -1.0119 1.33698   3
 -11 -19  -3 -5.1615 2.02755   3
  11  19   3 0.21300 1.59852   3
  11  19   3 2.53671 3.19865   2
 -11  19  -3 1.23307 1.29281   3
 -11  19  -3 3.37472 1.78346   3
 -13 -19  -3 -1.9274 1.57719   3
  13  19   3 -0.5409 1.75637   3
 -13  19  -3 0.22326 1.70154   3
 -15 -19  -3 -2.0983 2.03146   3
  15  19   3 0.67092 2.32566   3
 -15  19  -3 4.30203 2.32325   3
 -17 -19  -3 -3.1776 2.95112   3
  17  19   3 5.61044 2.94008   3
 -17  19  -3 -0.2523 2.83776   3
 -18  20   3 5.05942 3.58061   3
 -18  20   3 3.96221 3.52604   2
  18  20  -3 3.56635 3.06129   3
  16  20  -3 4.96362 2.57955   3
 -16  20   3 10.6764 3.14325   3
 -16  20   3 6.75841 3.17748   2
 -14  20   3 1.17939 2.59527   2
 -14  20   3 1.83507 2.26744   3
  12  20  -3 0.92399 1.58906   3
 -12  20   3 -1.2764 1.93778   3
 -12  20   3 -1.8946 3.68679   2
  12  20  -3 -0.1602 1.73879   3
 -10  20   3 7.47758 2.81602   3
 -10  20   3 7.91370 1.88824   3
  10  20  -3 5.54223 1.46745   3
 -10  20   3 5.56736 2.31793   2
  10  20  -3 4.05580 1.44974   3
  -8  20   3 7.43094 2.37265   2
   8  20  -3 5.66310 1.29133   3
  -8  20   3 -1.1145 1.88794   3
  -8  20   3 5.88301 1.68539   3
   8  20  -3 5.10984 1.10580   3
   6 -20  -3 0.58936 3.01978   2
  -6  20   3 3.08654 2.16996   2
   6  20  -3 3.87682 0.98649   3
  -6  20   3 5.08771 1.48501   3
  -6  20   3 0.73493 1.64536   3
  -4  20   3 1.35761 1.97283   2
  -4  20   3 2.92170 1.32132   3
  -2  20   3 19.3251 2.25390   3
  -2  20   3 14.4786 1.97643   3
  -2  20   3 20.7014 3.00134   2
   2  20  -3 18.9104 2.55293   2
   0  20  -3 3.98159 1.62518   2
   0  20   3 2.74590 1.66933   3
   0  20   3 4.19660 1.32278   3
   0  20   3 3.89453 2.09757   2
   2  20   3 22.1669 3.17758   2
   2  20   3 23.5241 2.13815   3
   2  20   3 22.5514 2.42774   3
  -2  20  -3 24.7725 2.19657   2
   4  20   3 4.40329 2.41220   2
   4  20   3 4.72619 1.77553   3
   4  20   3 2.54066 1.27496   3
  -4  20  -3 5.92251 1.29061   2
  -6  20  -3 3.00556 1.06129   2
   6  20   3 2.45554 1.32162   3
  -6  20  -3 3.28093 0.87042   3
   6  20   3 -0.3947 2.22718   2
   6  20   3 0.74846 1.68450   3
  -8 -20  -3 -0.1355 0.95334   3
  -8 -20  -3 3.58232 1.59161   3
  -8  20  -3 0.22483 1.27417   3
   8  20   3 0.49212 2.74151   2
  -8  20  -3 -0.6404 0.92225   3
   8  20   3 2.36499 1.35937   3
 -10 -20  -3 3.74931 1.87635   3
 -10 -20  -3 4.55800 1.37916   3
 -10  20  -3 4.19978 1.30809   3
  10  20   3 4.52054 3.34482   2
 -10  20  -3 4.53858 1.71715   3
 -12 -20  -3 -0.9301 1.49468   3
  12  20   3 1.81878 1.85491   3
 -12  20  -3 0.33214 1.53222   3
  12  20   3 2.14550 3.56687   2
 -14 -20  -3 0.93819 2.01588   3
  14  20   3 -2.3865 2.08997   3
 -14  20  -3 -2.0683 2.05981   3
 -16 -20  -3 3.93869 2.74483   3
 -16  20  -3 4.45087 2.77293   3
  16  20   3 2.93172 2.69397   3
 -17  21   3 -2.7941 3.27197   3
  17  21  -3 -4.0059 3.14375   3
 -17  21   3 -1.9619 3.36032   2
  15  21  -3 1.23170 2.59555   3
 -15  21   3 4.62926 2.91355   3
 -15  21   3 6.34223 3.17910   2
 -13  21   3 -0.4658 2.62620   2
 -13  21   3 -4.5468 2.05045   3
  13  21  -3 2.77951 2.01959   3
  11  21  -3 1.02744 1.54404   3
  11  21  -3 -0.0009 1.45101   3
 -11  21   3 -1.3477 3.88970   2
 -11  21   3 3.24961 1.89424   3
   9  21  -3 3.71328 1.34397   3
  -9  21   3 1.52361 2.13300   2
  -9  21   3 6.79275 2.25972   3
  -9  21   3 0.58563 1.70942   3
   9  21  -3 1.45601 1.25552   3
  -7  21   3 0.45281 1.50550   3
   7  21  -3 -0.7945 1.00979   3
  -7  21   3 -3.2150 1.94203   2
   7  21  -3 1.33202 0.97992   3
  -7  21   3 2.00718 1.87063   3
  -5  21   3 3.37393 2.20955   2
  -5  21   3 3.81961 1.79994   3
  -5  21   3 5.36551 1.52812   3
   3  21  -3 2.02945 1.93302   2
  -3  21   3 3.31454 2.09069   2
  -3  21   3 2.04199 1.31804   3
  -3  21   3 0.39237 1.70376   3
  -1  21   3 6.64298 1.50995   3
   1  21  -3 7.92113 2.02453   2
  -1  21   3 9.01126 1.89169   3
  -1  21   3 12.2082 2.78541   2
   1  21   3 7.62644 2.52982   2
   1  21   3 6.91509 1.80872   3
   1  21   3 4.88495 1.48043   3
  -1  21  -3 2.52871 1.59881   2
   3  21   3 39.8007 2.66322   3
  -3  21  -3 42.5156 2.63364   2
   3  21   3 38.5468 3.01766   3
   3  21   3 44.5282 4.06954   2
   5  21   3 18.9865 2.18317   3
  -5  21  -3 17.1391 1.84560   2
   5  21   3 22.9778 3.69761   2
   5  21   3 18.5876 2.61069   3
   7  21   3 1.36903 1.47060   3
  -7  21  -3 5.42724 1.30136   3
   7  21   3 3.89656 2.80501   2
  -9 -21  -3 1.12337 1.67650   3
  -9 -21  -3 -0.5227 1.09801   3
   9  21   3 -1.9549 3.02601   2
   9  21   3 2.54111 1.66543   3
  -9  21  -3 3.92629 1.64168   3
  -9  21  -3 0.37953 1.13492   3
 -11 -21  -3 -2.9584 1.41057   3
 -11  21  -3 0.00991 1.51102   3
  11  21   3 -0.1315 3.60261   2
 -11  21  -3 4.03638 1.98706   3
  11  21   3 -0.5072 1.72831   3
 -13 -21  -3 0.52079 1.83843   3
  13  21   3 -0.4679 1.96177   3
 -13  21  -3 1.52724 2.04565   3
  13  21   3 1.11584 4.14653   2
 -15  21  -3 3.71674 2.62785   3
  15  21   3 2.33228 2.59936   3
 -16  22   3 1.89279 3.32757   3
 -16  22   3 -5.4451 3.19432   2
  16  22  -3 0.58602 2.91381   3
 -14  22   3 3.40916 2.87535   3
  14  22  -3 1.62540 2.25334   3
 -14  22   3 5.54820 3.18533   2
  12  22  -3 -1.8130 1.78260   3
 -12  22   3 2.93268 2.99764   3
 -12  22   3 -2.8060 2.51222   2
 -10  22   3 13.9732 3.27743   2
  10  22  -3 12.9350 1.91255   3
 -10  22   3 9.15106 2.20552   3
  10  22  -3 8.40596 1.75636   3
  -8  22   3 4.27865 2.39542   2
  -8  22   3 7.05199 2.44793   3
  -8  22   3 2.99816 1.76473   3
   8  22  -3 0.60829 1.21443   3
   8  22  -3 0.41089 1.21332   3
  -6  22   3 8.07757 2.21486   3
  -6  22   3 7.28498 2.63382   2
   6  22  -3 8.60061 1.25183   3
  -6  22   3 7.28067 1.84983   3
  -4  22   3 0.51101 1.48902   3
  -4  22   3 -1.9992 2.04170   2
  -4  22   3 0.17171 1.80500   3
   2  22  -3 5.62876 2.12263   2
  -2  22   3 7.09702 1.84647   3
  -2  22   3 7.08448 2.49094   2
   0  22   3 1.42620 1.40571   3
   0  22   3 2.61759 1.86547   3
   0  22   3 4.23370 2.37289   2
   0  22  -3 3.30022 1.88804   2
   2  22   3 0.71205 1.37598   3
   2  22   3 3.75229 1.76258   3
   2  22   3 2.30433 2.43674   2
  -2  22  -3 1.22314 1.65343   2
   4  22   3 0.37298 1.35212   3
   4  22   3 1.94429 1.89209   3
  -4  22  -3 2.79269 1.39814   2
  -6  22  -3 0.61601 1.19148   2
   6  22   3 -1.4169 2.94083   2
   6  22   3 0.37121 1.40459   3
  -8  22  -3 1.88446 1.45866   3
   8  22   3 2.55663 1.71540   3
  -8  22  -3 0.19354 1.08545   3
   8  22   3 0.99990 2.89325   2
 -10 -22  -3 0.26604 1.24962   3
 -10  22  -3 4.47618 1.92152   3
 -10  22  -3 -1.6915 1.40546   3
  10  22   3 4.98659 3.62546   2
  10  22   3 -1.7632 1.74384   3
[truncated: 574,399 more chars]
