# Supplementary material for: 2,6-Diphenyl-3-(prop-2-en-1-yl)piperidin-4-one
Source: IUCrdata. 2020 Apr 21;5(Pt 4):x200526. doi: 10.1107/S241431462000526X (PMC9462206; doi:10.1107/S241431462000526X)
Supplement: Supplementary file 2 [file x-05-x200526-Isup2.hkl]

data_I                                                                          
_shelx_title ' KA396 in C2/c'                                                   
_shelx_refln_list_code          4                                               
_shelx_F_calc_maximum      352.21                                               
_exptl_crystal_F_000      1248.00                                               
_reflns_d_resolution_high  0.7002                                               
                                                                                
loop_                                                                           
 _space_group_symop_operation_xyz                                               
 'x, y, z'                                                                      
 '-x, y, -z+1/2'                                                                
 'x+1/2, y+1/2, z'                                                              
 '-x+1/2, y+1/2, -z+1/2'                                                        
 '-x, -y, -z'                                                                   
 'x, -y, z-1/2'                                                                 
 '-x+1/2, -y+1/2, -z'                                                           
 'x+1/2, -y+1/2, z-1/2'                                                         
                                                                                
_cell_length_a    16.7588                                                       
_cell_length_b    23.4597                                                       
_cell_length_c     8.7769                                                       
_cell_angle_alpha  90.000                                                       
_cell_angle_beta   98.771                                                       
_cell_angle_gamma  90.000                                                       
                                                                                
_shelx_F_squared_multiplier     1.000                                           
                                                                                
loop_                                                                           
 _refln_index_h                                                                 
 _refln_index_k                                                                 
 _refln_index_l                                                                 
 _refln_F_squared_calc                                                          
 _refln_F_squared_meas                                                          
 _refln_F_squared_sigma                                                         
 _refln_observed_status                                                         
   2   0   0      19656.98      23124.10       539.42 o                         
   4   0   0      21590.24      19511.00       578.78 o                         
   6   0   0         75.17        148.85         8.68 o                         
   8   0   0       1385.23       1640.35        27.20 o                         
  10   0   0         51.28         85.20         6.65 o                         
  12   0   0       1309.73       1353.03        26.16 o                         
  14   0   0       1009.20        893.61        21.80 o                         
  16   0   0       1039.04       1046.76        34.32 o                         
  18   0   0        160.32        180.30        26.87 o                         
  20   0   0        404.18        505.33        42.85 o                         
  22   0   0         23.07         18.49        43.36 o                         
   3   1   0      12968.41      11861.13       137.53 o                         
   5   1   0          5.59         10.48         1.87 o                         
   7   1   0       1794.73       2006.80        24.94 o                         
   9   1   0         73.21        112.16         4.99 o                         
  11   1   0        122.02        130.73         7.47 o                         
  13   1   0        506.85        450.07        11.17 o                         
  15   1   0        128.14        143.94         9.51 o                         
  17   1   0         19.41         21.90        27.47 o                         
  19   1   0        186.40        183.75        18.47 o                         
  21   1   0        246.76        249.25        28.93 o                         
  23   1   0          4.46        -25.85        26.64 o                         
   2   2   0       1136.24       1247.64        12.87 o                         
   4   2   0        682.61        795.88        11.59 o                         
   6   2   0         20.70         32.34         2.69 o                         
   8   2   0       2142.63       2283.25        28.50 o                         
  10   2   0        211.14        227.76         7.30 o                         
  12   2   0         23.50         20.86         4.63 o                         
  14   2   0        124.12        118.36         7.52 o                         
  16   2   0        484.09        445.43        15.94 o                         
  18   2   0        159.29        175.03        22.50 o                         
  20   2   0          0.15          6.90        22.87 o                         
  22   2   0         18.65         -0.06        23.85 o                         
   1   3   0      28304.46      25121.20       392.89 o                         
   3   3   0       4567.57       4429.93        43.86 o                         
   5   3   0          1.09          0.55         1.58 o                         
   7   3   0       1477.52       1529.98        18.74 o                         
   9   3   0       2616.28       2755.50        36.50 o                         
  11   3   0        133.71        145.09         7.02 o                         
  13   3   0        163.31        212.61        11.58 o                         
  15   3   0          3.42         -6.68         6.68 o                         
  17   3   0         12.27         26.47        12.91 o                         
  19   3   0         20.17          1.82        18.11 o                         
  21   3   0        140.38        157.75        29.86 o                         
  23   3   0          1.59         20.95        29.44 o                         
   0   4   0      62032.38      54358.40      1180.08 o                         
   2   4   0       1248.38       1350.33        14.78 o                         
   4   4   0         61.60         70.93         2.83 o                         
   6   4   0        600.82        560.01         8.01 o                         
   8   4   0       4671.46       5207.76        59.88 o                         
  10   4   0       3640.63       3671.08        44.51 o                         
  12   4   0       1854.30       1730.00        23.45 o                         
  14   4   0       1013.07        920.69        16.75 o                         
  16   4   0         54.61         30.14         9.62 o                         
  18   4   0          1.28         12.47        13.85 o                         
  20   4   0         63.38        116.42        20.03 o                         
  22   4   0          6.85         -1.46        30.54 o                         
   1   5   0       5654.71       5219.70        81.30 o                         
   3   5   0       2403.44       2349.27        24.03 o                         
   5   5   0        450.66        507.68         7.21 o                         
   7   5   0      15051.40      15791.48       154.54 o                         
   9   5   0        288.37        293.91         7.20 o                         
  11   5   0        240.10        266.63         8.45 o                         
  13   5   0       1166.16       1144.24        18.37 o                         
  15   5   0         38.08         36.95         7.03 o                         
  17   5   0          8.57        -11.92        14.36 o                         
  19   5   0          0.05        -12.44        18.68 o                         
  21   5   0          2.44        -20.89        20.89 o                         
  23   5   0          8.75         32.22        30.26 o                         
   0   6   0      24340.47      20499.25       630.25 o                         
   2   6   0        994.72       1107.73        15.58 o                         
   4   6   0       5914.57       6231.48        65.09 o                         
   6   6   0       4196.66       4801.78        48.85 o                         
   8   6   0        106.51        139.73         5.11 o                         
  10   6   0       1926.14       1813.68        23.23 o                         
  12   6   0       1148.03       1168.99        17.90 o                         
  14   6   0         73.36        105.58         8.11 o                         
  16   6   0        545.56        416.95        17.17 o                         
  18   6   0          9.66        -15.84        15.84 o                         
  20   6   0          0.01        -18.67        18.67 o                         
  22   6   0         46.27         46.67        25.53 o                         
   1   7   0        507.72        597.23        19.42 o                         
   3   7   0          0.27          3.34         1.82 o                         
   5   7   0          5.34         -1.04         2.12 o                         
   7   7   0          3.64         10.91         2.79 o                         
   9   7   0       1368.69       1437.45        17.95 o                         
  11   7   0        552.29        517.65        10.80 o                         
  13   7   0        621.58        596.28        14.01 o                         
  15   7   0        194.15        166.08        11.03 o                         
  17   7   0          0.20         -7.33        11.91 o                         
  19   7   0          0.81        -12.49        15.89 o                         
  21   7   0         48.43        106.59        22.48 o                         
  23   7   0         46.99         78.29        51.80 o                         
   0   8   0        378.74        336.95        33.59 o                         
   2   8   0       6868.81       6769.68       106.24 o                         
   4   8   0       2834.95       2740.23        33.96 o                         
   6   8   0       4047.46       4245.42        43.62 o                         
   8   8   0        566.46        688.35        10.88 o                         
  10   8   0        931.72        917.55        14.37 o                         
  12   8   0         13.41         13.62         5.40 o                         
  14   8   0        837.27        653.59        14.64 o                         
  16   8   0         20.41         20.59        13.71 o                         
  18   8   0         28.20         20.08        16.60 o                         
  20   8   0          6.21          6.13        19.22 o                         
  22   8   0          2.46         27.00        30.05 o                         
   1   9   0       1303.78       1494.09        57.67 o                         
   3   9   0        179.99        359.22         7.72 o                         
   5   9   0       1845.75       1898.64        20.75 o                         
   7   9   0       1244.36       1259.38        15.50 o                         
   9   9   0        150.49        137.55         6.14 o                         
  11   9   0        518.25        515.14        10.37 o                         
  13   9   0         12.80         24.04         6.34 o                         
  15   9   0        103.42        164.42        17.09 o                         
  17   9   0          0.55         -3.23        14.06 o                         
  19   9   0          0.96         30.53        17.68 o                         
  21   9   0          3.11         -2.96        23.04 o                         
   0  10   0        626.42        814.68        38.35 o                         
   2  10   0        114.23        161.06         6.87 o                         
   4  10   0       5181.06       5384.24        70.30 o                         
   6  10   0       8850.45       9277.38        96.95 o                         
   8  10   0        319.46        352.45         7.44 o                         
  10  10   0        572.47        574.50        10.49 o                         
  12  10   0          0.48          7.22         5.19 o                         
  14  10   0         72.45         47.35        11.82 o                         
  16  10   0         88.28         55.22        11.08 o                         
  18  10   0         82.04         67.92        19.42 o                         
  20  10   0          0.17          4.65        36.47 o                         
  22  10   0         70.26         51.10        29.36 o                         
   1  11   0        590.38        649.46        24.86 o                         
   3  11   0       1407.26       1254.98        29.91 o                         
   5  11   0        189.88        252.10         6.87 o                         
   7  11   0        553.91        557.01         9.41 o                         
   9  11   0        147.17        167.16         6.36 o                         
  11  11   0        119.64        136.26         6.93 o                         
  13  11   0        509.36        420.26        12.17 o                         
  15  11   0          0.09          3.89         9.36 o                         
  17  11   0          6.14          3.20        14.71 o                         
  19  11   0         10.98         23.48        27.46 o                         
  21  11   0          2.86         -7.46        46.00 o                         
   0  12   0      10345.81      10256.94       328.14 o                         
   2  12   0        203.44        175.73         9.07 o                         
   4  12   0        571.06        666.33        14.84 o                         
   6  12   0       1086.48       1098.52        15.65 o                         
   8  12   0         53.45         74.24         4.64 o                         
  10  12   0         20.21         28.00         4.90 o                         
  12  12   0          1.97          5.93         5.69 o                         
  14  12   0         16.33         25.36         8.36 o                         
  16  12   0          8.60         -4.39        12.30 o                         
  18  12   0          0.87          0.13        16.27 o                         
  20  12   0          0.73         19.24        29.01 o                         
  22  12   0         92.90         65.75        31.87 o                         
   1  13   0         49.79        104.19        18.35 o                         
   3  13   0        307.41        349.89        10.16 o                         
   5  13   0        406.97        438.15        10.34 o                         
   7  13   0         33.57         51.52         4.79 o                         
   9  13   0        239.97        211.31         8.25 o                         
  11  13   0         22.02         47.29         5.87 o                         
  13  13   0        299.69        307.98        11.26 o                         
  15  13   0          0.85         15.04        14.09 o                         
  17  13   0         47.62         67.36        21.75 o                         
  19  13   0         18.81        -11.52        29.21 o                         
  21  13   0         18.80          5.80        27.93 o                         
   0  14   0       1018.21       1121.09        53.43 o                         
   2  14   0       2110.22       2279.79        41.02 o                         
   4  14   0        900.91        891.04        16.97 o                         
   6  14   0        115.27        113.03         7.81 o                         
   8  14   0        775.16        696.97        12.82 o                         
  10  14   0        168.80        192.04         9.44 o                         
  12  14   0        322.62        285.89        10.89 o                         
  14  14   0        235.20        292.78        13.38 o                         
  16  14   0        136.62        165.90        20.96 o                         
  18  14   0          7.10         15.44        22.97 o                         
  20  14   0         10.71         45.02        27.91 o                         
   1  15   0         37.23         59.11        14.82 o                         
   3  15   0         32.43         42.81         7.09 o                         
   5  15   0       1888.47       1959.85        29.60 o                         
   7  15   0        182.00        190.36        12.04 o                         
   9  15   0        739.68        642.72        16.37 o                         
  11  15   0          5.71         -0.12         6.67 o                         
  13  15   0         15.91         19.75         8.30 o                         
  15  15   0          1.94         10.45        11.49 o                         
  17  15   0          0.78         30.70        17.94 o                         
  19  15   0          4.42        -21.79        21.79 o                         
  21  15   0          7.27          8.48        33.62 o                         
   0  16   0        197.30        326.75        33.17 o                         
   2  16   0          0.04          6.14         5.69 o                         
   4  16   0        650.85        578.60        13.43 o                         
   6  16   0        570.41        590.33        16.46 o                         
   8  16   0          0.01         -4.40         6.11 o                         
  10  16   0        233.34        220.23        13.49 o                         
  12  16   0         23.36         19.30         8.01 o                         
  14  16   0         67.40         69.07        19.91 o                         
  16  16   0          0.32         15.28        15.57 o                         
  18  16   0         44.07         58.18        33.44 o                         
  20  16   0         20.78         20.72        30.41 o                         
   1  17   0         38.86         68.36        11.92 o                         
   3  17   0         75.61        119.06         9.38 o                         
   5  17   0        538.63        486.19        13.82 o                         
   7  17   0       1208.42       1097.22        20.96 o                         
   9  17   0        256.64        305.76        13.12 o                         
  11  17   0         43.05         69.83        13.29 o                         
  13  17   0         62.15         49.52        10.35 o                         
  15  17   0          0.36         -3.35        14.23 o                         
  17  17   0         23.78         20.84        28.67 o                         
  19  17   0         25.60         57.05        27.78 o                         
   0  18   0         13.89        117.16        28.59 o                         
   2  18   0        154.15        173.36        11.50 o                         
   4  18   0       2744.51       2482.67        39.70 o                         
   6  18   0        124.71        154.85         9.87 o                         
   8  18   0         73.63        101.19         9.28 o                         
  10  18   0        948.59        803.76        21.80 o                         
  12  18   0        169.16        228.27        16.33 o                         
  14  18   0         10.78         15.07        12.26 o                         
  16  18   0         21.30         18.17        20.08 o                         
  18  18   0         12.94         47.19        33.35 o                         
   1  19   0         13.49          8.15        10.02 o                         
   3  19   0        308.49        247.33        17.67 o                         
   5  19   0        910.03        823.79        18.27 o                         
   7  19   0          0.24          2.02         7.58 o                         
   9  19   0        190.21        204.94        12.45 o                         
  11  19   0          0.77          2.69        11.42 o                         
  13  19   0          5.46          3.73        13.23 o                         
  15  19   0          2.26         19.67        20.90 o                         
  17  19   0         59.73         95.41        26.69 o                         
  19  19   0         35.82         18.13        98.02 o                         
   0  20   0        239.98        260.70        31.86 o                         
   2  20   0       1324.61       1172.79        27.66 o                         
   4  20   0         85.60         91.75         9.63 o                         
   6  20   0         34.00         23.23         9.14 o                         
   8  20   0        123.58        163.81        11.65 o                         
  10  20   0          0.00         17.60        10.62 o                         
  12  20   0          0.88          1.61        13.62 o                         
  14  20   0         28.66         22.68        33.31 o                         
  16  20   0          2.65        -20.53        26.90 o                         
  18  20   0         30.15        -25.46        35.72 o                         
   1  21   0         21.17         26.96        22.87 o                         
   3  21   0         23.11         32.94         8.45 o                         
   5  21   0         31.28         30.47        11.03 o                         
   7  21   0          9.85         -5.28         9.13 o                         
   9  21   0         61.48         57.08        11.20 o                         
  11  21   0         31.46         58.52        18.11 o                         
  13  21   0          0.16         14.07        25.24 o                         
  15  21   0         16.11          1.25        28.83 o                         
  17  21   0         26.64         25.63        49.02 o                         
   0  22   0         23.50         37.71        36.30 o                         
   2  22   0         18.35         13.62         8.61 o                         
   4  22   0        203.24        211.86        14.11 o                         
   6  22   0        200.43        220.05        14.03 o                         
   8  22   0         65.83         67.70        11.30 o                         
  10  22   0          4.24         -7.23        12.11 o                         
  12  22   0          5.64         15.33        23.23 o                         
  14  22   0         33.86         22.18        29.20 o                         
  16  22   0          0.42        -17.59        28.50 o                         
   1  23   0          0.07         13.48        11.55 o                         
   3  23   0        657.11        520.86        20.93 o                         
   5  23   0          0.60         15.42         9.67 o                         
   7  23   0         10.93         16.64        11.03 o                         
   9  23   0          9.64         -5.54        19.98 o                         
  11  23   0          4.29          9.92        15.87 o                         
  13  23   0          1.66         34.36        33.74 o                         
  15  23   0          0.42         -4.71        27.47 o                         
  17  23   0         82.71         40.66        41.47 o                         
   0  24   0         42.63         44.79        41.28 o                         
   2  24   0          0.16          6.69        14.22 o                         
   4  24   0        147.26        152.06        12.29 o                         
   6  24   0         27.90         37.37        14.16 o                         
   8  24   0         90.17         83.66        13.92 o                         
  10  24   0          2.43        -17.74        17.74 o                         
  12  24   0          5.63         33.13        21.67 o                         
  14  24   0         24.90         54.28        26.63 o                         
  16  24   0          9.53         25.29        49.50 o                         
   1  25   0          1.18          6.40        14.63 o                         
   3  25   0         17.60         37.82        11.84 o                         
   5  25   0          2.77         31.26        14.05 o                         
   7  25   0          6.39         19.21        20.17 o                         
   9  25   0         17.76         55.05        20.52 o                         
  11  25   0          0.44         -4.35        22.98 o                         
  13  25   0          7.58         49.20        32.06 o                         
  15  25   0         25.71         -0.82        51.21 o                         
   0  26   0          9.64        -43.29        43.29 o                         
   2  26   0          8.68         -4.14        16.34 o                         
   4  26   0         29.99         10.04        12.28 o                         
   6  26   0         14.15         37.77        16.85 o                         
   8  26   0         11.78         33.49        16.62 o                         
  10  26   0         89.50         88.21        22.40 o                         
  12  26   0          5.39         35.84        26.59 o                         
  14  26   0          5.01         -7.72        47.09 o                         
   1  27   0         31.57         -8.55        55.37 o                         
   3  27   0         19.29         79.96        17.76 o                         
   5  27   0         21.53         77.19        26.12 o                         
   7  27   0          7.55          5.83        18.65 o                         
   9  27   0          6.15         31.89        21.36 o                         
  11  27   0         10.92         36.19        28.73 o                         
  13  27   0         14.62          9.54        32.26 o                         
   0  28   0         55.52         51.71        59.68 o                         
   2  28   0         15.91         18.53        50.51 o                         
   4  28   0          1.43          9.22        21.01 o                         
   6  28   0         32.72         29.14        26.55 o                         
   8  28   0          4.93         15.14        24.64 o                         
  10  28   0          4.20         23.41        36.86 o                         
  12  28   0          8.80         70.19        35.36 o                         
   1  29   0          0.07         -6.71        49.25 o                         
   3  29   0         15.18         88.85        35.85 o                         
   5  29   0         13.88         60.52        23.92 o                         
   7  29   0         19.22          3.01        31.72 o                         
   9  29   0         12.02          8.62        58.94 o                         
  11  29   0          0.33        -19.19        37.50 o                         
   0  30   0          0.01        134.38        71.15 o                         
   2  30   0          0.12          7.20        42.30 o                         
   4  30   0         10.20        -11.58        29.03 o                         
   6  30   0          3.29         32.09        36.97 o                         
   8  30   0         14.44         14.69        46.83 o                         
  10  30   0          9.50        105.25        69.28 o                         
   1  31   0          0.03        -21.44        53.90 o                         
   3  31   0          1.60          1.70        52.64 o                         
   5  31   0         31.92          8.19        59.40 o                         
   7  31   0          0.53        -55.02        76.63 o                         
   0  32   0          4.00        -80.68        80.68 o                         
   2  32   0         18.95         85.15        82.63 o                         
   4  32   0         14.34         81.92       145.78 o                         
   6  32   0         29.35         -8.12        63.47 o                         
   1  33   0          1.81        -55.12        64.75 o                         
   3  33   0          3.11        -63.91        63.91 o                         
 -23   1   1          4.21         40.15        27.59 o                         
 -21   1   1         25.55         63.68        19.98 o                         
 -19   1   1         72.92         70.40        16.31 o                         
 -17   1   1         78.91         29.24        41.86 o                         
 -15   1   1        241.30        243.49        10.07 o                         
 -13   1   1       1439.22       1402.10        20.79 o                         
 -11   1   1        458.08        492.91        10.84 o                         
  -9   1   1       3904.64       3786.99        45.01 o                         
  -7   1   1        686.37        633.46        10.24 o                         
  -5   1   1        717.81        814.44        10.16 o                         
  -3   1   1       5129.21       4667.85        46.35 o                         
  -1   1   1       3349.49       3649.14        41.63 o                         
   1   1   1       5276.40       4972.02        51.41 o                         
   3   1   1      15309.20      14371.87       155.89 o                         
   5   1   1       1289.49       1321.05        16.89 o                         
   7   1   1      14471.79      14723.03       161.58 o                         
   9   1   1       1192.77       1187.12        18.81 o                         
  11   1   1       1077.68        978.73        18.73 o                         
  13   1   1        126.06        113.31         9.50 o                         
  15   1   1         34.34         37.08         7.38 o                         
  17   1   1        239.96        270.82        24.16 o                         
  19   1   1          0.36          8.18        16.43 o                         
  21   1   1          5.09        -20.11        20.11 o                         
  23   1   1          4.51         61.98        35.43 o                         
 -22   2   1          0.73         37.51        33.06 o                         
 -20   2   1        418.71        495.58        30.22 o                         
 -18   2   1        346.43        362.98        22.45 o                         
 -16   2   1         98.21        123.69        10.97 o                         
 -14   2   1        259.07        242.81         9.43 o                         
 -12   2   1        586.09        511.34        10.49 o                         
 -10   2   1         96.33        138.39         6.16 o                         
  -8   2   1       1018.69       1180.21        19.95 o                         
  -6   2   1         36.61         60.05         3.43 o                         
  -4   2   1          3.77          3.90         2.00 o                         
  -2   2   1        903.16        806.91         9.10 o                         
   0   2   1        775.14        818.57         9.30 o                         
   2   2   1       5217.68       5295.47        90.42 o                         
   4   2   1       8814.65       8509.32       122.42 o                         
   6   2   1       2829.49       3235.21        35.69 o                         
   8   2   1         40.16         35.62         3.89 o                         
  10   2   1          0.21          4.23         3.64 o                         
  12   2   1         24.65         23.83         5.12 o                         
  14   2   1        363.10        340.71        10.70 o                         
  16   2   1         75.55         83.75        11.42 o                         
  18   2   1          4.76         16.66        13.93 o                         
  20   2   1        370.78        399.99        28.02 o                         
  22   2   1          0.59         13.88        37.37 o                         
 -23   3   1          0.33         10.98        45.92 o                         
 -21   3   1          0.01         -7.08        19.22 o                         
 -19   3   1         27.55         37.00        15.68 o                         
 -17   3   1        261.12        231.32        23.59 o                         
 -15   3   1        579.12        556.92        13.22 o                         
 -13   3   1       1727.45       1684.19        23.73 o                         
 -11   3   1         14.19         12.62         3.83 o                         
  -9   3   1        157.02        195.45         5.88 o                         
  -7   3   1       3254.10       3183.45        33.72 o                         
  -5   3   1       4514.34       4422.30        47.28 o                         
  -3   3   1      10031.29       9632.65        94.06 o                         
  -1   3   1       5924.70       6150.99        67.43 o                         
   1   3   1      13736.60      12047.43       165.67 o                         
   3   3   1       1554.63       1612.87        27.12 o                         
   5   3   1       4547.18       4380.93        49.55 o                         
   7   3   1        194.99        197.19         5.75 o                         
   9   3   1          0.10          3.71         3.32 o                         
  11   3   1          2.79          3.75         4.01 o                         
  13   3   1        762.30        686.71        13.86 o                         
  15   3   1         35.24         59.92         8.11 o                         
  17   3   1         28.21          8.53        11.70 o                         
  19   3   1          4.30         29.82        16.70 o                         
  21   3   1         22.97         21.18        21.04 o                         
  23   3   1          0.60         11.66        31.56 o                         
 -22   4   1         19.01         29.09        30.97 o                         
 -20   4   1          8.33         60.80        19.72 o                         
 -18   4   1        237.64        216.16        18.43 o                         
 -16   4   1        118.56        136.84        10.81 o                         
 -14   4   1       3134.54       2934.76        36.97 o                         
 -12   4   1         77.59         73.91         5.74 o                         
 -10   4   1         25.88         22.58         3.91 o                         
  -8   4   1       8110.24       9197.95        92.10 o                         
  -6   4   1        341.67        450.57         7.10 o                         
  -4   4   1       8599.61       8372.39       109.40 o                         
  -2   4   1      54645.29      48651.97       767.93 o                         
   0   4   1      39713.62      36297.89       569.08 o                         
   2   4   1       8341.56       7786.02       107.61 o                         
   4   4   1       3653.06       3526.21        35.75 o                         
   6   4   1         86.89         91.98         4.05 o                         
   8   4   1       2765.78       2983.26        36.22 o                         
  10   4   1       1113.48       1187.12        17.96 o                         
  12   4   1       1201.28       1081.25        17.10 o                         
  14   4   1         68.50         93.54         7.95 o                         
  16   4   1          9.75         17.19         9.48 o                         
  18   4   1         28.48         39.65        14.89 o                         
  20   4   1        150.07        118.26        20.73 o                         
  22   4   1         29.39         14.48        40.64 o                         
 -23   5   1          1.13        -24.85        28.63 o                         
 -21   5   1          8.22         -2.87        23.15 o                         
 -19   5   1          0.14         23.79        16.67 o                         
 -17   5   1         13.57         39.10        13.61 o                         
 -15   5   1        449.64        422.19        12.12 o                         
 -13   5   1       1530.13       1434.98        20.20 o                         
 -11   5   1        285.03        337.42         9.47 o                         
  -9   5   1        209.91        203.06         7.03 o                         
  -7   5   1       1217.01       1313.19        15.90 o                         
  -5   5   1        501.09        473.97         7.07 o                         
  -3   5   1       6121.71       6155.02        64.09 o                         
  -1   5   1       9973.54       9721.20       122.86 o                         
   1   5   1       2611.90       2637.96        34.95 o                         
   3   5   1       1411.38       1400.82        15.99 o                         
   5   5   1        452.40        378.96         6.10 o                         
   7   5   1        388.23        465.65         8.23 o                         
   9   5   1         22.45         29.78         3.99 o                         
  11   5   1         35.35         34.30         4.85 o                         
  13   5   1       1274.12       1308.63        20.19 o                         
  15   5   1          6.30         -6.05         7.84 o                         
  17   5   1          0.06         -5.62        11.21 o                         
  19   5   1         51.74         80.50        17.68 o                         
  21   5   1          6.65         -1.72        21.05 o                         
  23   5   1          9.85         20.84        48.93 o                         
 -22   6   1         16.20         56.72        55.49 o                         
 -20   6   1         13.30         15.12        19.22 o                         
 -18   6   1          1.40         10.39        14.24 o                         
 -16   6   1         27.65         33.83         9.21 o                         
 -14   6   1        328.31        330.50        11.26 o                         
 -12   6   1          6.03         12.50         4.90 o                         
 -10   6   1        311.45        300.11         7.54 o                         
  -8   6   1       4765.94       5067.79        58.80 o                         
  -6   6   1       7447.81       7737.49        77.16 o                         
  -4   6   1         23.14         16.53         2.23 o                         
  -2   6   1          4.97          4.32         2.36 o                         
   0   6   1       5934.91       5287.69        68.23 o                         
   2   6   1       4873.97       5125.74        65.76 o                         
   4   6   1       4394.31       4186.63        42.10 o                         
   6   6   1       2464.82       2666.20        28.41 o                         
   8   6   1        537.16        504.92         9.58 o                         
  10   6   1        579.81        589.88        10.97 o                         
  12   6   1         70.95         91.22         6.91 o                         
  14   6   1          0.71          3.84         6.86 o                         
  16   6   1         12.94         -0.82        10.67 o                         
  18   6   1          1.10         -0.23        13.76 o                         
  20   6   1         22.03         32.95        22.03 o                         
  22   6   1         12.11         40.99        37.70 o                         
 -23   7   1          1.21         20.43        30.14 o                         
 -21   7   1         33.38         70.31        24.86 o                         
 -19   7   1         20.22         49.78        17.60 o                         
 -17   7   1         60.32         67.91        14.58 o                         
 -15   7   1         44.22         56.51         8.62 o                         
 -13   7   1       2565.62       2397.81        31.07 o                         
 -11   7   1          0.11         -2.49         4.17 o                         
  -9   7   1       1937.21       1811.75        21.75 o                         
  -7   7   1        659.63        735.35        10.53 o                         
  -5   7   1       9068.71       9348.83        97.40 o                         
  -3   7   1      10160.74      10073.38       110.43 o                         
  -1   7   1        117.50         97.06         3.97 o                         
   1   7   1       3637.23       3561.47        46.85 o                         
   3   7   1          7.25         10.73         2.14 o                         
   5   7   1        327.83        311.35         5.58 o                         
   7   7   1        194.32        161.53         6.08 o                         
   9   7   1          5.69          0.01         3.43 o                         
  11   7   1       1898.70       1746.71        23.25 o                         
  13   7   1        279.44        252.13         9.99 o                         
  15   7   1        134.14        120.41        12.09 o                         
  17   7   1          0.53        -10.93        11.44 o                         
  19   7   1          1.60         34.79        17.52 o                         
  21   7   1         46.34         34.28        31.33 o                         
 -22   8   1          4.71         31.85        25.39 o                         
 -20   8   1          4.42         -5.40        24.19 o                         
 -18   8   1          5.57         10.18        15.94 o                         
 -16   8   1         55.86         62.95        10.34 o                         
 -14   8   1       1269.98       1207.76        19.98 o                         
 -12   8   1         66.31         86.67         6.32 o                         
 -10   8   1        209.79        194.49         6.83 o                         
  -8   8   1       1042.37       1097.89        15.28 o                         
  -6   8   1       3268.40       3677.47        38.34 o                         
  -4   8   1        111.75         83.84         4.50 o                         
  -2   8   1       3762.39       3772.11        49.90 o                         
   0   8   1       1933.80       2093.19        31.23 o                         
   2   8   1          5.31          4.19         3.01 o                         
   4   8   1        200.76        184.61         4.88 o                         
   6   8   1        373.72        386.63         7.21 o                         
   8   8   1         54.98         88.31         5.24 o                         
  10   8   1        341.76        318.79         8.50 o                         
  12   8   1        454.25        440.49        11.17 o                         
  14   8   1        289.62        289.94        11.79 o                         
  16   8   1         41.58         56.07        11.77 o                         
  18   8   1          8.05         67.02        29.14 o                         
  20   8   1         88.92        104.07        22.43 o                         
  22   8   1         96.39        106.12        47.22 o                         
 -21   9   1         40.33         84.72        24.17 o                         
 -19   9   1          2.56        -17.17        17.17 o                         
 -17   9   1         12.72          9.51        12.31 o                         
 -15   9   1        179.12        152.92        11.39 o                         
 -13   9   1          8.69         11.21         5.71 o                         
 -11   9   1         63.99         76.35         5.92 o                         
  -9   9   1        996.87       1029.59        14.35 o                         
  -7   9   1          1.69          3.47         2.90 o                         
  -5   9   1          9.66          5.55         2.42 o                         
  -3   9   1        401.71        325.65         7.22 o                         
  -1   9   1       3608.55       3722.77        61.66 o                         
   1   9   1       2037.01       1809.26        27.39 o                         
   3   9   1        867.02        904.78        14.57 o                         
   5   9   1       1665.99       1932.63        23.91 o                         
   7   9   1        157.00        121.54         4.79 o                         
   9   9   1        333.68        306.38         7.42 o                         
  11   9   1        199.29        202.99         8.32 o                         
  13   9   1        310.98        266.04        10.59 o                         
  15   9   1        115.27        121.49        11.42 o                         
  17   9   1          4.64          7.27        12.41 o                         
  19   9   1         52.87         54.86        23.25 o                         
  21   9   1         12.61         10.32        24.11 o                         
 -22  10   1         12.95        -31.00        31.00 o                         
 -20  10   1         42.74         71.90        25.80 o                         
 -18  10   1         32.30         23.80        16.34 o                         
 -16  10   1          9.88         18.28        11.23 o                         
 -14  10   1          0.89          8.54         6.74 o                         
 -12  10   1         50.64         36.24         5.83 o                         
 -10  10   1         45.73         33.40         5.05 o                         
  -8  10   1       1420.90       1566.54        19.10 o                         
  -6  10   1       1593.57       1824.90        20.82 o                         
  -4  10   1       1225.25       1228.77        16.23 o                         
  -2  10   1          3.36         14.64         4.93 o                         
   0  10   1        827.59        748.57        16.57 o                         
   2  10   1        182.84        199.89         6.04 o                         
   4  10   1        640.91        636.67         9.89 o                         
   6  10   1         37.59         51.22         4.54 o                         
   8  10   1         25.43         36.54         4.15 o                         
  10  10   1        189.51        206.03         7.48 o                         
  12  10   1        311.87        303.23        10.32 o                         
  14  10   1        128.25        114.75         9.73 o                         
  16  10   1         77.02         65.83        14.05 o                         
  18  10   1         11.20         37.44        17.49 o                         
  20  10   1          2.57         18.84        33.96 o                         
  22  10   1         62.14         76.60        35.66 o                         
 -21  11   1         10.63         40.46        25.43 o                         
 -19  11   1          4.16         45.95        19.18 o                         
 -17  11   1         17.70         -4.71        13.73 o                         
 -15  11   1        131.32        137.71        11.51 o                         
 -13  11   1        422.71        400.13        11.37 o                         
 -11  11   1          3.86          0.31         4.85 o                         
  -9  11   1       1475.63       1382.37        17.91 o                         
  -7  11   1         81.91         77.17         4.41 o                         
  -5  11   1        133.65        184.31         5.85 o                         
  -3  11   1       1900.52       1984.96        28.48 o                         
  -1  11   1       1763.14       1827.41        46.45 o                         
   1  11   1       3068.80       3427.22        57.97 o                         
   3  11   1        629.11        513.98        12.56 o                         
   5  11   1        589.30        599.18        10.03 o                         
   7  11   1        792.22        775.60        12.64 o                         
   9  11   1         35.20         44.81         4.52 o                         
  11  11   1          4.35          4.53         5.51 o                         
  13  11   1        117.89        147.16        11.35 o                         
  15  11   1        138.91        169.70        13.65 o                         
  17  11   1          7.07         10.70        14.68 o                         
  19  11   1         11.37        -15.54        22.43 o                         
  21  11   1         47.71         48.16        28.15 o                         
 -22  12   1          2.84        -13.81        37.66 o                         
 -20  12   1         85.23        109.14        35.03 o                         
 -18  12   1          0.38         -6.24        16.16 o                         
 -16  12   1         39.03         71.18        16.55 o                         
 -14  12   1         63.63         61.71         8.39 o                         
 -12  12   1        318.72        244.65         9.45 o                         
 -10  12   1        146.75        164.39         7.54 o                         
  -8  12   1        205.98        205.11         6.39 o                         
  -6  12   1       3651.92       3634.66        43.10 o                         
  -4  12   1       1497.07       1627.37        60.76 o                         
  -2  12   1         24.25         -0.06         5.64 o                         
   0  12   1         32.17         39.05         7.13 o                         
   2  12   1        568.78        479.65        13.52 o                         
   4  12   1        379.28        337.53         7.00 o                         
   6  12   1        804.11        748.27        12.12 o                         
   8  12   1        129.83        150.86         6.91 o                         
  10  12   1        260.15        215.59         7.70 o                         
  12  12   1         37.87         43.30         6.90 o                         
  14  12   1        119.34         84.26         9.53 o                         
  16  12   1         83.86         86.93        13.44 o                         
  18  12   1          5.00          4.87        16.99 o                         
  20  12   1         68.95         55.75        23.29 o                         
 -21  13   1          1.05        -16.94        38.32 o                         
 -19  13   1        189.05        199.01        26.50 o                         
 -17  13   1          6.01          9.19        13.16 o                         
 -15  13   1         20.51         48.24        13.06 o                         
 -13  13   1        215.87        217.86         9.82 o                         
 -11  13   1        183.07        203.75        10.61 o                         
  -9  13   1       2422.76       2259.44        26.41 o                         
  -7  13   1         45.61         45.59         5.15 o                         
  -5  13   1         78.65        105.94         6.30 o                         
  -3  13   1         14.38          8.50         6.03 o                         
  -1  13   1         20.96         18.03         6.43 o                         
   1  13   1         25.56          8.71         5.38 o                         
   3  13   1         38.36         28.12         6.00 o                         
   5  13   1          0.30          3.21         3.70 o                         
   7  13   1       1651.56       1463.58        20.27 o                         
   9  13   1        137.13        153.00         8.02 o                         
  11  13   1        301.99        288.92         9.84 o                         
  13  13   1          4.16          8.96         9.05 o                         
  15  13   1         12.14         23.09        13.38 o                         
  17  13   1        148.94        188.07        21.99 o                         
  19  13   1         15.20         51.61        22.35 o                         
  21  13   1          1.28         37.05        30.34 o                         
 -20  14   1         45.85         25.81        24.58 o                         
 -18  14   1          0.34        -19.56        19.56 o                         
 -16  14   1         19.61         53.82        12.47 o                         
 -14  14   1          4.61         19.58         8.98 o                         
 -12  14   1         19.51         23.88         7.20 o                         
 -10  14   1        229.15        255.14        10.21 o                         
  -8  14   1       1268.50       1270.08        22.82 o                         
  -6  14   1        140.48        170.92         8.04 o                         
  -4  14   1        172.29        166.70        10.27 o                         
  -2  14   1        441.34        480.26        16.17 o                         
   0  14   1        213.17        232.36        10.85 o                         
   2  14   1        521.92        569.04        15.64 o                         
   4  14   1       2739.01       2774.50        55.95 o                         
   6  14   1        128.68        161.02         6.52 o                         
   8  14   1         92.23        132.60         7.15 o                         
  10  14   1       1115.39       1100.76        18.33 o                         
  12  14   1        448.46        381.26        12.86 o                         
  14  14   1          1.30          0.09        10.58 o                         
  16  14   1         32.84         43.85        15.34 o                         
  18  14   1          0.06         25.37        24.04 o                         
  20  14   1         20.80         44.92        27.35 o                         
 -21  15   1          6.16        -13.09        37.83 o                         
 -19  15   1          5.43         -6.45        23.08 o                         
 -17  15   1         55.19         73.33        18.72 o                         
 -15  15   1         48.51         79.17        12.01 o                         
 -13  15   1          0.20          7.52         7.32 o                         
 -11  15   1          0.11         -1.15         5.68 o                         
  -9  15   1        132.44        156.19        14.43 o                         
  -7  15   1       1385.03       1280.31        22.73 o                         
  -5  15   1       1609.48       1567.33        25.14 o                         
  -3  15   1        217.83        222.16        11.53 o                         
  -1  15   1          3.25          8.08         6.44 o                         
   1  15   1          9.61         28.19         6.65 o                         
   3  15   1         55.97         58.48         8.21 o                         
   5  15   1        129.62        139.85        10.71 o                         
   7  15   1        206.23        205.11         8.32 o                         
   9  15   1        733.61        684.13        16.88 o                         
  11  15   1         14.11          8.69         7.11 o                         
  13  15   1          4.70         18.34        10.14 o                         
  15  15   1        146.94        133.45        15.45 o                         
  17  15   1          4.96         15.18        17.72 o                         
  19  15   1          0.07          5.55        26.48 o                         
 -20  16   1         30.73         68.00        42.25 o                         
 -18  16   1         43.97         67.48        24.32 o                         
 -16  16   1        235.64        320.30        18.00 o                         
 -14  16   1         11.00          0.91         9.13 o                         
 -12  16   1        267.19        270.49        11.28 o                         
 -10  16   1          0.49          9.81        10.04 o                         
  -8  16   1         34.38         19.95         7.78 o                         
  -6  16   1        428.37        435.94        12.12 o                         
  -4  16   1        981.91        913.78        17.05 o                         
  -2  16   1         43.94         74.19        10.74 o                         
   0  16   1         30.26         43.30         7.73 o                         
   2  16   1        241.17        233.99        11.66 o                         
   4  16   1         18.53         25.79         9.26 o                         
   6  16   1       1421.85       1287.98        22.33 o                         
   8  16   1        734.09        731.34        13.76 o                         
  10  16   1        240.14        251.64        10.46 o                         
  12  16   1        101.96        105.98        10.13 o                         
  14  16   1          0.48        -11.51        12.14 o                         
  16  16   1          6.33          2.06        17.43 o                         
  18  16   1          1.30          9.67        34.90 o                         
  20  16   1          0.34         -9.06        35.32 o                         
 -19  17   1          1.80         20.84        44.03 o                         
 -17  17   1          2.12         23.88        18.43 o                         
 -15  17   1        151.15        186.77        15.80 o                         
 -13  17   1         30.75          4.46        12.21 o                         
 -11  17   1         81.20         64.19        10.43 o                         
  -9  17   1         80.42        143.20        10.75 o                         
  -7  17   1        102.90        104.55         9.25 o                         
  -5  17   1         60.04         81.78         7.49 o                         
  -3  17   1        607.24        581.20        19.78 o                         
  -1  17   1        556.77        496.41        16.36 o                         
   1  17   1         67.42         77.38         9.13 o                         
   3  17   1        153.40        168.74        12.33 o                         
   5  17   1          2.01          7.12         7.53 o                         
   7  17   1        260.36        264.07        12.19 o                         
   9  17   1        162.87        161.57         9.63 o                         
  11  17   1         35.65         35.07         7.79 o                         
  13  17   1        109.04         90.33        13.80 o                         
  15  17   1         49.16         56.01        20.47 o                         
  17  17   1         12.50         63.02        22.83 o                         
  19  17   1         26.20         17.08        29.27 o                         
 -20  18   1          8.34         93.91        39.60 o                         
 -18  18   1         45.68         58.46        36.25 o                         
 -16  18   1        193.26        237.55        22.38 o                         
 -14  18   1         94.33         96.06        15.19 o                         
 -12  18   1        177.54        205.75        15.08 o                         
 -10  18   1        241.36        239.02        15.35 o                         
  -8  18   1         62.68         72.24         8.90 o                         
  -6  18   1        191.42        197.55        11.66 o                         
  -4  18   1        387.70        421.30        25.65 o                         
  -2  18   1         65.73         83.94        10.35 o                         
   0  18   1         26.52         32.29         8.74 o                         
   2  18   1         40.16         40.84         9.14 o                         
   4  18   1       2259.67       2126.72        44.87 o                         
   6  18   1        158.31        187.29        10.51 o                         
   8  18   1         92.89         89.30         9.13 o                         
  10  18   1        116.82        117.36         8.82 o                         
  12  18   1        332.06        307.06        14.52 o                         
  14  18   1         44.42         53.43        15.03 o                         
  16  18   1         11.91         27.27        21.20 o                         
  18  18   1          3.18         56.81        36.04 o                         
 -19  19   1         65.21         48.93        38.42 o                         
 -17  19   1          0.14          7.90        21.53 o                         
 -15  19   1        107.08         92.38        22.60 o                         
 -13  19   1          9.97         24.04        16.12 o                         
 -11  19   1         83.97         65.84        11.82 o                         
  -9  19   1        169.54        165.18        12.15 o                         
  -7  19   1         64.91         72.60         9.08 o                         
  -5  19   1        121.33        155.32         9.83 o                         
  -3  19   1          5.47         -9.91        12.36 o                         
  -1  19   1         39.98         48.29        10.09 o                         
   1  19   1        137.03        122.66        11.84 o                         
   3  19   1        484.46        392.31        17.22 o                         
   5  19   1       2685.41       2589.68        55.10 o                         
   7  19   1        393.94        326.70        13.77 o                         
   9  19   1        442.28        406.68        15.43 o                         
  11  19   1         90.43         67.00        10.33 o                         
  13  19   1         63.92         68.46        12.41 o                         
  15  19   1         16.10         11.78        18.86 o                         
  17  19   1          5.27         18.58        27.47 o                         
  19  19   1         24.65         14.99        44.94 o                         
 -18  20   1          0.96        -37.17        59.62 o                         
 -16  20   1         49.83         80.67        26.20 o                         
 -14  20   1          4.60        -11.18        21.18 o                         
 -12  20   1         31.50         42.35        18.74 o                         
 -10  20   1          6.38         12.37        12.19 o                         
  -8  20   1         24.84         39.63         9.56 o                         
  -6  20   1        208.29        206.16        11.45 o                         
  -4  20   1        323.20        325.15        14.89 o                         
  -2  20   1          0.08        -14.56        14.56 o                         
   0  20   1        181.45        214.99        15.28 o                         
   2  20   1          0.01         -5.83        10.29 o                         
   4  20   1         46.14         63.78        12.02 o                         
   6  20   1         74.67        107.05        10.61 o                         
   8  20   1         20.81         29.40         9.65 o                         
  10  20   1         33.49         22.73        10.98 o                         
  12  20   1         10.26         13.19        20.96 o                         
  14  20   1          0.00         27.28        15.64 o                         
  16  20   1        161.06        176.49        24.89 o                         
  18  20   1         26.50         26.78        38.22 o                         
 -17  21   1         54.40         54.38        29.55 o                         
 -15  21   1          4.37        -27.18        27.18 o                         
 -13  21   1         16.73         29.68        19.79 o                         
 -11  21   1         24.91         19.06        12.65 o                         
  -9  21   1        175.68        195.32        14.16 o                         
  -7  21   1        120.86        133.23        12.00 o                         
  -5  21   1        290.34        311.89        14.33 o                         
  -3  21   1        626.62        633.27        23.45 o                         
  -1  21   1         56.07         51.57        12.72 o                         
   1  21   1         15.23         22.32        10.84 o                         
   3  21   1         19.48          4.99        10.69 o                         
   5  21   1        230.79        215.56        16.84 o                         
   7  21   1          2.62         22.09         9.70 o                         
   9  21   1          7.64         13.82        11.00 o                         
  11  21   1          1.30         -1.02        13.19 o                         
  13  21   1          1.95          4.57        18.82 o                         
  15  21   1         11.48         36.77        22.46 o                         
  17  21   1         45.12        101.43        37.89 o                         
 -18  22   1         75.85          9.60        40.71 o                         
 -16  22   1         11.11        -29.24        29.24 o                         
 -14  22   1          0.01         25.81        25.25 o                         
 -12  22   1         16.63          2.20        18.52 o                         
 -10  22   1          0.01          1.07        16.15 o                         
  -8  22   1         50.73         76.59        14.21 o                         
  -6  22   1        486.45        413.82        16.63 o                         
  -4  22   1         15.36         22.30        13.37 o                         
  -2  22   1         10.24        -12.47        12.47 o                         
   0  22   1          4.79         -6.36        11.55 o                         
   2  22   1        100.21        113.42        16.33 o                         
   4  22   1        227.54        215.68        16.92 o                         
   6  22   1         53.98         60.99        14.38 o                         
   8  22   1         13.65          4.21        11.55 o                         
  10  22   1         25.77         27.66        17.97 o                         
  12  22   1          0.47         30.01        18.07 o                         
  14  22   1          2.96         -5.95        27.17 o                         
  16  22   1         25.74         20.78        44.33 o                         
 -17  23   1          0.13         -0.86        33.06 o                         
 -15  23   1          1.29        -33.30        42.79 o                         
 -13  23   1          1.25         -1.62        24.83 o                         
 -11  23   1        144.26        157.09        21.72 o                         
  -9  23   1          2.81          0.72        12.77 o                         
  -7  23   1          0.03        -10.87        10.87 o                         
  -5  23   1        654.01        609.70        18.40 o                         
  -3  23   1        289.15        285.73        24.22 o                         
  -1  23   1          1.37         -0.50        12.77 o                         
   1  23   1         61.26         67.02        14.00 o                         
   3  23   1          0.90         -0.46        13.12 o                         
   5  23   1          8.51         -8.97        13.11 o                         
   7  23   1          0.11        -10.59        10.59 o                         
   9  23   1         15.94         19.98        12.95 o                         
  11  23   1         68.09         29.87        24.24 o                         
  13  23   1          5.60         10.82        22.41 o                         
  15  23   1          7.10         29.22        33.59 o                         
 -16  24   1          0.08         -2.44        33.74 o                         
 -14  24   1          0.37         17.44        61.51 o                         
 -12  24   1          6.95         23.28        23.91 o                         
 -10  24   1         84.36        104.88        16.58 o                         
  -8  24   1         17.73         23.43        14.71 o                         
  -6  24   1         10.33         11.27        10.80 o                         
  -4  24   1        110.79        114.86        11.19 o                         
  -2  24   1        196.27        223.57        18.40 o                         
   0  24   1         10.74          7.02        13.90 o                         
   2  24   1          0.09         19.23        14.29 o                         
   4  24   1        299.17        308.51        35.04 o                         
   6  24   1         18.01         40.38        12.31 o                         
   8  24   1          4.22         -9.03        19.66 o                         
  10  24   1         61.87         92.26        17.01 o                         
  12  24   1         10.70          6.71        30.57 o                         
  14  24   1          0.78         24.23        25.68 o                         
  16  24   1         73.56         58.99        60.83 o                         
 -15  25   1          1.52         -3.36        34.25 o                         
 -13  25   1          0.05          5.62        27.77 o                         
 -11  25   1         60.72        106.31        27.59 o                         
  -9  25   1         24.50         30.59        15.83 o                         
  -7  25   1          1.05         26.46        24.65 o                         
  -5  25   1         35.35         42.12        13.17 o                         
  -3  25   1          1.77         24.48        19.52 o                         
  -1  25   1          0.29         20.93        15.57 o                         
   1  25   1          9.29         47.51        15.88 o                         
   3  25   1         56.27         80.29        25.59 o                         
   5  25   1          7.17         31.37        16.26 o                         
   7  25   1         27.03         26.99        13.16 o                         
   9  25   1         16.28         48.63        17.46 o                         
  11  25   1         12.72         28.81        27.78 o                         
  13  25   1          7.71         14.68        52.11 o                         
  15  25   1          2.14          5.60        36.05 o                         
 -14  26   1          2.08         48.07        33.14 o                         
 -12  26   1          0.21         -5.36        57.27 o                         
 -10  26   1         77.97         95.79        41.98 o                         
  -8  26   1          2.60         18.70        15.70 o                         
  -6  26   1         31.96         39.76        15.77 o                         
  -4  26   1          7.77          5.65        13.39 o                         
  -2  26   1         55.37         53.92        22.92 o                         
   0  26   1          6.88         29.20        18.01 o                         
   2  26   1          2.52         -4.51        16.39 o                         
   4  26   1         48.56         23.79        17.85 o                         
   6  26   1          0.04         -3.86        14.64 o                         
   8  26   1         15.48         55.82        24.00 o                         
  10  26   1         59.67         73.50        21.19 o                         
  12  26   1          3.21         50.86        43.10 o                         
  14  26   1          3.85         46.55        89.31 o                         
 -13  27   1          2.26          8.39        59.06 o                         
 -11  27   1         39.75         74.51        33.25 o                         
  -9  27   1          0.01         22.32        21.60 o                         
  -7  27   1         44.23         27.97        25.90 o                         
  -5  27   1         20.42         10.28        19.37 o                         
  -3  27   1         80.30         45.33        23.21 o                         
  -1  27   1          6.01         17.78        18.59 o                         
   1  27   1         22.34         14.45        18.34 o                         
   3  27   1        116.21        114.09        23.71 o                         
   5  27   1          6.81          5.72        19.79 o                         
   7  27   1          0.17         24.75        18.87 o                         
   9  27   1         83.59        120.41        24.73 o                         
  11  27   1         15.60         16.67        24.87 o                         
  13  27   1          0.51         72.53        82.24 o                         
 -12  28   1         18.92        -31.30        31.30 o                         
 -10  28   1         20.69         45.89        26.07 o                         
  -8  28   1         13.80         10.60        22.18 o                         
  -6  28   1          0.00        -15.91        23.92 o                         
  -4  28   1          0.03         76.30        44.52 o                         
  -2  28   1         35.97         14.38        24.59 o                         
   0  28   1          3.46         -1.08        23.96 o                         
   2  28   1         88.72         66.53        24.29 o                         
   4  28   1         17.52         26.34        25.51 o                         
   6  28   1         53.18         81.08        41.92 o                         
   8  28   1          0.06        -24.36        27.46 o                         
  10  28   1         40.10         75.27        31.76 o                         
  12  28   1          0.10        -10.40        44.72 o                         
 -11  29   1          7.01        -35.31        35.31 o                         
  -9  29   1          5.31         34.19        26.01 o                         
  -7  29   1          2.17          5.98        23.54 o                         
  -5  29   1          2.22        -18.66        18.66 o                         
  -3  29   1          2.37         77.53        27.82 o                         
  -1  29   1          0.33         -0.06        26.90 o                         
   1  29   1         10.28        -14.93        28.15 o                         
   3  29   1          9.68         14.26        26.49 o                         
   5  29   1         31.89         52.48        28.30 o                         
   7  29   1         11.66         46.73        39.89 o                         
   9  29   1          7.61        -40.32        41.15 o                         
  11  29   1          4.67         12.21        45.53 o                         
 -10  30   1          1.24         16.10        59.16 o                         
  -8  30   1          1.59         32.88        55.10 o                         
  -6  30   1          7.65          7.50        52.57 o                         
  -4  30   1          2.40         34.58        49.36 o                         
  -2  30   1          0.42         11.18        29.95 o                         
   0  30   1          0.05         -1.19        42.44 o                         
   2  30   1          2.14         24.47        29.91 o                         
   4  30   1         35.37         54.45        47.94 o                         
   6  30   1          0.05         63.09        38.80 o                         
   8  30   1          4.16        -12.53        37.55 o                         
  10  30   1         26.28          2.60        49.18 o                         
  -7  31   1         11.99         26.11        59.62 o                         
  -5  31   1          0.14        100.10        84.71 o                         
  -3  31   1          3.78        -40.21        53.39 o                         
  -1  31   1          6.64        -17.36       126.15 o                         
   1  31   1          0.21        -48.05        52.70 o                         
   3  31   1         20.94         19.14        83.12 o                         
   5  31   1          0.18         59.60        57.07 o                         
   7  31   1          1.12          3.70        99.88 o                         
  -6  32   1          2.42        -11.58        73.47 o                         
  -4  32   1          1.12         69.73        67.14 o                         
  -2  32   1          1.18         95.42        71.95 o                         
   0  32   1          7.64        -58.56        58.56 o                         
   2  32   1          2.49         -2.35        59.22 o                         
   4  32   1          9.08        131.15        60.09 o                         
   6  32   1         12.54        -41.33       102.15 o                         
  -3  33   1          2.38         27.86        66.01 o                         
  -1  33   1          0.00         28.30        70.62 o                         
   1  33   1          0.41        -20.09        65.75 o                         
 -22   0   2        342.51        411.59        41.82 o                         
 -20   0   2         20.64         37.75        27.34 o                         
 -18   0   2         43.77         17.82        18.80 o                         
 -16   0   2       1340.22       1222.96        54.98 o                         
 -14   0   2       4393.82       4207.27        67.12 o                         
 -12   0   2        150.05        160.38        11.60 o                         
 -10   0   2        355.28        317.61        11.04 o                         
  -8   0   2       1449.32       1506.41        29.30 o                         
  -6   0   2       1277.89       1156.39        18.83 o                         
  -4   0   2        189.77        325.50         8.03 o                         
  -2   0   2     124051.83     165812.48     12530.94 o                         
   0   0   2      57479.95      52843.04      1186.89 o                         
   2   0   2      26100.25      24815.59       537.25 o                         
   4   0   2         22.37         18.91         3.54 o                         
   6   0   2       2879.67       2828.62        48.40 o                         
   8   0   2        459.64        564.95        15.05 o                         
  10   0   2         60.92         86.93        12.06 o                         
  12   0   2        652.32        504.51        19.95 o                         
  14   0   2       1875.72       1586.83        31.91 o                         
  16   0   2        206.98        179.70        25.14 o                         
  18   0   2        210.85        301.48        32.60 o                         
  20   0   2         61.39         53.99        28.22 o                         
  22   0   2          6.66         69.73        36.58 o                         
 -23   1   2         23.43          5.92        32.26 o                         
 -21   1   2         55.72         79.09        23.67 o                         
 -19   1   2         48.21         15.33        15.43 o                         
 -17   1   2        137.29        125.02        23.48 o                         
 -15   1   2         89.96         82.49         9.48 o                         
 -13   1   2        274.87        311.66        10.97 o                         
 -11   1   2         52.50         56.64         4.98 o                         
  -9   1   2        364.45        406.92         8.14 o                         
  -7   1   2       6520.12       6602.45        71.00 o                         
  -5   1   2        103.46        138.57         3.86 o                         
  -3   1   2        349.45        291.94         4.92 o                         
  -1   1   2       8601.31       8734.77        85.61 o                         
   1   1   2      14594.79      13673.49       136.75 o                         
   3   1   2       7414.20       7172.92        79.59 o                         
   5   1   2       4837.65       4809.13        58.76 o                         
   7   1   2       1932.40       2068.96        30.81 o                         
   9   1   2          4.11          4.57         3.71 o                         
  11   1   2        906.56        848.83        17.73 o                         
  13   1   2        728.57        613.31        13.40 o                         
  15   1   2         41.98         59.38         9.15 o                         
  17   1   2         67.65         68.93        19.51 o                         
  19   1   2          5.70         -6.14        17.38 o                         
  21   1   2        107.54        109.57        23.70 o                         
 -22   2   2         38.62         33.90        24.43 o                         
 -20   2   2        123.75        142.00        21.07 o                         
 -18   2   2         24.64         19.89        18.63 o                         
 -16   2   2        744.57        688.53        21.41 o                         
 -14   2   2        160.83        183.13         8.75 o                         
 -12   2   2         44.40         61.08         5.51 o                         
 -10   2   2        734.49        773.91        12.80 o                         
  -8   2   2        924.68        978.39        15.98 o                         
  -6   2   2       1361.73       1552.95        18.08 o                         
  -4   2   2         25.45         37.44         2.55 o                         
  -2   2   2      14789.17      13932.17       135.60 o                         
   0   2   2      35570.05      33560.96      1026.25 o                         
   2   2   2      17275.33      17051.44       185.12 o                         
   4   2   2        738.40        733.80        10.86 o                         
   6   2   2       3685.76       3872.43        45.32 o                         
   8   2   2          5.70          1.66         3.33 o                         
  10   2   2        467.36        452.36         9.79 o                         
  12   2   2        255.13        236.19         8.90 o                         
  14   2   2        118.14        140.44         9.73 o                         
  16   2   2         13.16         13.05        12.04 o                         
  18   2   2         67.07         98.78        21.39 o                         
  20   2   2          4.01         -3.58        19.76 o                         
  22   2   2         15.04         -1.95        30.01 o                         
 -23   3   2         54.61         23.78        31.32 o                         
 -21   3   2         64.75         82.19        21.81 o                         
 -19   3   2          4.79         -1.66        16.09 o                         
 -17   3   2          2.41         -9.88        11.94 o                         
 -15   3   2        312.41        309.51        11.44 o                         
 -13   3   2       4649.55       4455.92        52.00 o                         
 -11   3   2        511.26        492.92         9.99 o                         
  -9   3   2        337.44        343.92         7.24 o                         
  -7   3   2         49.87         59.27         3.59 o                         
  -5   3   2       6081.47       6055.39        58.16 o                         
  -3   3   2         21.88         13.07         2.12 o                         
  -1   3   2      20477.39      20293.03       254.16 o                         
   1   3   2       1040.56        869.98        10.87 o                         
   3   3   2      11195.59      10428.88       122.41 o                         
   5   3   2       1243.48       1214.01        15.24 o                         
   7   3   2       3708.68       3818.25        42.48 o                         
   9   3   2          3.54          7.71         3.68 o                         
  11   3   2         75.10         74.33         6.03 o                         
  13   3   2        992.28        911.71        16.39 o                         
  15   3   2         16.70         19.05         8.93 o                         
  17   3   2          2.33          1.88        12.41 o                         
  19   3   2         43.68         60.03        19.06 o                         
  21   3   2         15.50         11.34        26.85 o                         
 -22   4   2         49.02         96.54        25.45 o                         
 -20   4   2         34.34         45.67        18.39 o                         
 -18   4   2         52.36         62.64        15.60 o                         
 -16   4   2          0.01          6.03         9.64 o                         
 -14   4   2       2720.73       2673.83        32.88 o                         
 -12   4   2       1159.86       1103.64        17.49 o                         
 -10   4   2        332.85        287.18         7.59 o                         
  -8   4   2        420.18        435.59         8.27 o                         
  -6   4   2       1000.69       1204.82        14.12 o                         
  -4   4   2          2.81         -0.04         2.03 o                         
  -2   4   2       3957.30       3805.99        40.55 o                         
   0   4   2      25626.05      23737.13       383.96 o                         
   2   4   2       1628.95       1867.95        22.36 o                         
   4   4   2       4693.34       4851.40        58.84 o                         
   6   4   2        193.56        249.35         5.86 o                         
   8   4   2        349.38        324.88         7.48 o                         
  10   4   2        492.57        418.05         9.54 o                         
  12   4   2        278.55        250.60         9.87 o                         
  14   4   2        822.06        777.01        16.82 o                         
  16   4   2        124.60        105.38        12.17 o                         
  18   4   2         37.76         20.71        14.95 o                         
  20   4   2          0.00         11.21        28.20 o                         
  22   4   2         35.66         69.17        49.17 o                         
 -23   5   2         80.64         29.96        27.55 o                         
 -21   5   2         31.73         58.76        22.04 o                         
 -19   5   2          0.52         -7.72        15.76 o                         
 -17   5   2          0.83         -1.22        13.77 o                         
 -15   5   2         20.09         22.49         7.31 o                         
 -13   5   2         36.96         53.67         6.23 o                         
 -11   5   2        128.67        146.41         6.66 o                         
  -9   5   2        270.09        272.76         7.43 o                         
  -7   5   2       1622.42       1798.37        21.94 o                         
  -5   5   2         33.52         44.43         3.13 o                         
  -3   5   2       4156.61       3956.01        40.38 o                         
  -1   5   2       6522.29       6158.79        68.87 o                         
   1   5   2      16262.28      15887.03       184.89 o                         
   3   5   2       2421.01       2348.89        27.76 o                         
   5   5   2       1741.20       1730.85        21.67 o                         
   7   5   2       3096.24       3355.54        37.74 o                         
   9   5   2         76.49         92.08         7.31 o                         
  11   5   2         71.82         64.62         7.06 o                         
  13   5   2         82.27         73.97         7.17 o                         
  15   5   2          6.50          6.50         9.47 o                         
  17   5   2          3.71          9.76        13.04 o                         
  19   5   2          0.18         16.59        18.01 o                         
  21   5   2        102.82        156.82        24.96 o                         
 -22   6   2        151.16        189.11        26.41 o                         
 -20   6   2        100.12         96.58        20.02 o                         
 -18   6   2        115.80         92.47        17.46 o                         
 -16   6   2        199.89        195.34        12.98 o                         
 -14   6   2          8.21         13.36         6.32 o                         
 -12   6   2         86.09         80.47         5.78 o                         
 -10   6   2        325.77        285.95         7.36 o                         
  -8   6   2       1513.03       1634.53        21.00 o                         
  -6   6   2       3591.21       4013.86        41.87 o                         
  -4   6   2       1290.05       1353.07        15.80 o                         
  -2   6   2       7125.81       6818.96        76.18 o                         
   0   6   2        803.64        739.08        13.16 o                         
   2   6   2       2213.78       2109.72        35.62 o                         
   4   6   2       1286.56       1405.21        18.63 o                         
   6   6   2        515.14        532.76         9.26 o                         
   8   6   2        876.65        774.34        12.12 o                         
  10   6   2          0.97          0.87         4.37 o                         
  12   6   2          2.87         -3.62         5.51 o                         
  14   6   2        724.37        653.81        19.10 o                         
  16   6   2          8.23          7.10        11.53 o                         
  18   6   2         35.53         63.13        15.79 o                         
  20   6   2          0.03        -16.73        29.75 o                         
  22   6   2         12.69         18.11        29.81 o                         
 -23   7   2         70.68         54.06        30.07 o                         
 -21   7   2         63.71         34.85        21.48 o                         
 -19   7   2         61.19         76.07        18.25 o                         
 -17   7   2        111.57        142.29        17.12 o                         
 -15   7   2        404.75        377.30        14.79 o                         
 -13   7   2        240.17        208.63        10.16 o                         
 -11   7   2        256.37        275.08         8.08 o                         
  -9   7   2       1589.33       1695.19        20.92 o                         
  -7   7   2       2743.88       3143.84        35.69 o                         
  -5   7   2       4837.55       5257.56        54.34 o                         
  -3   7   2       1391.71       1458.16        19.51 o                         
  -1   7   2         53.81         78.48         5.16 o                         
   1   7   2        628.12        523.61        11.58 o                         
   3   7   2         99.89         62.96         5.04 o                         
   5   7   2       1021.68       1007.45        14.13 o                         
   7   7   2         60.01         80.78         4.95 o                         
   9   7   2         20.61         32.80         4.48 o                         
  11   7   2        100.65         96.83         6.84 o                         
  13   7   2        385.67        350.77        11.46 o                         
  15   7   2         74.60         94.83        12.65 o                         
  17   7   2         11.80         21.73        16.77 o                         
  19   7   2          2.27         13.07        19.42 o                         
  21   7   2         40.25         28.42        28.37 o                         
 -22   8   2          0.00         64.81        25.47 o                         
 -20   8   2         96.15         77.38        20.42 o                         
 -18   8   2         73.48         63.78        17.16 o                         
 -16   8   2          0.53         -7.71        10.85 o                         
 -14   8   2        219.39        219.96         9.67 o                         
 -12   8   2        211.13        202.27         8.39 o                         
 -10   8   2        944.34        949.82        14.28 o                         
  -8   8   2       2582.05       2695.09        30.14 o                         
  -6   8   2       4331.75       4763.72        51.83 o                         
  -4   8   2       4863.89       5218.81        59.57 o                         
  -2   8   2       1684.33       1662.56        25.11 o                         
   0   8   2       1319.20       1339.04        21.00 o                         
   2   8   2          8.76          9.78         3.62 o                         
   4   8   2         64.47         61.20         5.05 o                         
   6   8   2       2584.82       2835.49        40.62 o                         
   8   8   2          1.78         -1.14         3.65 o                         
  10   8   2        178.15        183.15         7.65 o                         
  12   8   2        671.35        644.81        13.47 o                         
  14   8   2        180.20        183.41        10.99 o                         
  16   8   2          2.03         -9.62        13.04 o                         
  18   8   2        104.09        103.02        19.92 o                         
  20   8   2          0.55         38.42        22.37 o                         
  22   8   2         29.84         37.21        47.34 o                         
 -23   9   2          6.03         68.10        37.66 o                         
 -21   9   2          2.56         36.75        22.77 o                         
 -19   9   2          2.57         -8.03        17.19 o                         
 -17   9   2          5.96         11.90        13.73 o                         
 -15   9   2        108.77        120.35        10.04 o                         
 -13   9   2          0.16         -4.89         5.84 o                         
 -11   9   2         83.80         98.80         6.48 o                         
  -9   9   2         43.50         50.54         4.71 o                         
  -7   9   2       1258.08       1297.02        17.13 o                         
  -5   9   2         18.76         24.74         3.60 o                         
  -3   9   2         29.20         38.05         3.83 o                         
  -1   9   2       6339.90       6959.95        90.88 o                         
   1   9   2       1083.78       1191.53        20.08 o                         
   3   9   2        436.28        494.29         9.29 o                         
   5   9   2         24.58         31.38         4.13 o                         
   7   9   2        403.88        437.68         8.46 o                         
   9   9   2         14.46         19.30         4.50 o                         
  11   9   2        721.50        641.55        12.95 o                         
  13   9   2          0.17          1.67         7.10 o                         
  15   9   2        118.50        164.89        13.12 o                         
  17   9   2          1.74         -7.21        13.39 o                         
  19   9   2          0.09         -2.74        20.98 o                         
  21   9   2         51.60         51.99        26.17 o                         
 -22  10   2        158.00        287.72        32.85 o                         
 -20  10   2        166.16        158.26        23.29 o                         
 -18  10   2         54.43         51.47        16.91 o                         
 -16  10   2        176.79        149.82        15.45 o                         
 -14  10   2         76.56         63.13         7.82 o                         
 -12  10   2         73.37         91.06         7.02 o                         
 -10  10   2       1074.68        975.00        14.77 o                         
  -8  10   2        237.72        331.98         7.89 o                         
  -6  10   2       1791.53       1787.02        26.36 o                         
  -4  10   2       1473.58       1802.79        23.01 o                         
  -2  10   2        580.14        653.23        13.69 o                         
   0  10   2          9.00         10.64         5.87 o                         
   2  10   2       6247.31       6355.96        83.17 o                         
   4  10   2        927.52       1076.76        15.80 o                         
   6  10   2        699.38        707.33        11.84 o                         
   8  10   2         66.46         80.42         5.28 o                         
  10  10   2        358.51        307.78         9.65 o                         
  12  10   2        207.04        215.68        11.16 o                         
  14  10   2          1.56          2.19        12.75 o                         
  16  10   2          0.04          7.79        14.74 o                         
  18  10   2         27.47         17.41        18.94 o                         
  20  10   2          5.98         21.89        23.12 o                         
 -21  11   2         37.36         50.28        25.11 o                         
 -19  11   2          1.14         24.60        22.29 o                         
 -17  11   2         79.13         76.45        17.72 o                         
 -15  11   2         28.46         32.44         9.70 o                         
 -13  11   2          0.00          6.37         6.42 o                         
 -11  11   2         87.16        101.04         6.75 o                         
  -9  11   2       2377.19       2318.31        30.43 o                         
  -7  11   2        137.98        134.31         6.57 o                         
  -5  11   2         98.73         82.03         4.93 o                         
  -3  11   2        478.78        501.46        11.26 o                         
  -1  11   2       1098.80       1221.99        20.09 o                         
   1  11   2          6.73          1.69         4.01 o                         
   3  11   2          0.56          5.13         3.88 o                         
   5  11   2        159.20        136.23         5.61 o                         
   7  11   2         82.60        105.07         5.78 o                         
   9  11   2         82.00         92.36         6.06 o                         
  11  11   2         15.21         16.74         5.85 o                         
  13  11   2        127.44        101.42         8.93 o                         
  15  11   2          8.58          8.11        10.61 o                         
  17  11   2          0.03         12.03        14.36 o                         
  19  11   2          1.10          4.94        31.09 o                         
  21  11   2         82.22        125.12        29.68 o                         
 -22  12   2          0.50         18.24        32.25 o                         
 -20  12   2         35.92         85.34        23.90 o                         
 -18  12   2         56.69         74.31        35.92 o                         
 -16  12   2          4.39          1.02        10.53 o                         
 -14  12   2        173.09        140.48        10.14 o                         
 -12  12   2         16.25         15.31         6.28 o                         
 -10  12   2          7.52         16.37         6.05 o                         
  -8  12   2       1401.79       1409.18        18.01 o                         
  -6  12   2        309.76        332.28         8.28 o                         
  -4  12   2          1.02         13.57         3.38 o                         
  -2  12   2       7145.90       7500.98        98.26 o                         
   0  12   2        204.62        186.85         9.14 o                         
   2  12   2         64.19         81.92         5.78 o                         
   4  12   2        736.11        765.47        13.37 o                         
   6  12   2         86.41         95.52         5.68 o                         
   8  12   2        212.56        199.35         7.83 o                         
  10  12   2         17.65         24.33         6.03 o                         
  12  12   2        171.81        195.95        11.01 o                         
  14  12   2          0.25          8.54        10.22 o                         
  16  12   2          6.40          9.63        12.80 o                         
  18  12   2         15.32         22.36        22.87 o                         
  20  12   2         75.10        111.74        37.80 o                         
 -21  13   2          0.89         58.92        27.50 o                         
 -19  13   2        130.85        162.85        24.14 o                         
 -17  13   2         45.71         57.59        14.84 o                         
 -15  13   2         19.37          7.14         9.66 o                         
 -13  13   2        175.74        181.89        10.04 o                         
 -11  13   2         58.80         67.28         6.66 o                         
  -9  13   2       3248.59       3038.78        34.11 o                         
  -7  13   2        984.58        947.80        15.53 o                         
  -5  13   2         24.88         13.41         3.95 o                         
  -3  13   2         51.06         67.18         5.70 o                         
  -1  13   2       1079.13       1154.48        20.94 o                         
   1  13   2         75.74        122.82         6.83 o                         
   3  13   2        326.42        297.90        14.75 o                         
   5  13   2        248.79        207.45         8.20 o                         
   7  13   2        297.04        347.57         8.93 o                         
   9  13   2         57.55         80.75         6.65 o                         
  11  13   2        957.07        854.47        19.27 o                         
  13  13   2          0.04         -0.42         8.06 o                         
  15  13   2         38.49         42.13        13.20 o                         
  17  13   2         37.41         48.94        18.45 o                         
  19  13   2          1.25        -12.22        21.81 o                         
 -20  14   2         13.17         20.20        26.99 o                         
 -18  14   2         63.25         75.21        20.76 o                         
 -16  14   2         18.82         35.86        12.30 o                         
 -14  14   2         51.25         35.67         9.72 o                         
 -12  14   2        305.14        292.05        11.46 o                         
 -10  14   2        698.86        631.28        13.08 o                         
  -8  14   2          0.30         11.22         5.33 o                         
  -6  14   2        265.21        290.08         8.09 o                         
  -4  14   2        137.47        173.66        10.82 o                         
  -2  14   2          9.65          7.50         7.31 o                         
   0  14   2        848.61        853.62        20.93 o                         
   2  14   2        251.36        253.90         9.22 o                         
   4  14   2        376.85        325.10        10.03 o                         
   6  14   2        112.67        142.67         7.05 o                         
   8  14   2        127.27        126.25         7.25 o                         
  10  14   2        234.47        200.71        11.89 o                         
  12  14   2         68.11         71.67        10.16 o                         
  14  14   2          3.94          3.73        11.94 o                         
  16  14   2         18.44         17.89        17.61 o                         
  18  14   2         20.84         44.82        21.41 o                         
  20  14   2          6.68         -3.07        30.15 o                         
 -21  15   2         10.28        -32.48        34.27 o                         
 -19  15   2         23.72         39.34        25.48 o                         
 -17  15   2         18.00          3.82        17.60 o                         
 -15  15   2          4.95        -11.28        11.28 o                         
 -13  15   2          1.07         12.45         7.54 o                         
 -11  15   2          0.53          6.81         7.30 o                         
  -9  15   2       1941.70       1810.31        26.13 o                         
  -7  15   2        157.14        156.24        10.27 o                         
  -5  15   2        168.75        167.73         8.49 o                         
  -3  15   2         12.09         15.83         8.31 o                         
  -1  15   2          0.28          5.99         8.37 o                         
   1  15   2        276.19        332.08        16.32 o                         
   3  15   2       1369.08       1290.87        21.62 o                         
   5  15   2        152.61        150.89         6.93 o                         
   7  15   2        472.46        474.42        11.80 o                         
   9  15   2       2181.87       1982.07        27.39 o                         
  11  15   2        266.47        245.25        12.94 o                         
  13  15   2         42.00         36.32        12.82 o                         
  15  15   2          8.56          7.28        18.39 o                         
  17  15   2         14.10         26.64        21.80 o                         
  19  15   2         24.94         -1.18        50.49 o                         
 -20  16   2         35.28         47.62        60.80 o                         
 -18  16   2          0.03         27.37        23.68 o                         
 -16  16   2          3.75         26.14        18.02 o                         
 -14  16   2        127.39        150.43        11.38 o                         
 -12  16   2        570.35        489.19        15.98 o                         
 -10  16   2        369.95        284.46        12.10 o                         
  -8  16   2        436.21        397.18        15.15 o                         
  -6  16   2          0.00         -7.25         7.25 o                         
  -4  16   2         32.48         22.48        12.92 o                         
  -2  16   2        340.30        301.34        32.31 o                         
   0  16   2        589.54        603.51        23.64 o                         
   2  16   2        179.11        163.41        12.28 o                         
   4  16   2        147.79        132.13         9.65 o                         
   6  16   2        182.44        190.21        10.79 o                         
   8  16   2        578.84        566.86        12.75 o                         
  10  16   2        541.24        507.09        13.39 o                         
  12  16   2         11.60         24.92         9.99 o                         
  14  16   2         43.08         53.18        14.07 o                         
  16  16   2        133.88        199.91        22.79 o                         
  18  16   2         11.62         14.08        25.51 o                         
 -19  17   2         36.11         83.15        30.15 o                         
 -17  17   2         83.24        110.29        18.78 o                         
 -15  17   2          2.62          4.83        12.66 o                         
 -13  17   2          3.69         16.37        11.17 o                         
 -11  17   2         33.53         55.61        12.68 o                         
  -9  17   2        748.52        696.29        18.76 o                         
  -7  17   2        100.96        112.36         9.11 o                         
  -5  17   2        270.06        285.39        12.84 o                         
  -3  17   2         52.66         44.64        17.23 o                         
  -1  17   2        342.07        364.36        16.22 o                         
   1  17   2        361.02        334.01        15.40 o                         
   3  17   2        836.93        759.86        21.69 o                         
   5  17   2        399.32        357.17        11.70 o                         
   7  17   2         56.45         42.71         7.13 o                         
   9  17   2          9.45         21.50         6.82 o                         
  11  17   2         87.23        108.34         9.64 o                         
  13  17   2         23.94         22.21        13.30 o                         
  15  17   2         19.56         34.64        17.73 o                         
  17  17   2          5.20          0.66        23.66 o                         
  19  17   2          0.44         34.94        31.60 o                         
 -20  18   2         56.74        129.59        46.41 o                         
 -18  18   2         42.80         70.06        33.82 o                         
 -16  18   2         10.89         32.58        19.98 o                         
 -14  18   2          0.01          9.03        13.78 o                         
 -12  18   2         55.53         45.72        12.74 o                         
 -10  18   2         16.07         34.43        10.46 o                         
  -8  18   2        409.76        411.03        15.08 o                         
  -6  18   2         31.35         46.28        11.98 o                         
  -4  18   2        888.76        795.45        28.98 o                         
  -2  18   2          2.04          5.95         9.72 o                         
   0  18   2        278.83        267.06        15.48 o                         
   2  18   2        293.95        243.63        22.10 o                         
   4  18   2       1517.24       1397.57        32.22 o                         
   6  18   2         61.54         80.59         6.44 o                         
   8  18   2        911.52        825.62        19.95 o                         
  10  18   2         25.23         35.42         8.12 o                         
  12  18   2          0.24         -5.37        12.78 o                         
  14  18   2          2.90          4.58        16.18 o                         
  16  18   2          2.55         28.29        22.65 o                         
  18  18   2         83.38        104.80        29.63 o                         
 -19  19   2         30.67         73.13        42.28 o                         
 -17  19   2          8.96         46.16        35.01 o                         
 -15  19   2          0.00        -13.51        21.30 o                         
 -13  19   2         13.83         23.15        19.09 o                         
 -11  19   2          1.91         -3.55        11.82 o                         
  -9  19   2         29.79         42.63        10.36 o                         
  -7  19   2        268.30        269.56        12.98 o                         
  -5  19   2        694.79        615.07        15.71 o                         
  -3  19   2        110.42         89.86        14.25 o                         
  -1  19   2          2.38          7.22        10.48 o                         
   1  19   2        191.38        189.35        18.09 o                         
   3  19   2        106.46         90.26        12.18 o                         
   5  19   2        738.39        658.48        22.26 o                         
   7  19   2         15.59          8.18         7.82 o                         
   9  19   2         52.10         59.86         8.49 o                         
  11  19   2          0.03          4.81         9.04 o                         
  13  19   2          3.73          6.74        15.42 o                         
  15  19   2          0.32         17.05        20.62 o                         
  17  19   2        190.32        249.38        31.55 o                         
 -18  20   2         23.81        -33.43        33.43 o                         
 -16  20   2         41.69         42.69        29.46 o                         
 -14  20   2         21.08         27.07        33.32 o                         
 -12  20   2          0.32         -3.07        22.95 o                         
 -10  20   2         18.88          8.76        11.07 o                         
  -8  20   2        170.37        153.59        12.04 o                         
  -6  20   2          0.00         -2.86         8.33 o                         
  -4  20   2       1220.36       1265.33        45.84 o                         
  -2  20   2          2.26         27.48        11.66 o                         
   0  20   2         20.31         42.19        11.96 o                         
   2  20   2          0.09         -2.21        11.02 o                         
   4  20   2          2.71          9.85        13.81 o                         
   6  20   2          8.48         24.68        10.00 o                         
   8  20   2        112.63        116.86        11.10 o                         
  10  20   2          1.17         -2.67         9.56 o                         
  12  20   2         84.64         66.16        12.38 o                         
  14  20   2         12.34         -7.97        19.14 o                         
  16  20   2        156.94        170.57        30.37 o                         
  18  20   2         44.53         73.98        57.37 o                         
 -17  21   2         37.50         88.03        32.89 o                         
 -15  21   2          0.64        -24.70        24.70 o                         
 -13  21   2         67.52         32.14        25.95 o                         
 -11  21   2          7.76         12.79        24.19 o                         
  -9  21   2         11.74         -7.94        11.23 o                         
  -7  21   2          3.66          9.06        15.37 o                         
  -5  21   2         10.46          8.04         7.89 o                         
  -3  21   2        314.64        280.46        19.57 o                         
  -1  21   2        120.32        125.94        20.95 o                         
   1  21   2        151.01        155.73        15.42 o                         
   3  21   2        275.96        298.90        27.69 o                         
   5  21   2         82.42         67.08        13.57 o                         
   7  21   2         35.63         17.73        10.25 o                         
   9  21   2          0.00          6.25        11.14 o                         
  11  21   2          0.39        -12.54        13.79 o                         
  13  21   2          9.50         23.62        18.22 o                         
  15  21   2          4.39          3.03        23.53 o                         
  17  21   2        128.85        107.76        59.81 o                         
 -18  22   2         33.77          5.58        42.93 o                         
 -16  22   2         27.19        -17.96        33.95 o                         
 -14  22   2         12.00         -3.86        24.61 o                         
 -12  22   2         46.31         89.79        44.99 o                         
 -10  22   2         93.34        103.94        15.18 o                         
  -8  22   2          3.84          0.10        11.06 o                         
  -6  22   2         90.78        102.71        11.40 o                         
  -4  22   2        920.78        831.28        29.13 o                         
  -2  22   2        383.99        359.34        23.08 o                         
   0  22   2        292.61        281.31        25.36 o                         
   2  22   2        378.40        398.75        22.14 o                         
   4  22   2        939.88        820.12        28.06 o                         
   6  22   2         94.44        114.21        16.93 o                         
   8  22   2         13.18          7.24        11.17 o                         
  10  22   2          0.85        -11.05        13.15 o                         
  12  22   2          4.83          6.07        18.95 o                         
  14  22   2         26.62         28.34        32.01 o                         
  16  22   2         30.21         99.18        42.81 o                         
 -17  23   2          0.83          8.53        35.84 o                         
 -15  23   2         28.97         56.53        54.87 o                         
 -13  23   2          0.14         77.52        43.47 o                         
 -11  23   2          1.25         16.66        19.77 o                         
  -9  23   2         57.45         64.57        14.12 o                         
  -7  23   2         25.63         34.16        11.35 o                         
  -5  23   2        347.74        338.91        23.77 o                         
  -3  23   2        352.88        358.04        36.37 o                         
  -1  23   2          1.40        -14.55        14.55 o                         
   1  23   2          0.00        -10.83        14.60 o                         
   3  23   2         10.52         39.00        15.19 o                         
   5  23   2        192.25        195.83        19.26 o                         
   7  23   2          1.11         17.31        11.76 o                         
   9  23   2         16.14         24.37        13.46 o                         
  11  23   2          1.84         23.01        16.92 o                         
  13  23   2          2.65          5.95        28.85 o                         
  15  23   2         11.65         -4.52        35.00 o                         
 -16  24   2          0.10         54.45        48.18 o                         
 -14  24   2          4.04        -28.34        28.34 o                         
 -12  24   2          4.11         61.29        51.98 o                         
 -10  24   2         40.75         61.00        18.54 o                         
  -8  24   2          0.68          7.86        13.18 o                         
  -6  24   2         61.59         38.76        13.37 o                         
  -4  24   2         23.90         30.53        17.60 o                         
  -2  24   2          8.09          0.34        16.07 o                         
   0  24   2          2.51         23.02        17.19 o                         
   2  24   2        166.15        189.22        19.75 o                         
   4  24   2         12.85          2.23        16.35 o                         
   6  24   2          3.41        -15.96        16.40 o                         
   8  24   2          2.53        -13.14        13.14 o                         
  10  24   2          1.81          4.72        17.47 o                         
  12  24   2         10.29          8.53        25.65 o                         
  14  24   2         10.74        -22.27        31.11 o                         
 -15  25   2          0.25          8.63        44.59 o                         
 -13  25   2         18.99         11.67        29.49 o                         
 -11  25   2          0.49         29.26        28.02 o                         
  -9  25   2          0.02         -8.13        16.56 o                         
  -7  25   2          0.46         -3.26        26.59 o                         
  -5  25   2        138.32        144.03        16.36 o                         
  -3  25   2         18.75         22.83        20.87 o                         
  -1  25   2          0.00         -6.57        17.12 o                         
   1  25   2          1.67        -21.62        21.62 o                         
   3  25   2         87.72         95.02        20.33 o                         
   5  25   2        179.34        170.49        21.45 o                         
   7  25   2         56.98         64.96        16.18 o                         
   9  25   2          0.94         11.71        19.19 o                         
  11  25   2          2.28        -21.00        21.00 o                         
  13  25   2          0.13         47.77        58.54 o                         
 -14  26   2          4.63        -18.32        34.67 o                         
 -12  26   2          5.80        -24.41        50.03 o                         
 -10  26   2         14.69         52.25        24.77 o                         
  -8  26   2          0.14          3.21        31.98 o                         
  -6  26   2         12.86         10.69        15.62 o                         
  -4  26   2        207.36        179.01        23.71 o                         
  -2  26   2          3.65         22.71        19.81 o                         
   0  26   2          3.25          1.51        19.41 o                         
   2  26   2          0.06         19.80        18.81 o                         
   4  26   2         38.98          7.14        19.41 o                         
   6  26   2        107.37        107.93        24.87 o                         
   8  26   2         47.54         39.55        28.21 o                         
  10  26   2          1.31        -12.66        20.87 o                         
  12  26   2          5.70        -13.89        37.80 o                         
 -13  27   2          7.22        -16.32        34.31 o                         
 -11  27   2          0.14         -0.99        34.80 o                         
  -9  27   2          2.62         18.72        29.97 o                         
  -7  27   2         21.19         39.53        19.17 o                         
  -5  27   2         55.71         88.38        38.22 o                         
  -3  27   2         41.24          8.58        25.56 o                         
  -1  27   2          9.18        -15.65        21.01 o                         
   1  27   2          5.49        -17.58        23.35 o                         
   3  27   2          0.12        -20.55        20.55 o                         
   5  27   2          4.81         33.22        25.82 o                         
   7  27   2         10.63        -25.66        25.66 o                         
   9  27   2          0.04         34.49        39.24 o                         
  11  27   2         42.11         17.98        46.95 o                         
 -12  28   2          4.33         24.54        34.31 o                         
 -10  28   2         18.34          3.97        33.60 o                         
  -8  28   2         23.57         48.74        23.66 o                         
  -6  28   2          0.44         -3.82        19.12 o                         
  -4  28   2         51.20         64.40        37.94 o                         
  -2  28   2          2.29         22.75        32.77 o                         
   0  28   2          1.87        -15.33        27.88 o                         
   2  28   2         46.31         32.17        31.93 o                         
   4  28   2         28.38         32.99        60.08 o                         
   6  28   2         25.57         17.27        27.84 o                         
   8  28   2          1.53         34.11        55.48 o                         
  10  28   2         23.41         -2.60        40.69 o                         
 -11  29   2          0.58         65.09        43.40 o                         
  -9  29   2          0.14         18.87       116.16 o                         
  -7  29   2          7.94         17.10        34.99 o                         
  -5  29   2          6.13         45.33        32.44 o                         
  -3  29   2         48.96         92.01        31.55 o                         
  -1  29   2          3.61         22.49        30.01 o                         
   1  29   2          0.09        -27.82        27.82 o                         
   3  29   2          0.70         -5.35        28.00 o                         
   5  29   2          1.06        -19.82        34.79 o                         
   7  29   2          4.74         18.21        33.12 o                         
   9  29   2          8.91         59.28        44.79 o                         
 -10  30   2          3.93         46.72        60.30 o                         
  -8  30   2          0.55         -9.18        61.91 o                         
  -6  30   2          1.67         17.14        46.36 o                         
  -4  30   2          6.40         13.23        33.45 o                         
  -2  30   2          8.72          9.08        46.41 o                         
   0  30   2         47.06         51.16        33.14 o                         
   2  30   2          5.70         45.91        36.42 o                         
   4  30   2         13.21         51.28        33.66 o                         
   6  30   2         69.65         26.87        41.13 o                         
   8  30   2          0.04         52.78        44.95 o                         
  -7  31   2         11.72         69.01        60.84 o                         
  -5  31   2         69.66        126.50        59.93 o                         
  -3  31   2          1.05         51.84        39.84 o                         
  -1  31   2          1.46        -30.08        35.25 o                         
   1  31   2          0.76        -14.65        37.24 o                         
   3  31   2          2.70         54.49        35.55 o                         
   5  31   2         40.90         14.27        81.92 o                         
   7  31   2          7.11         -3.86        46.83 o                         
  -6  32   2          5.13        -48.54        82.88 o                         
  -4  32   2         76.33         90.13        62.66 o                         
  -2  32   2          0.20        120.20        62.66 o                         
   0  32   2          0.76         36.52        59.15 o                         
   2  32   2          0.03        -43.88        59.41 o                         
   4  32   2         45.87         66.67        92.56 o                         
 -23   1   3          1.96         26.06        30.34 o                         
 -21   1   3         51.97         21.11        27.01 o                         
 -19   1   3          0.30        -11.01        17.03 o                         
 -17   1   3          1.89         10.10        19.66 o                         
 -15   1   3       2657.39       2452.52        35.08 o                         
 -13   1   3       2207.14       2013.47        26.22 o                         
 -11   1   3         56.17         74.71         6.12 o                         
  -9   1   3         57.81         51.13         4.47 o                         
  -7   1   3        410.66        452.81         8.14 o                         
  -5   1   3        209.59        235.41         5.20 o                         
  -3   1   3       8376.57       8025.55        73.08 o                         
  -1   1   3       5322.52       5652.31        57.01 o                         
   1   1   3       8310.02       8455.22        76.55 o                         
   3   1   3         15.13         26.66         2.79 o                         
   5   1   3         79.33         84.36         5.70 o                         
   7   1   3        200.23        173.74         6.62 o                         
   9   1   3         17.31         22.31         5.29 o                         
  11   1   3        207.24        216.94         9.58 o                         
  13   1   3        430.98        419.46        13.18 o                         
  15   1   3          8.91         19.50        13.50 o                         
  17   1   3          0.00         10.32        13.11 o                         
  19   1   3          0.03         27.81        21.51 o                         
  21   1   3        184.76        220.00        27.82 o                         
 -22   2   3          2.48         44.24        27.08 o                         
 -20   2   3          3.66          7.76        19.22 o                         
 -18   2   3         37.32         33.67        15.60 o                         
 -16   2   3         79.61        110.42        16.94 o                         
 -14   2   3        794.16        744.60        14.76 o                         
 -12   2   3        378.86        366.08         9.88 o                         
 -10   2   3       1734.17       1686.96        20.49 o                         
  -8   2   3        299.69        395.44         8.26 o                         
  -6   2   3          0.28         -2.54         2.56 o                         
  -4   2   3       1797.31       1884.52        19.47 o                         
  -2   2   3        755.74        760.33         9.35 o                         
   0   2   3      18038.63      18722.01       166.43 o                         
   2   2   3      13033.10      12141.30       119.32 o                         
   4   2   3        729.61        699.27        10.08 o                         
   6   2   3       3897.06       3913.31        66.95 o                         
   8   2   3        596.82        536.55        11.92 o                         
  10   2   3         50.48         41.40         5.68 o                         
  12   2   3       1794.64       1665.48        23.92 o                         
  14   2   3         25.60         17.80         8.83 o                         
  16   2   3         15.04         28.65        12.97 o                         
  18   2   3         23.24         24.28        16.22 o                         
  20   2   3        244.66        278.62        35.74 o                         
  22   2   3         56.29        153.92        63.89 o                         
 -23   3   3          2.20         26.85        32.45 o                         
 -21   3   3         53.20         79.22        22.70 o                         
 -19   3   3          2.49         38.51        31.87 o                         
 -17   3   3         25.96         27.27        13.90 o                         
 -15   3   3         47.15         44.86         7.78 o                         
 -13   3   3        798.43        694.12        13.61 o                         
 -11   3   3         37.71         33.79         4.79 o                         
  -9   3   3        568.43        603.73        10.12 o                         
  -7   3   3       3305.82       3410.14        37.99 o                         
  -5   3   3       1532.28       1561.60        17.72 o                         
  -3   3   3       2506.45       2189.48        23.01 o                         
  -1   3   3         59.64        101.02         3.91 o                         
   1   3   3       1367.39       1499.20        17.40 o                         
   3   3   3       6002.84       6416.41        68.39 o                         
   5   3   3       1418.91       1354.87        24.27 o                         
   7   3   3        728.66        756.82        13.97 o                         
   9   3   3        315.97        349.79         9.23 o                         
  11   3   3         20.82         20.30         6.09 o                         
  13   3   3       1306.38       1228.69        20.35 o                         
  15   3   3        137.47        159.97        15.99 o                         
  17   3   3         10.61         15.51        13.80 o                         
  19   3   3          3.15         17.78        19.31 o                         
  21   3   3         45.94        109.19        32.55 o                         
 -22   4   3        101.04        132.84        38.89 o                         
 -20   4   3          2.94          6.97        33.94 o                         
 -18   4   3          4.98         14.55        14.85 o                         
 -16   4   3       1024.56        888.62        25.21 o                         
 -14   4   3        188.83        199.97         9.52 o                         
 -12   4   3        232.42        224.05         8.17 o                         
 -10   4   3         31.68         22.49         4.38 o                         
  -8   4   3       1135.96       1343.50        16.66 o                         
  -6   4   3       3376.13       3695.99        39.28 o                         
  -4   4   3        366.54        299.26         5.98 o                         
  -2   4   3        692.93        534.02         8.13 o                         
   0   4   3       3229.74       3173.15        33.37 o                         
   2   4   3         75.30         85.79         4.60 o                         
   4   4   3        454.91        470.64         9.21 o                         
   6   4   3       1904.99       1867.70        24.22 o                         
   8   4   3         22.20         39.29         4.49 o                         
  10   4   3         43.35         53.88         5.38 o                         
  12   4   3        371.67        341.62        10.93 o                         
  14   4   3        378.09        327.83        16.81 o                         
  16   4   3          2.99          8.96        13.29 o                         
  18   4   3          0.93        -13.56        28.66 o                         
  20   4   3          0.14          7.62        22.91 o                         
 -23   5   3         88.99        118.73        66.26 o                         
 -21   5   3          0.66          7.93        26.51 o                         
 -19   5   3         11.36         13.92        16.99 o                         
 -17   5   3          6.05         27.40        15.01 o                         
 -15   5   3        755.04        656.93        19.76 o                         
 -13   5   3        215.40        229.10         9.12 o                         
 -11   5   3         22.23         12.51         4.66 o                         
  -9   5   3         65.75         71.73         4.90 o                         
  -7   5   3        170.16        174.84         5.68 o                         
  -5   5   3       5217.84       5178.83        53.27 o                         
  -3   5   3      11416.89      11442.28       107.66 o                         
  -1   5   3       2962.52       2790.40        28.22 o                         
   1   5   3       1018.90        995.65        13.33 o                         
   3   5   3        627.92        673.86        12.86 o                         
   5   5   3        328.07        379.40         8.22 o                         
   7   5   3       1749.02       1702.51        21.63 o                         
   9   5   3         33.26         48.93         5.03 o                         
  11   5   3        208.85        220.25         9.82 o                         
  13   5   3         46.07         51.91         8.52 o                         
  15   5   3          0.00          4.28        10.69 o                         
  17   5   3         21.14         -5.88        13.70 o                         
  19   5   3          0.70         27.29        20.77 o                         
  21   5   3         70.70         76.32        32.51 o                         
 -22   6   3          6.58         15.78        25.87 o                         
 -20   6   3          5.39        -18.63        18.63 o                         
 -18   6   3         16.53         -1.54        16.29 o                         
 -16   6   3          0.07          7.00        11.17 o                         
 -14   6   3       1075.12        959.69        17.36 o                         
 -12   6   3        280.44        267.84         8.88 o                         
 -10   6   3        131.71        156.28         6.89 o                         
  -8   6   3        680.62        787.89        11.62 o                         
  -6   6   3        988.19       1084.38        19.25 o                         
  -4   6   3       1307.93       1420.04        17.19 o                         
  -2   6   3       3030.30       2995.56        33.93 o                         
   0   6   3        558.48        611.21        12.61 o                         
   2   6   3       5833.10       5811.57        76.88 o                         
   4   6   3        146.92        136.53         5.31 o                         
   6   6   3        540.12        579.82        11.44 o                         
   8   6   3        789.25        829.98        13.24 o                         
  10   6   3        644.46        597.33        12.04 o                         
  12   6   3        353.84        368.39        12.29 o                         
  14   6   3          4.24          5.71         9.12 o                         
  16   6   3         82.93         77.41        13.17 o                         
  18   6   3          1.44          2.27        18.30 o                         
  20   6   3         57.92         50.56        25.16 o                         
 -23   7   3         15.45         -1.73        30.43 o                         
 -21   7   3         22.33         28.87        36.93 o                         
 -19   7   3          5.76         14.07        23.54 o                         
 -17   7   3         87.47         83.94        18.13 o                         
 -15   7   3        473.21        448.09        17.89 o                         
 -13   7   3         51.58         45.62         6.57 o                         
 -11   7   3        277.04        288.54         8.60 o                         
  -9   7   3          1.07          4.59         3.78 o                         
  -7   7   3        244.73        216.93         6.15 o                         
  -5   7   3        183.34        157.28         4.98 o                         
  -3   7   3          0.13          2.43         3.51 o                         
  -1   7   3        640.83        647.08        10.04 o                         
   1   7   3       3412.77       3636.41        45.90 o                         
   3   7   3        642.43        528.13        10.65 o                         
   5   7   3        336.54        367.25         8.07 o                         
   7   7   3        626.47        649.17        11.98 o                         
   9   7   3         10.30         10.03         4.69 o                         
  11   7   3        118.89        119.17         7.42 o                         
  13   7   3         11.22         27.48         8.95 o                         
  15   7   3         50.36         69.30        12.76 o                         
  17   7   3          0.75         16.06        14.83 o                         
  19   7   3         73.08         97.21        22.09 o                         
  21   7   3         21.39        -21.16        51.19 o                         
 -22   8   3          1.88         44.84        28.49 o                         
 -20   8   3          0.82         28.18        22.09 o                         
 -18   8   3         28.40         38.46        16.25 o                         
 -16   8   3        333.04        341.19        21.38 o                         
 -14   8   3         56.00         42.45         7.52 o                         
 -12   8   3         80.74         74.91         6.40 o                         
 -10   8   3         51.05         50.39         5.18 o                         
  -8   8   3         46.34         73.72         4.88 o                         
  -6   8   3        141.98        170.48         5.62 o                         
  -4   8   3         71.00         51.92         5.92 o                         
  -2   8   3       4071.39       4352.63        54.16 o                         
   0   8   3        115.91         99.54         4.97 o                         
   2   8   3         97.13        115.00         7.39 o                         
   4   8   3        486.08        549.74        13.38 o                         
   6   8   3        810.88        867.27        13.79 o                         
   8   8   3        807.82        780.73        13.88 o                         
  10   8   3         19.86         17.77         7.20 o                         
  12   8   3          7.37         15.71         7.50 o                         
  14   8   3        148.40        149.19        12.79 o                         
  16   8   3         22.30        -10.34        13.54 o                         
  18   8   3         61.31         67.71        19.46 o                         
  20   8   3         12.95         11.26        36.00 o                         
 -21   9   3         13.97         -1.69        34.49 o                         
 -19   9   3         61.29        104.26        32.85 o                         
 -17   9   3        149.81        185.65        20.86 o                         
 -15   9   3        595.14        536.02        18.15 o                         
 -13   9   3        262.07        249.93        14.63 o                         
 -11   9   3        100.62        139.12         7.30 o                         
  -9   9   3         77.70        104.89         6.00 o                         
  -7   9   3         11.64         13.72         3.70 o                         
  -5   9   3       1614.64       1701.61        23.19 o                         
  -3   9   3        665.38        786.12        13.63 o                         
  -1   9   3       1724.29       1845.64        28.82 o                         
   1   9   3       2164.19       2333.90        31.07 o                         
   3   9   3         41.77        115.00         6.49 o                         
   5   9   3       1117.16       1167.92        20.61 o                         
   7   9   3         27.94         17.16         4.45 o                         
   9   9   3        122.65        124.86         7.29 o                         
  11   9   3        125.66        192.02        10.24 o                         
  13   9   3          1.31         -4.81         8.15 o                         
  15   9   3         17.37         16.74        13.27 o                         
  17   9   3          5.10         26.43        15.90 o                         
  19   9   3          1.71         18.62        22.43 o                         
  21   9   3          8.18         47.30        29.56 o                         
 -22  10   3         93.78         52.07        28.92 o                         
 -20  10   3          8.72         -1.67        25.22 o                         
 -18  10   3         42.54         39.30        21.81 o                         
 -16  10   3          1.98          9.90        14.60 o                         
 -14  10   3        176.89        169.64        10.23 o                         
 -12  10   3          0.04          0.19         5.76 o                         
 -10  10   3        792.40        851.29        14.70 o                         
  -8  10   3       1212.70       1282.51        17.18 o                         
  -6  10   3          1.62          4.69         4.13 o                         
  -4  10   3        684.31        653.53        11.83 o                         
  -2  10   3       1956.26       1992.05        30.98 o                         
   0  10   3         34.61         52.10         5.89 o                         
   2  10   3        196.64        218.30         7.79 o                         
   4  10   3         31.65         11.16         4.52 o                         
   6  10   3        394.10        388.74        10.81 o                         
   8  10   3         59.38         69.26         7.15 o                         
  10  10   3         70.86         70.80         6.40 o                         
  12  10   3          2.02          1.61         7.17 o                         
  14  10   3         58.53         81.08        11.11 o                         
  16  10   3          1.53          1.07        12.84 o                         
  18  10   3          2.13         23.13        25.50 o                         
  20  10   3          0.32         64.73        39.13 o                         
 -21  11   3         88.44        129.74        27.48 o                         
 -19  11   3         94.06        154.33        23.30 o                         
 -17  11   3          0.65        -12.71        13.61 o                         
 -15  11   3         25.31         13.60         9.70 o                         
 -13  11   3          0.00         -4.85         6.68 o                         
 -11  11   3        155.10        140.22         8.98 o                         
  -9  11   3        197.84        188.10         7.45 o                         
  -7  11   3         33.15         51.38         6.49 o                         
  -5  11   3        509.63        545.35        10.92 o                         
  -3  11   3        155.98        166.45         6.41 o                         
  -1  11   3          0.03         -0.37         5.38 o                         
   1  11   3       1064.11       1222.02        20.73 o                         
   3  11   3         57.02         96.39         5.84 o                         
   5  11   3         34.74         41.62         5.22 o                         
   7  11   3        777.03        704.06        15.64 o                         
   9  11   3        784.24        728.46        16.95 o                         
  11  11   3        119.85        114.16         7.83 o                         
  13  11   3          0.23         -7.28         8.41 o                         
  15  11   3         56.51         33.22        13.55 o                         
  17  11   3          0.00         11.00        23.86 o                         
  19  11   3          1.20         19.93        24.14 o                         
 -22  12   3         16.88          4.32        40.17 o                         
 -20  12   3          1.15         52.82        24.72 o                         
 -18  12   3         32.19         67.53        20.18 o                         
 -16  12   3         66.83         49.97        12.06 o                         
 -14  12   3         32.93         38.70         9.67 o                         
 -12  12   3         61.52         73.80         7.50 o                         
 -10  12   3        215.90        239.10         8.63 o                         
  -8  12   3        121.70        116.27         7.37 o                         
  -6  12   3        212.74        371.40        13.70 o                         
  -4  12   3         22.39         19.19         4.80 o                         
  -2  12   3        423.42        532.09        13.07 o                         
   0  12   3        873.29       1007.66        20.36 o                         
   2  12   3         21.71         10.71         6.11 o                         
   4  12   3         78.52        101.44         9.04 o                         
   6  12   3        386.91        452.96        11.47 o                         
   8  12   3       2091.08       2058.47        32.82 o                         
  10  12   3        221.82        229.44        12.21 o                         
  12  12   3          1.36          5.94         8.09 o                         
  14  12   3         24.23          9.02        10.89 o                         
  16  12   3         71.36         63.52        16.51 o                         
  18  12   3        103.28        105.98        21.57 o                         
  20  12   3          0.23         14.32        45.37 o                         
 -21  13   3         22.17         -6.48        35.17 o                         
 -19  13   3         63.21         32.25        23.35 o                         
 -17  13   3         32.58         47.53        18.97 o                         
 -15  13   3         59.76         40.06        12.41 o                         
 -13  13   3         65.82         66.04         8.70 o                         
 -11  13   3         59.71         67.65         6.92 o                         
  -9  13   3        430.37        420.65        12.05 o                         
  -7  13   3        194.80        207.55         9.67 o                         
  -5  13   3          1.44         -4.16         4.62 o                         
  -3  13   3         60.82         62.43         6.86 o                         
  -1  13   3          4.13         -5.23         5.23 o                         
   1  13   3         53.59         74.64         6.93 o                         
   3  13   3         32.75         20.64         6.57 o                         
   5  13   3          2.49          5.70         4.75 o                         
   7  13   3        186.92        198.59        10.04 o                         
   9  13   3        107.29        111.21         9.74 o                         
  11  13   3        390.32        355.19        17.00 o                         
  13  13   3         24.69         41.60        12.40 o                         
  15  13   3         11.03         -7.48        13.27 o                         
  17  13   3          0.01         68.31        22.63 o                         
  19  13   3          2.12          2.66        36.70 o                         
 -20  14   3         21.25         30.19        29.33 o                         
 -18  14   3          2.99         -6.71        21.05 o                         
 -16  14   3         47.81         63.78        19.80 o                         
 -14  14   3         14.60         41.64         9.85 o                         
 -12  14   3         70.51         48.04         7.36 o                         
 -10  14   3        882.99        830.75        17.19 o                         
  -8  14   3        226.03        215.32        11.27 o                         
  -6  14   3        163.13        159.30         7.71 o                         
  -4  14   3        163.50        159.88        15.82 o                         
  -2  14   3         17.27         31.78         6.84 o                         
   0  14   3        310.44        313.50        10.45 o                         
   2  14   3        718.91        659.82        15.02 o                         
   4  14   3        700.39        617.76        13.03 o                         
   6  14   3          4.95          4.89         5.64 o                         
   8  14   3        846.72        806.29        18.00 o                         
  10  14   3         11.28         28.38         8.79 o                         
  12  14   3        252.26        255.41        26.67 o                         
  14  14   3         92.20         67.29        22.49 o                         
  16  14   3          6.72         -9.30        20.20 o                         
  18  14   3          2.64         70.98        27.74 o                         
 -21  15   3         27.71         53.36        34.96 o                         
 -19  15   3          0.37        -17.17        28.52 o                         
 -17  15   3         60.98         69.77        20.01 o                         
 -15  15   3          1.20         -3.16        11.48 o                         
 -13  15   3         93.34         68.97         9.10 o                         
 -11  15   3         15.08         49.74         8.75 o                         
  -9  15   3       1937.97       1922.91        33.60 o                         
  -7  15   3        242.46        251.66        10.88 o                         
  -5  15   3          8.06          5.71         4.83 o                         
  -3  15   3        202.22        240.56        10.26 o                         
  -1  15   3        278.37        245.44        11.61 o                         
   1  15   3          0.29         -8.42         8.42 o                         
   3  15   3         14.73         29.16         6.53 o                         
   5  15   3         45.50         22.75         8.44 o                         
   7  15   3        540.34        492.48        13.44 o                         
   9  15   3          1.14         19.29         8.14 o                         
  11  15   3          9.47         -2.68         9.48 o                         
  13  15   3         33.48         47.26        14.19 o                         
  15  15   3         33.72         66.57        20.26 o                         
  17  15   3         55.05         83.60        24.33 o                         
  19  15   3          3.71         51.34        43.36 o                         
 -20  16   3          9.39         49.38        45.18 o                         
 -18  16   3         26.50         46.68        22.08 o                         
 -16  16   3         58.55         76.67        18.29 o                         
 -14  16   3         17.86         34.94        15.06 o                         
 -12  16   3         17.58         34.80         9.92 o                         
 -10  16   3        885.96        838.09        19.15 o                         
  -8  16   3        559.29        489.60        12.97 o                         
  -6  16   3          0.64         -2.41         5.96 o                         
  -4  16   3         14.59         10.09        10.50 o                         
  -2  16   3         11.20         20.65         7.96 o                         
   0  16   3        148.37        137.59         8.85 o                         
   2  16   3         37.67         67.86         9.27 o                         
   4  16   3         25.38         26.82         7.90 o                         
   6  16   3          0.69          1.92         6.15 o                         
   8  16   3        841.14        805.14        17.83 o                         
  10  16   3         13.23         21.96         9.86 o                         
  12  16   3         24.12         35.99        11.65 o                         
  14  16   3          2.76         19.86        29.43 o                         
  16  16   3        193.48        201.88        26.28 o                         
  18  16   3         35.62         26.58        28.98 o                         
 -19  17   3          4.53         50.97        28.97 o                         
 -17  17   3          1.70         -9.57        21.02 o                         
 -15  17   3          1.82         -3.68        15.45 o                         
 -13  17   3         36.05         46.50        12.89 o                         
 -11  17   3        237.47        238.20        12.96 o                         
  -9  17   3        590.76        464.01        13.61 o                         
  -7  17   3          9.47         -1.32         7.06 o                         
  -5  17   3        394.56        405.82        10.44 o                         
  -3  17   3        859.97        835.43        20.55 o                         
  -1  17   3         50.11         37.71        11.03 o                         
   1  17   3         46.35         73.60         7.32 o                         
   3  17   3        118.58        112.81         8.77 o                         
   5  17   3        143.27        136.88         8.26 o                         
   7  17   3         65.17         71.95         8.11 o                         
   9  17   3         46.71         43.76         9.59 o                         
  11  17   3        419.48        372.49        18.36 o                         
  13  17   3          0.05         12.32        14.58 o                         
  15  17   3         64.48         61.76        20.91 o                         
  17  17   3         25.70         49.86        27.38 o                         
 -18  18   3         15.93         46.38        27.01 o                         
 -16  18   3          7.34        -20.70        20.70 o                         
 -14  18   3         57.23         48.93        14.85 o                         
 -12  18   3         19.63         13.57        10.75 o                         
 -10  18   3        169.22        171.66        10.75 o                         
  -8  18   3         30.13         24.86         9.04 o                         
  -6  18   3         13.96          4.22         7.68 o                         
  -4  18   3        520.76        494.96        26.00 o                         
  -2  18   3         80.58         73.52        14.23 o                         
   0  18   3         15.16         29.14        11.05 o                         
   2  18   3        114.00        143.94         9.53 o                         
   4  18   3        797.85        721.32        17.21 o                         
   6  18   3        446.24        408.27        22.24 o                         
   8  18   3         53.23         57.30         8.77 o                         
  10  18   3          2.08         -6.64        10.01 o                         
  12  18   3         50.09         53.54        13.47 o                         
  14  18   3          0.04         10.46        20.87 o                         
  16  18   3          0.35         48.49        27.14 o                         
  18  18   3         48.43         75.71        32.45 o                         
 -19  19   3         78.18        164.27        37.55 o                         
 -17  19   3        286.25        334.37        46.55 o                         
 -15  19   3          2.95         17.31        31.99 o                         
 -13  19   3          0.04        -14.91        14.91 o                         
 -11  19   3        339.21        330.62        15.29 o                         
  -9  19   3        159.48        186.00        13.83 o                         
  -7  19   3         20.96         20.69         8.96 o                         
  -5  19   3        619.54        600.43        19.66 o                         
  -3  19   3        436.61        334.11        41.55 o                         
  -1  19   3        318.01        312.02        19.08 o                         
   1  19   3         51.14         48.29        12.77 o                         
   3  19   3        289.38        300.76        23.53 o                         
   5  19   3          0.25          1.96         7.82 o                         
   7  19   3        277.91        247.74        11.81 o                         
   9  19   3         44.17         45.31        10.31 o                         
  11  19   3         12.69          2.37        17.55 o                         
  13  19   3          0.25        -13.86        17.15 o                         
  15  19   3          8.37         14.53        27.39 o                         
  17  19   3          7.04         12.78        40.83 o                         
 -18  20   3         38.18         73.86        34.47 o                         
 -16  20   3         75.43        131.90        29.98 o                         
 -14  20   3          1.82         27.14        30.31 o                         
 -12  20   3          0.00         -6.09        17.19 o                         
 -10  20   3         89.35        106.61        14.34 o                         
  -8  20   3        102.78         85.96        18.94 o                         
  -6  20   3         50.65         56.47        13.73 o                         
  -4  20   3         40.26         40.72        19.49 o                         
  -2  20   3        313.84        320.65        21.33 o                         
   0  20   3         56.90         66.32        14.32 o                         
   2  20   3        393.98        417.20        21.29 o                         
   4  20   3         39.42         81.29        13.59 o                         
   6  20   3         10.10         41.11        10.78 o                         
   8  20   3          2.97         13.41         9.94 o                         
  10  20   3         51.19         76.53        13.15 o                         
  12  20   3          0.26          9.75        15.92 o                         
  14  20   3          1.96        -20.43        21.05 o                         
  16  20   3         21.49         66.84        28.04 o                         
 -17  21   3          0.42        -33.35        33.35 o                         
 -15  21   3         56.04         69.06        29.37 o                         
 -13  21   3          0.03        -13.26        31.82 o                         
 -11  21   3         26.68         17.01        15.94 o                         
  -9  21   3          8.48         46.69        16.99 o                         
  -7  21   3          4.22          1.39        13.71 o                         
  -5  21   3         71.22         77.62        18.29 o                         
  -3  21   3         51.49         33.47        14.91 o                         
  -1  21   3        122.83        152.04        17.05 o                         
   1  21   3        103.76         94.21        18.26 o                         
   3  21   3        777.65        729.27        26.30 o                         
   5  21   3        327.98        332.12        20.87 o                         
   7  21   3         27.77         68.45        17.14 o                         
   9  21   3          7.23         17.17        12.82 o                         
  11  21   3          0.39         -2.53        14.01 o                         
  13  21   3          1.44         10.55        19.22 o                         
  15  21   3         27.40         53.61        32.80 o                         
 -16  22   3          7.66        -17.34        37.24 o                         
 -14  22   3          6.97         58.58        27.50 o                         
 -12  22   3          1.94        -15.87        27.85 o                         
 -10  22   3        156.70        195.54        23.96 o                         
  -8  22   3         36.53         42.06        19.42 o                         
  -6  22   3        123.67        143.83        15.70 o                         
  -4  22   3          3.49         -5.60        17.77 o                         
  -2  22   3         70.82        118.07        21.58 o                         
   0  22   3         45.86         48.03        15.86 o                         
   2  22   3         29.25         33.29        15.09 o                         
   4  22   3          0.58         29.54        15.34 o                         
   6  22   3          0.56          2.81        15.41 o                         
   8  22   3         10.80         23.14        13.31 o                         
  10  22   3          4.30         10.49        23.50 o                         
  12  22   3          5.88          4.16        18.03 o                         
  14  22   3          2.97         34.48        23.89 o                         
  16  22   3          3.25         61.73        38.16 o                         
 -17  23   3          0.75         66.68        38.67 o                         
 -15  23   3         10.99        -15.64        58.54 o                         
 -13  23   3          7.28         17.80        27.46 o                         
 -11  23   3         30.07         45.66        18.80 o                         
  -9  23   3          7.29         -1.39        14.60 o                         
  -7  23   3        267.13        327.41        27.79 o                         
  -5  23   3          8.14         33.04        20.72 o                         
  -3  23   3         67.86         86.70        21.65 o                         
  -1  23   3          0.33         24.97        16.73 o                         
   1  23   3          1.40         -9.26        15.91 o                         
   3  23   3        317.18        289.48        22.11 o                         
   5  23   3        220.23        221.19        25.86 o                         
   7  23   3         69.09         66.40        12.12 o                         
   9  23   3         65.38        127.38        20.61 o                         
  11  23   3          0.21         28.20        21.87 o                         
  13  23   3          9.93         20.19        26.79 o                         
  15  23   3          0.00         72.60        65.26 o                         
 -16  24   3         53.40         87.66        38.02 o                         
 -14  24   3          0.20         30.90        31.62 o                         
 -12  24   3         17.26         52.28        26.19 o                         
 -10  24   3         17.40         -0.44        18.15 o                         
  -8  24   3          0.05          2.01        14.77 o                         
  -6  24   3         72.30         82.43        12.97 o                         
  -4  24   3         24.36         -1.72        21.55 o                         
  -2  24   3         22.41         45.91        20.83 o                         
   0  24   3          1.09        -19.95        27.44 o                         
   2  24   3        438.75        401.42        35.73 o                         
   4  24   3         11.07         11.71        17.58 o                         
   6  24   3         68.16         51.83        19.68 o                         
   8  24   3         17.34         17.32        19.04 o                         
  10  24   3          2.09         23.77        25.11 o                         
  12  24   3          0.02        -26.97        26.97 o                         
  14  24   3          4.78        -27.54        36.51 o                         
 -15  25   3          1.18        -19.67        35.60 o                         
 -13  25   3          3.67         17.31        30.87 o                         
 -11  25   3          9.18         47.68        25.63 o                         
  -9  25   3         12.79          4.43        22.17 o                         
  -7  25   3        102.49         92.43        26.30 o                         
  -5  25   3         62.57         94.41        23.12 o                         
  -3  25   3          8.71         10.96        23.02 o                         
  -1  25   3         32.33         -7.66        19.56 o                         
   1  25   3          0.96        -16.78        19.49 o                         
   3  25   3         32.48         52.75        20.77 o                         
   5  25   3          2.77         37.19        21.89 o                         
   7  25   3          5.52         -8.05        64.75 o                         
   9  25   3          0.02         37.49        66.93 o                         
  11  25   3          0.01        -10.55        25.96 o                         
  13  25   3          2.24        107.21       137.93 o                         
 -14  26   3          0.00         -4.52        35.68 o                         
 -12  26   3          2.36        -39.12        39.71 o                         
 -10  26   3          9.85         67.16        25.86 o                         
  -8  26   3         40.64        121.46        37.43 o                         
  -6  26   3         63.44         61.87        32.35 o                         
  -4  26   3         73.30         66.18        23.33 o                         
  -2  26   3          0.07         19.38        21.43 o                         
   0  26   3          4.17         -0.93        35.87 o                         
   2  26   3         79.91         95.34        24.87 o                         
   4  26   3         27.39         43.58        24.29 o                         
   6  26   3          7.35        161.23        73.29 o                         
   8  26   3         28.72        -18.99        46.35 o                         
  10  26   3          6.64         62.76        77.27 o                         
  12  26   3         25.68        -42.64        42.64 o                         
 -13  27   3          0.04         -5.16        36.40 o                         
 -11  27   3          7.59         32.83        44.11 o                         
  -9  27   3         61.03         56.76        28.79 o                         
  -7  27   3          7.07          6.85        26.97 o                         
  -5  27   3         44.45         56.71        36.04 o                         
  -3  27   3        110.68        142.88        30.26 o                         
  -1  27   3         28.45         50.33        27.33 o                         
   1  27   3         19.22          8.63        27.59 o                         
   3  27   3        254.03        283.65        31.22 o                         
   5  27   3         61.24         98.32        29.47 o                         
   7  27   3          9.69        -36.10        36.82 o                         
   9  27   3         10.97         22.43        42.50 o                         
  11  27   3          0.07         60.67        73.07 o                         
 -12  28   3          3.17         30.83        63.62 o                         
 -10  28   3         35.66         91.05        47.25 o                         
  -8  28   3         21.07        101.17        46.36 o                         
  -6  28   3         41.84         76.73        42.37 o                         
  -4  28   3          8.79         14.97        35.15 o                         
  -2  28   3         12.29         10.25        29.73 o                         
   0  28   3         45.88         19.40        29.75 o                         
   2  28   3         40.64         51.70        44.64 o                         
   4  28   3          0.17         17.01        31.97 o                         
   6  28   3          8.11         27.31        38.31 o                         
   8  28   3          4.56         -9.03        42.70 o                         
  10  28   3          3.04        -65.85        65.85 o                         
 -11  29   3         12.77         67.84        53.39 o                         
  -9  29   3         19.47         69.55        59.64 o                         
  -7  29   3          3.56        -18.20        44.72 o                         
  -5  29   3         11.02         64.37        36.20 o                         
  -3  29   3          7.26         55.81        34.59 o                         
  -1  29   3          0.45         -0.59        32.52 o                         
   1  29   3          0.54         64.12        40.66 o                         
   3  29   3          0.42         11.16        97.81 o                         
   5  29   3          4.69        216.21        87.48 o                         
   7  29   3          8.13         58.35        51.41 o                         
   9  29   3          3.49          5.77       122.50 o                         
  -8  30   3          3.04        -30.18        42.10 o                         
  -6  30   3          6.83         57.82        52.99 o                         
  -4  30   3         45.55         55.12        38.42 o                         
  -2  30   3         11.27         39.72        36.53 o                         
   0  30   3          2.63         16.71        39.32 o                         
   2  30   3         11.17         14.01        42.03 o                         
   4  30   3          8.08          8.25        42.51 o                         
   6  30   3          0.78        -37.15        44.19 o                         
  -7  31   3         27.77        -17.82        46.49 o                         
  -5  31   3         32.86         44.55        54.27 o                         
  -3  31   3          0.71        -35.56        64.21 o                         
  -1  31   3         11.74        -47.35        47.35 o                         
   1  31   3          0.29         43.43        63.09 o                         
   3  31   3         34.14         -7.54        43.74 o                         
   5  31   3         13.18         75.29        50.67 o                         
  -4  32   3         29.45        197.76        65.15 o                         
  -2  32   3          0.89        175.43        64.21 o                         
   0  32   3          0.02         35.93        82.04 o                         
   2  32   3          1.37        151.94        57.54 o                         
 -22   0   4          1.57         26.58        39.11 o                         
 -20   0   4          0.75        -18.56        30.21 o                         
 -18   0   4          2.74        -12.65        23.75 o                         
 -16   0   4         62.07         55.88        19.25 o                         
 -14   0   4       1449.55       1168.55        27.81 o                         
 -12   0   4       1375.07       1275.19        27.12 o                         
 -10   0   4        895.89        952.48        19.42 o                         
  -8   0   4        192.45        161.96         9.10 o                         
  -6   0   4        889.70        930.72        18.94 o                         
  -4   0   4       2700.88       2817.86        47.26 o                         
  -2   0   4        247.44        302.36         8.83 o                         
   0   0   4      18378.31      18301.31       331.17 o                         
   2   0   4       6490.21       7160.11       129.83 o                         
   4   0   4       7276.75       7507.50       120.94 o                         
   6   0   4        143.51        162.91         9.20 o                         
   8   0   4       1293.67       1152.16        34.61 o                         
  10   0   4       1076.65       1063.92        26.62 o                         
  12   0   4       2158.45       1951.28        41.92 o                         
  14   0   4        162.09        200.41        23.83 o                         
  16   0   4        195.64        198.70        31.99 o                         
  18   0   4         12.22         52.72        27.27 o                         
  20   0   4         14.95         41.92        68.25 o                         
 -23   1   4         17.06        -30.35        30.35 o                         
 -21   1   4        119.62        136.84        31.98 o                         
 -19   1   4          3.28         20.90        21.83 o                         
 -17   1   4         39.82         43.59        15.39 o                         
 -15   1   4        116.54        123.26        12.76 o                         
 -13   1   4          3.33          6.99         6.06 o                         
 -11   1   4        474.53        435.30        10.13 o                         
  -9   1   4        393.60        406.97         8.55 o                         
  -7   1   4        670.84        687.07        10.37 o                         
  -5   1   4       1365.76       1458.13        17.65 o                         
  -3   1   4       1112.71       1247.21        15.18 o                         
  -1   1   4       1886.61       1829.49        21.45 o                         
   1   1   4       3965.34       4267.79        40.80 o                         
   3   1   4         43.06         65.45         4.55 o                         
   5   1   4        742.39        654.43        11.43 o                         
   7   1   4        655.75        638.97        12.75 o                         
   9   1   4        584.60        537.72        13.67 o                         
  11   1   4        327.96        259.84        11.12 o                         
  13   1   4         40.88         17.26         9.64 o                         
  15   1   4         60.86         64.96        14.40 o                         
  17   1   4         21.03         39.06        14.32 o                         
  19   1   4          2.76        -19.42        19.42 o                         
  21   1   4         44.57         61.26        30.39 o                         
 -22   2   4          2.09        -26.49        26.49 o                         
 -20   2   4         21.85         56.13        24.51 o                         
 -18   2   4         15.06         32.20        27.72 o                         
 -16   2   4         57.50         54.63        14.84 o                         
 -14   2   4        239.29        264.24        11.20 o                         
 -12   2   4         42.09         48.14         5.96 o                         
 -10   2   4        999.26        992.57        14.74 o                         
  -8   2   4        232.13        215.93         6.91 o                         
  -6   2   4        135.98        149.97         5.44 o                         
  -4   2   4        367.70        400.63         7.27 o                         
  -2   2   4         77.44         93.14         4.31 o                         
   0   2   4        200.05        254.68         5.79 o                         
   2   2   4        281.11        258.58         6.63 o                         
   4   2   4        299.17        312.57         7.26 o                         
   6   2   4        104.43        135.16         6.43 o                         
   8   2   4        162.96        186.47         8.40 o                         
  10   2   4         95.32        121.73         8.33 o                         
  12   2   4        180.60        207.32        11.27 o                         
  14   2   4         20.81         29.02        12.03 o                         
  16   2   4          1.56         23.24        12.35 o                         
  18   2   4          1.27        -18.48        18.48 o                         
  20   2   4          1.74         11.11        32.68 o                         
 -23   3   4         46.22         12.73        36.66 o                         
 -21   3   4          0.85         19.68        26.87 o                         
 -19   3   4          6.70         -9.86        18.00 o                         
 -17   3   4         24.58         45.44        17.73 o                         
 -15   3   4        215.19        209.02        15.60 o                         
 -13   3   4         84.26        104.64         7.68 o                         
 -11   3   4        258.47        242.60         8.46 o                         
  -9   3   4        140.72        152.36         6.68 o                         
  -7   3   4        971.93       1037.28        14.46 o                         
  -5   3   4       2273.18       2324.39        25.37 o                         
  -3   3   4         20.09         14.24         3.08 o                         
  -1   3   4       1116.70       1030.05        12.47 o                         
   1   3   4       2072.77       2365.41        37.32 o                         
   3   3   4        938.20        966.99        14.24 o                         
   5   3   4       2184.05       2078.62        26.02 o                         
   7   3   4        241.28        234.47         8.49 o                         
   9   3   4        284.83        274.02        10.03 o                         
  11   3   4         66.47         66.78         7.41 o                         
  13   3   4        522.27        436.71        16.53 o                         
  15   3   4         35.19         48.55        17.26 o                         
  17   3   4          1.03         -2.45        15.11 o                         
  19   3   4         47.27         89.05        23.08 o                         
  21   3   4         40.23         58.69        31.43 o                         
 -22   4   4         41.35         32.59        26.89 o                         
 -20   4   4          0.06          5.56        23.57 o                         
 -18   4   4          5.82         -9.73        15.23 o                         
 -16   4   4         18.75         51.17        19.67 o                         
 -14   4   4         38.34         47.47         8.15 o                         
 -12   4   4          9.65         10.27         5.57 o                         
 -10   4   4        228.78        230.96         7.92 o                         
  -8   4   4        687.84        723.99        11.72 o                         
  -6   4   4        240.05        284.20         7.41 o                         
  -4   4   4        354.22        290.44         9.24 o                         
  -2   4   4       3981.78       4110.49        45.69 o                         
   0   4   4        556.07        729.35         9.67 o                         
   2   4   4        605.64        564.22        10.06 o                         
   4   4   4        214.00        239.41         7.60 o                         
   6   4   4       1493.32       1437.07        19.86 o                         
   8   4   4       1126.47       1073.28        16.50 o                         
  10   4   4         68.72         84.83         6.94 o                         
  12   4   4        529.69        541.05        15.43 o                         
  14   4   4          9.96         26.66        10.77 o                         
  16   4   4          2.88        -14.53        17.36 o                         
  18   4   4          8.75        -11.97        18.26 o                         
  20   4   4          0.01         23.75        25.84 o                         
 -23   5   4         18.29        198.44        40.73 o                         
 -21   5   4         42.13         40.72        37.43 o                         
 -19   5   4         13.09        -18.52        18.52 o                         
 -17   5   4        114.77        138.37        18.11 o                         
 -15   5   4        361.04        303.19        18.06 o                         
 -13   5   4       3196.41       3022.87        34.98 o                         
 -11   5   4        176.69        188.43         8.06 o                         
  -9   5   4        711.87        696.81        11.84 o                         
  -7   5   4       1590.90       1591.31        19.31 o                         
  -5   5   4       1002.18       1029.39        13.61 o                         
  -3   5   4        117.95        109.47         5.27 o                         
  -1   5   4       7174.12       7248.26        73.37 o                         
   1   5   4        119.03        122.02         5.46 o                         
   3   5   4        613.97        622.43        10.75 o                         
   5   5   4       2780.28       2764.17        33.05 o                         
   7   5   4        990.76        956.28        16.23 o                         
   9   5   4        449.23        427.03        10.90 o                         
  11   5   4         39.11         35.16         6.95 o                         
  13   5   4         21.46         28.32         9.69 o                         
  15   5   4          0.69          9.54        11.88 o                         
  17   5   4         18.96         21.44        16.45 o                         
  19   5   4         34.90         32.00        21.84 o                         
 -22   6   4         27.59        100.37        57.02 o                         
 -20   6   4         11.98         57.40        21.59 o                         
 -18   6   4        201.06        199.53        21.05 o                         
 -16   6   4         29.61         13.71        13.62 o                         
 -14   6   4         40.53         69.26         8.45 o                         
 -12   6   4        764.27        682.51        13.32 o                         
 -10   6   4        394.19        351.88         9.22 o                         
  -8   6   4         29.01         30.07         4.44 o                         
  -6   6   4         92.55         98.33         5.45 o                         
  -4   6   4        634.17        675.76        10.17 o                         
  -2   6   4        855.90        877.56        13.19 o                         
   0   6   4        379.48        359.30        10.22 o                         
   2   6   4        428.02        394.86         8.17 o                         
   4   6   4        887.60        810.60        12.90 o                         
   6   6   4        105.97        137.74         6.83 o                         
   8   6   4        856.67        856.41        16.82 o                         
  10   6   4         11.07          8.58         5.74 o                         
  12   6   4       1447.47       1378.11        24.54 o                         
  14   6   4         33.66         44.61        11.08 o                         
  16   6   4         14.12         24.95        13.97 o                         
  18   6   4          9.59         -5.48        41.62 o                         
  20   6   4          0.50         76.36        43.20 o                         
 -23   7   4         87.77        136.02        64.55 o                         
 -21   7   4         48.52        137.92        27.08 o                         
 -19   7   4         49.45         56.90        19.91 o                         
 -17   7   4        159.37        133.84        17.55 o                         
 -15   7   4         87.26         94.60        11.61 o                         
 -13   7   4          4.66          6.84         7.60 o                         
 -11   7   4          3.01          1.87         5.51 o                         
  -9   7   4        182.93        182.13         7.73 o                         
  -7   7   4          7.90          4.79         3.91 o                         
  -5   7   4         68.85        135.30         5.52 o                         
  -3   7   4         71.06        117.94         5.75 o                         
  -1   7   4         27.82         28.61         4.56 o                         
   1   7   4         79.89         80.03         5.65 o                         
   3   7   4        133.75        153.30         6.64 o                         
   5   7   4         46.82         75.94         5.25 o                         
   7   7   4        535.41        504.94        11.05 o                         
   9   7   4        802.80        763.15        16.12 o                         
  11   7   4         88.22         94.28         7.89 o                         
  13   7   4        310.36        284.84        15.39 o                         
  15   7   4         69.74        101.82        13.42 o                         
  17   7   4          3.88        -11.14        22.22 o                         
  19   7   4          1.29          9.66        22.36 o                         
 -22   8   4        127.53        100.86        44.06 o                         
 -20   8   4         20.27         26.29        22.84 o                         
 -18   8   4          4.25          6.24        19.44 o                         
 -16   8   4          7.49         13.58        13.12 o                         
 -14   8   4        761.63        660.11        16.96 o                         
 -12   8   4        116.00        127.47         7.80 o                         
 -10   8   4          3.66         11.47         5.01 o                         
  -8   8   4         39.77         16.78         4.41 o                         
  -6   8   4         22.93         19.06         3.86 o                         
  -4   8   4         41.60         14.67         4.18 o                         
  -2   8   4         42.52         86.61         5.45 o                         
   0   8   4        517.42        630.09        10.89 o                         
   2   8   4       1171.87       1190.58        19.29 o                         
   4   8   4        858.31        915.50        17.06 o                         
   6   8   4          1.27          8.00         4.45 o                         
   8   8   4       1049.59        949.25        17.59 o                         
  10   8   4         95.74         99.44         8.12 o                         
  12   8   4        440.62        472.81        14.97 o                         
  14   8   4         91.77        115.69        15.21 o                         
  16   8   4         71.80         77.28        18.64 o                         
  18   8   4          5.18         44.06        20.45 o                         
  20   8   4          1.75        -38.84        38.84 o                         
 -21   9   4         13.44         38.61        25.28 o                         
 -19   9   4         10.00         48.06        37.71 o                         
 -17   9   4          9.76         10.99        13.41 o                         
 -15   9   4          0.67         18.39        10.93 o                         
 -13   9   4        590.03        533.71        13.19 o                         
 -11   9   4        642.16        592.12        12.72 o                         
  -9   9   4         16.31         17.82         5.31 o                         
  -7   9   4        149.21        151.53         6.26 o                         
  -5   9   4        317.88        345.85         9.72 o                         
  -3   9   4       2174.97       2245.52        29.32 o                         
  -1   9   4        247.18        237.73         7.02 o                         
   1   9   4        293.20        310.12         9.20 o                         
   3   9   4         91.95        104.84         6.89 o                         
   5   9   4        135.33        157.41         9.35 o                         
   7   9   4        790.27        766.10        13.64 o                         
   9   9   4        729.83        681.57        15.35 o                         
  11   9   4         71.93         72.28         8.78 o                         
  13   9   4          4.98         30.86        12.49 o                         
  15   9   4         84.02         96.07        14.67 o                         
  17   9   4          0.89         -2.93        18.56 o                         
  19   9   4         29.60         45.83        24.47 o                         
 -22  10   4         31.95         67.63        34.08 o                         
 -20  10   4         81.56        107.21        42.48 o                         
 -18  10   4        250.60        290.11        30.24 o                         
 -16  10   4         30.91         43.57        12.78 o                         
 -14  10   4          3.39          9.98         9.08 o                         
 -12  10   4        145.16        109.80         8.39 o                         
 -10  10   4        423.64        405.15        10.07 o                         
  -8  10   4         79.76         95.11         5.59 o                         
  -6  10   4        788.88        655.67        12.66 o                         
  -4  10   4       1152.54       1042.73        15.87 o                         
  -2  10   4         32.46         30.65         4.54 o                         
   0  10   4       1188.57       1177.88        18.24 o                         
   2  10   4          3.90          4.57         4.59 o                         
   4  10   4         82.35        119.40         7.52 o                         
   6  10   4        843.06        827.26        16.70 o                         
   8  10   4        116.72        134.95        10.13 o                         
  10  10   4        276.98        265.20        11.33 o                         
  12  10   4          4.23          4.08        13.98 o                         
  14  10   4         21.20         -1.21        12.81 o                         
  16  10   4         30.83         47.73        16.90 o                         
  18  10   4          0.93          2.24        26.25 o                         
  20  10   4         34.11        116.84        34.26 o                         
 -21  11   4          0.86        -10.43        27.63 o                         
 -19  11   4         52.50         73.74        23.52 o                         
 -17  11   4          0.75         29.36        13.90 o                         
 -15  11   4          1.76          3.07        10.31 o                         
 -13  11   4        410.56        351.12        14.03 o                         
 -11  11   4        559.63        552.73        12.34 o                         
  -9  11   4         13.21         13.00         4.92 o                         
  -7  11   4        220.09        245.71        11.30 o                         
  -5  11   4         26.56         26.07         5.01 o                         
  -3  11   4        165.68        153.31         7.34 o                         
  -1  11   4       2181.76       2097.35        26.73 o                         
   1  11   4        286.54        335.64         9.75 o                         
   3  11   4         42.77         60.14         6.04 o                         
   5  11   4        424.36        390.94        11.92 o                         
   7  11   4          6.99          3.86         6.64 o                         
   9  11   4          6.34          7.42         7.86 o                         
  11  11   4        125.56        144.50        13.85 o                         
  13  11   4        206.80        221.97        15.54 o                         
  15  11   4        113.03        154.17        18.64 o                         
  17  11   4         67.12        122.83        21.69 o                         
  19  11   4         15.35         36.36        28.11 o                         
 -20  12   4          1.09         34.62        25.32 o                         
 -18  12   4         24.24         12.89        18.87 o                         
 -16  12   4         32.34         31.58        14.36 o                         
 -14  12   4         78.35         55.11        10.80 o                         
 -12  12   4         13.32         11.38         7.30 o                         
 -10  12   4         57.34         59.12         6.25 o                         
  -8  12   4        235.56        259.38        11.79 o                         
  -6  12   4        183.37        183.79         9.33 o                         
  -4  12   4        178.27        184.12         8.22 o                         
  -2  12   4       1004.27       1053.64        17.41 o                         
   0  12   4          1.48          6.58         5.41 o                         
   2  12   4        534.66        490.13        13.17 o                         
   4  12   4        233.84        225.45         9.23 o                         
   6  12   4        158.27        185.37        10.17 o                         
   8  12   4        353.31        339.37        12.98 o                         
  10  12   4        173.33        182.91        13.17 o                         
  12  12   4        332.63        348.33        19.92 o                         
  14  12   4          0.12        -12.28        14.28 o                         
  16  12   4        154.77        217.92        21.02 o                         
  18  12   4          0.81          4.92        29.40 o                         
 -21  13   4         67.84         37.91        34.01 o                         
 -19  13   4          7.12         42.37        27.28 o                         
 -17  13   4          1.25         -6.56        18.13 o                         
 -15  13   4         48.23         51.68        12.42 o                         
 -13  13   4        109.26        104.17         9.70 o                         
 -11  13   4        599.59        514.05        13.14 o                         
  -9  13   4        261.40        275.03        11.47 o                         
  -7  13   4       1287.65       1173.85        20.99 o                         
  -5  13   4        338.07        325.47        12.20 o                         
  -3  13   4       2690.55       2751.17        35.81 o                         
  -1  13   4         41.49         44.35         8.56 o                         
   1  13   4         59.89         75.37         8.80 o                         
   3  13   4         85.93         96.82         7.18 o                         
   5  13   4        253.52        225.61        10.35 o                         
   7  13   4        485.30        440.60        13.73 o                         
   9  13   4        992.20        944.37        31.85 o                         
  11  13   4         14.47         38.69        12.36 o                         
  13  13   4          0.41         19.53        14.35 o                         
  15  13   4        100.84         99.38        20.13 o                         
  17  13   4         25.63         34.87        35.45 o                         
  19  13   4          3.04        107.88        78.03 o                         
 -20  14   4         36.04         39.95        45.46 o                         
 -18  14   4          8.74          1.91        21.14 o                         
 -16  14   4          0.43         -7.34        16.18 o                         
 -14  14   4          0.41         24.23        13.06 o                         
 -12  14   4        414.04        342.05        14.12 o                         
 -10  14   4         26.10         43.96         8.61 o                         
  -8  14   4          0.78          7.82         7.02 o                         
  -6  14   4         31.49         36.82         6.67 o                         
  -4  14   4          1.43         -3.54         5.55 o                         
  -2  14   4        559.71        486.48        15.17 o                         
   0  14   4         16.12         22.33        10.44 o                         
   2  14   4        594.07        601.56        17.67 o                         
   4  14   4         32.84         26.97         7.27 o                         
   6  14   4         41.63         24.59         7.15 o                         
   8  14   4        236.90        214.11        11.96 o                         
  10  14   4         12.93         32.64        10.23 o                         
  12  14   4        118.12         90.31        15.39 o                         
  14  14   4         69.07         67.71        22.49 o                         
  16  14   4         37.62         24.61        22.10 o                         
  18  14   4         12.05         63.72        29.47 o                         
 -19  15   4          9.45         22.58        24.86 o                         
 -17  15   4         18.98         28.62        30.77 o                         
 -15  15   4          1.42          9.12        13.80 o                         
 -13  15   4         24.44         30.15        12.92 o                         
 -11  15   4         27.64         54.82         9.31 o                         
  -9  15   4        754.26        643.28        16.11 o                         
  -7  15   4       1053.54        977.56        18.32 o                         
  -5  15   4        950.78        830.59        15.90 o                         
  -3  15   4        146.24        205.52        24.23 o                         
  -1  15   4        166.07        222.81        23.56 o                         
   1  15   4        579.75        576.46        17.43 o                         
   3  15   4         23.67         18.74         7.28 o                         
   5  15   4         58.40         66.85         7.72 o                         
   7  15   4         74.61         56.55         9.25 o                         
   9  15   4         59.96         39.60        10.79 o                         
  11  15   4         86.66         96.85        15.69 o                         
  13  15   4          4.45          1.86        15.54 o                         
  15  15   4         18.04         14.28        20.76 o                         
  17  15   4         34.18         17.27        25.57 o                         
 -20  16   4         31.56         57.74        51.87 o                         
 -18  16   4         10.02         25.64        21.88 o                         
 -16  16   4          0.73         -2.12        17.11 o                         
 -14  16   4          0.39         16.96        14.79 o                         
 -12  16   4          4.41         12.65        10.99 o                         
 -10  16   4         49.30         50.41        10.54 o                         
  -8  16   4        188.57        206.30        11.15 o                         
  -6  16   4        437.07        398.05        13.73 o                         
  -4  16   4         55.67         60.73        18.43 o                         
  -2  16   4        485.82        478.60        16.01 o                         
   0  16   4        146.32        185.40        12.24 o                         
   2  16   4         10.81         -5.35         9.48 o                         
   4  16   4          0.95         -4.16         6.46 o                         
   6  16   4        223.23        238.29        11.65 o                         
   8  16   4         43.18         56.18         9.77 o                         
  10  16   4         16.49          8.23        21.68 o                         
  12  16   4          0.82        -14.00        14.00 o                         
  14  16   4          3.16         -1.29        19.00 o                         
  16  16   4          6.01         10.71        24.52 o                         
  18  16   4         12.16         78.22        33.55 o                         
 -19  17   4         17.06         10.06        38.06 o                         
 -17  17   4          4.03         23.51        31.17 o                         
 -15  17   4          1.51         -8.24        20.04 o                         
 -13  17   4          4.07         17.29        14.37 o                         
 -11  17   4        147.35        155.10        12.81 o                         
  -9  17   4          3.95         -8.41         8.41 o                         
  -7  17   4        119.53        143.65         9.69 o                         
  -5  17   4        157.15        141.70         9.45 o                         
  -3  17   4        639.04        617.06        17.53 o                         
  -1  17   4          8.90         25.26         8.87 o                         
   1  17   4          2.06         15.60         8.86 o                         
   3  17   4         42.60         56.06        10.41 o                         
   5  17   4        769.18        720.00        16.43 o                         
   7  17   4          0.11         -3.73         8.40 o                         
   9  17   4        108.90        102.09        12.28 o                         
  11  17   4        210.50        228.63        19.37 o                         
  13  17   4          6.33          3.14        16.76 o                         
  15  17   4         46.33         68.68        23.15 o                         
  17  17   4        125.57        122.67        74.54 o                         
 -18  18   4         39.90         51.73        28.59 o                         
 -16  18   4         27.70         17.30        24.01 o                         
 -14  18   4         35.31         51.00        19.30 o                         
 -12  18   4        138.09        171.92        14.44 o                         
 -10  18   4        357.12        370.51        25.54 o                         
  -8  18   4          7.13         17.38         8.55 o                         
  -6  18   4         60.93         73.50         8.18 o                         
  -4  18   4        536.01        486.48        17.64 o                         
  -2  18   4        317.41        319.52        14.78 o                         
   0  18   4        228.05        227.03        12.48 o                         
   2  18   4          2.38          1.86         8.62 o                         
   4  18   4       1160.34       1031.62        27.42 o                         
   6  18   4         82.64         90.89         9.41 o                         
   8  18   4         15.63         12.16        10.00 o                         
  10  18   4          4.73         16.47        13.70 o                         
  12  18   4          3.16         66.39        37.14 o                         
  14  18   4          3.10         31.83        20.30 o                         
  16  18   4         37.64         14.27        46.86 o                         
 -19  19   4          0.63        115.40        46.46 o                         
 -17  19   4         36.15         20.56        39.79 o                         
 -15  19   4          1.91        -13.83        21.45 o                         
 -13  19   4          2.96         -3.96        22.12 o                         
 -11  19   4        133.47        162.91        14.12 o                         
  -9  19   4        211.22        192.11        14.80 o                         
  -7  19   4         43.02         36.45         8.27 o                         
  -5  19   4        619.26        537.57        20.51 o                         
  -3  19   4        108.63        134.73        11.14 o                         
  -1  19   4        135.06        165.61        10.92 o                         
   1  19   4          1.40        -10.90        10.90 o                         
   3  19   4        389.08        341.84        20.59 o                         
   5  19   4          4.95          8.72         9.15 o                         
   7  19   4         63.89         78.72        10.61 o                         
   9  19   4         66.11         45.61        11.51 o                         
  11  19   4         10.38         28.47        14.54 o                         
  13  19   4          8.14         37.29        19.96 o                         
  15  19   4         67.78         83.83        25.34 o                         
 -18  20   4         13.41         37.35        54.43 o                         
 -16  20   4          1.75          2.63        26.03 o                         
 -14  20   4         46.09         30.16        29.96 o                         
 -12  20   4         19.11         37.89        17.84 o                         
 -10  20   4        379.99        349.36        19.32 o                         
  -8  20   4        252.95        265.15        17.64 o                         
  -6  20   4        300.66        275.25        20.74 o                         
  -4  20   4          0.11         20.33        20.82 o                         
  -2  20   4          1.49         18.57        14.15 o                         
   0  20   4         87.09         68.61        17.99 o                         
   2  20   4        251.57        217.47        15.39 o                         
   4  20   4         43.40         59.05        15.45 o                         
   6  20   4         23.05         30.27        10.84 o                         
   8  20   4         60.03         68.50        12.44 o                         
  10  20   4         28.22         31.01        16.48 o                         
  12  20   4         16.75         25.94        21.87 o                         
  14  20   4         41.46         59.48        24.64 o                         
  16  20   4          2.25         98.29        67.04 o                         
 -17  21   4         74.84        139.68        37.06 o                         
 -15  21   4         35.98         87.76        31.61 o                         
 -13  21   4          0.18         26.22        25.18 o                         
 -11  21   4         19.48          0.47        17.23 o                         
  -9  21   4         93.46        110.91        18.76 o                         
  -7  21   4          8.02         12.77        11.79 o                         
  -5  21   4         19.48         33.26        15.36 o                         
  -3  21   4         11.02         -2.06        17.94 o                         
  -1  21   4         40.60         41.77        15.71 o                         
   1  21   4          9.61         -7.05        16.25 o                         
   3  21   4        302.92        354.80        32.00 o                         
   5  21   4         59.06         32.66        19.64 o                         
   7  21   4         23.09         26.62        10.27 o                         
   9  21   4          9.55         27.03        20.93 o                         
  11  21   4          1.16         13.73        33.48 o                         
  13  21   4          0.40         85.09        37.12 o                         
  15  21   4          3.74         -0.03        27.75 o                         
 -16  22   4          5.58         26.80        49.13 o                         
 -14  22   4          5.66         10.05        30.13 o                         
 -12  22   4          2.92        -23.86        23.86 o                         
 -10  22   4          0.88          1.66        31.97 o                         
  -8  22   4        176.63        204.49        17.56 o                         
  -6  22   4        125.92        141.79        24.51 o                         
  -4  22   4          3.43         12.81        22.34 o                         
  -2  22   4          2.58         -0.07        17.51 o                         
   0  22   4          0.20         21.01        18.74 o                         
   2  22   4         23.41         35.36        23.05 o                         
   4  22   4        471.64        463.48        40.39 o                         
   6  22   4         14.07         54.33        27.72 o                         
   8  22   4          0.14         -7.84        12.49 o                         
  10  22   4          1.18         -0.66        25.08 o                         
  12  22   4         37.89         80.78        21.75 o                         
  14  22   4          1.63        -11.83        36.93 o                         
 -15  23   4          0.38         33.20        33.92 o                         
 -13  23   4          3.06         29.18        35.17 o                         
 -11  23   4         57.73         29.95        25.30 o                         
  -9  23   4         34.33         48.97        16.85 o                         
  -7  23   4         90.56         86.38        14.81 o                         
  -5  23   4        160.26        155.28        31.87 o                         
  -3  23   4         82.52         61.82        22.63 o                         
  -1  23   4         46.32        -10.53        25.36 o                         
   1  23   4         30.31         47.71        21.12 o                         
   3  23   4        298.49        341.21        36.14 o                         
   5  23   4         30.00         70.47        36.99 o                         
   7  23   4         49.56         75.01        18.80 o                         
   9  23   4         21.93         57.29        18.22 o                         
  11  23   4          5.02        -10.08        28.22 o                         
  13  23   4          0.30         31.74        31.60 o                         
 -14  24   4          1.11         -6.90        33.16 o                         
 -12  24   4          3.42        -13.07        28.35 o                         
 -10  24   4         16.61         33.26        33.82 o                         
  -8  24   4          2.24          3.83        22.41 o                         
  -6  24   4         32.68         19.98        67.76 o                         
  -4  24   4         14.42         22.50        23.44 o                         
  -2  24   4          7.18          2.60        22.80 o                         
   0  24   4        171.87        215.78        43.14 o                         
   2  24   4         24.54         -8.28        20.79 o                         
   4  24   4         53.05         38.42        29.65 o                         
   6  24   4         58.07         30.20        41.47 o                         
   8  24   4          3.77         39.59        41.52 o                         
  10  24   4         11.89         96.64        77.21 o                         
  12  24   4          0.90         46.77        30.52 o                         
 -13  25   4         13.65         49.83        34.18 o                         
 -11  25   4         79.66        119.93        30.44 o                         
  -9  25   4        166.57        185.19        27.56 o                         
  -7  25   4         16.51         28.55        34.35 o                         
  -5  25   4          1.18         10.84        26.94 o                         
  -3  25   4          4.94         13.23        25.01 o                         
  -1  25   4          0.00         -7.86        24.67 o                         
   1  25   4         11.67         45.91        24.62 o                         
   3  25   4         49.93         33.69        23.80 o                         
   5  25   4          2.66         65.32        34.20 o                         
   7  25   4         17.27         88.89        37.07 o                         
   9  25   4          1.67         52.54        40.75 o                         
  11  25   4          8.20         76.71       113.59 o                         
 -14  26   4          0.56          3.42        72.05 o                         
 -12  26   4          2.54        -33.57        33.57 o                         
 -10  26   4         21.60         11.03        28.30 o                         
  -8  26   4          4.67        -30.99        30.99 o                         
  -6  26   4         46.96         40.66        44.15 o                         
  -4  26   4         16.48         -0.67        31.37 o                         
  -2  26   4          1.08        -27.45        27.45 o                         
   0  26   4          3.73        -15.50        27.14 o                         
   2  26   4         40.91         65.63        26.82 o                         
   4  26   4         41.85         71.81        34.57 o                         
   6  26   4         13.94         30.38        61.31 o                         
   8  26   4          9.15          5.70        45.21 o                         
  10  26   4          4.26          9.53        47.15 o                         
 -11  27   4          3.21         18.84        48.33 o                         
  -9  27   4         23.33         40.64        44.15 o                         
  -7  27   4         17.21         15.54        35.16 o                         
  -5  27   4          3.55          1.55       107.12 o                         
  -3  27   4         14.55         50.91        31.13 o                         
  -1  27   4          9.91         32.48        29.70 o                         
   1  27   4          1.10         80.43        49.04 o                         
   3  27   4         19.12         21.08        27.73 o                         
   5  27   4          2.08          9.72        96.30 o                         
   7  27   4          1.33         -7.58        40.41 o                         
   9  27   4          2.98        -43.67        64.92 o                         
 -10  28   4          0.63         57.95        94.27 o                         
  -8  28   4         36.84        115.45        42.15 o                         
  -6  28   4         17.21         41.39        44.37 o                         
  -4  28   4          0.34         51.01        35.44 o                         
  -2  28   4         19.55         75.34        40.41 o                         
   0  28   4          0.19         41.70        40.72 o                         
   2  28   4         13.24        -34.49        34.49 o                         
   4  28   4         55.98         32.84        41.61 o                         
   6  28   4          0.05          0.97        79.79 o                         
   8  28   4          3.05         87.00        48.98 o                         
  -9  29   4         45.04        104.52        79.90 o                         
  -7  29   4          2.39         -2.87        42.41 o                         
  -5  29   4         68.05        179.78        52.40 o                         
  -3  29   4          0.01        -28.31        45.47 o                         
  -1  29   4          3.80         41.59        38.56 o                         
   1  29   4         34.69         53.19        38.12 o                         
   3  29   4         17.34        -35.10        43.31 o                         
   5  29   4          2.81        -45.43        45.43 o                         
   7  29   4          0.83        -44.44       103.28 o                         
  -8  30   4          0.99         79.96        47.84 o                         
  -6  30   4          2.48         83.40        43.84 o                         
  -4  30   4          8.87        108.08        41.49 o                         
  -2  30   4          1.63        107.52        40.72 o                         
   0  30   4         10.26         44.92        46.40 o                         
   2  30   4          7.59         61.18        45.97 o                         
   4  30   4          3.00         78.83        49.05 o                         
   6  30   4          0.66         -7.45        56.74 o                         
  -5  31   4         32.78         98.14        47.76 o                         
  -3  31   4         38.85         52.35        61.19 o                         
  -1  31   4          2.33         24.79        50.56 o                         
   1  31   4          2.04         -7.96        53.48 o                         
   3  31   4          7.33        -41.77        51.22 o                         
 -23   1   5          1.16         29.49        36.40 o                         
 -21   1   5          1.69         -7.39        25.35 o                         
 -19   1   5         33.41         59.02        21.77 o                         
 -17   1   5         67.42         68.74        18.20 o                         
 -15   1   5         40.12         45.38        15.74 o                         
 -13   1   5         44.86         66.47         7.87 o                         
 -11   1   5         45.98         64.54         6.41 o                         
  -9   1   5        105.61        129.61         6.60 o                         
  -7   1   5        367.58        383.62         8.54 o                         
  -5   1   5       1323.47       1359.67        17.34 o                         
  -3   1   5        380.99        307.87         7.65 o                         
  -1   1   5      11521.86      11922.80       108.58 o                         
   1   1   5       3127.23       3114.10        31.59 o                         
   3   1   5         62.25         59.90         5.43 o                         
   5   1   5        212.28        230.19         8.01 o                         
   7   1   5       1264.64       1158.61        17.24 o                         
   9   1   5        966.02        962.96        16.48 o                         
  11   1   5        213.71        231.89        16.20 o                         
  13   1   5        175.66        201.49        14.80 o                         
  15   1   5         41.95         45.13        15.13 o                         
  17   1   5          3.55        -13.50        17.89 o                         
  19   1   5        100.90         84.70        24.82 o                         
 -22   2   5         61.09          6.52        33.03 o                         
 -20   2   5         12.93         30.74        23.73 o                         
 -18   2   5          1.72         22.92        18.95 o                         
 -16   2   5        132.96        169.40        19.37 o                         
 -14   2   5        461.26        459.03        24.80 o                         
 -12   2   5       1030.14        953.25        16.25 o                         
 -10   2   5        258.64        266.19         9.11 o                         
  -8   2   5        353.67        335.26         8.49 o                         
  -6   2   5        187.73        202.09         7.08 o                         
  -4   2   5        265.74        302.47         7.68 o                         
  -2   2   5       3037.67       3243.74        34.21 o                         
   0   2   5        170.93        173.53         6.40 o                         
   2   2   5       1745.12       1759.12        21.75 o                         
   4   2   5        166.79        177.13         7.17 o                         
   6   2   5         24.76         41.53         5.53 o                         
   8   2   5          1.44          5.62         5.59 o                         
  10   2   5        213.16        207.40        10.62 o                         
  12   2   5        169.58        186.36        16.86 o                         
  14   2   5          0.17          4.66        12.27 o                         
  16   2   5          0.43          4.26        15.80 o                         
  18   2   5         11.80         44.16        25.51 o                         
  20   2   5         58.43         86.10        39.21 o                         
 -23   3   5         16.17          1.45        47.80 o                         
 -21   3   5          6.35          7.49        49.87 o                         
 -19   3   5         61.87         35.47        24.29 o                         
 -17   3   5         65.49         92.59        18.91 o                         
 -15   3   5         64.47         62.92        13.08 o                         
 -13   3   5        429.26        416.29        12.45 o                         
 -11   3   5         79.70         94.20         7.22 o                         
  -9   3   5          5.44          2.20         4.85 o                         
  -7   3   5          4.83          6.58         4.37 o                         
  -5   3   5         28.35         40.41         4.43 o                         
  -3   3   5       3525.92       3418.36        34.47 o                         
  -1   3   5       2009.16       1973.97        22.63 o                         
   1   3   5         77.51         97.70         4.99 o                         
   3   3   5         20.64         19.41         4.20 o                         
   5   3   5          9.22         10.90         5.08 o                         
   7   3   5        267.66        251.96         9.08 o                         
   9   3   5        144.11        169.54         9.10 o                         
  11   3   5         81.51         81.74         9.08 o                         
  13   3   5        167.65        173.27        16.21 o                         
  15   3   5         65.14         66.72        14.99 o                         
  17   3   5         10.37         -0.85        20.19 o                         
  19   3   5         21.88         86.40        24.47 o                         
 -22   4   5          0.55         25.15        55.10 o                         
 -20   4   5         39.36         57.44        24.06 o                         
 -18   4   5         23.78         -0.44        25.36 o                         
 -16   4   5         39.13         17.92        15.26 o                         
 -14   4   5         88.99        127.76        17.08 o                         
 -12   4   5        178.37        203.25         9.49 o                         
 -10   4   5        230.22        258.35         9.58 o                         
  -8   4   5        515.55        501.19        10.46 o                         
  -6   4   5         19.39         18.41         4.53 o                         
  -4   4   5       1054.99        928.06        12.76 o                         
  -2   4   5       4307.65       4429.15        43.26 o                         
   0   4   5          7.86          1.88         3.49 o                         
   2   4   5        115.31        159.20         7.78 o                         
   4   4   5        432.59        382.18         9.80 o                         
   6   4   5       1480.93       1305.09        19.69 o                         
   8   4   5       1987.66       1842.66        27.40 o                         
  10   4   5         31.02         30.89         6.26 o                         
  12   4   5         57.12         69.39        10.73 o                         
  14   4   5         36.24         12.79        12.48 o                         
  16   4   5          3.79          8.46        16.88 o                         
  18   4   5          0.26          3.67        21.53 o                         
  20   4   5          2.72        -36.36        36.36 o                         
 -21   5   5          2.46        -27.13        27.13 o                         
 -19   5   5          6.94        -20.59        20.59 o                         
 -17   5   5         69.33         65.36        17.77 o                         
 -15   5   5        311.55        329.63        19.71 o                         
 -13   5   5        273.93        276.41        11.37 o                         
 -11   5   5        247.83        245.13         9.62 o                         
  -9   5   5         32.31         23.94         5.36 o                         
  -7   5   5        233.88        215.18         8.30 o                         
  -5   5   5        982.36        995.23        14.25 o                         
  -3   5   5        688.90        605.73        11.02 o                         
  -1   5   5       5620.02       5384.44        56.66 o                         
   1   5   5       1257.79       1257.35        18.04 o                         
   3   5   5        269.89        262.20         8.80 o                         
   5   5   5        353.41        305.88         9.39 o                         
   7   5   5        475.31        420.60        11.46 o                         
   9   5   5        655.55        593.18        14.09 o                         
  11   5   5        121.96        132.64        11.79 o                         
  13   5   5          0.26          7.81        11.80 o                         
  15   5   5          7.77          7.85        15.47 o                         
  17   5   5         13.45         27.23        19.26 o                         
  19   5   5         75.83        119.60        26.43 o                         
 -22   6   5          0.64         38.77        32.05 o                         
 -20   6   5         17.40         14.16        29.10 o                         
 -18   6   5         41.99         82.40        20.27 o                         
 -16   6   5        114.50         98.99        14.77 o                         
 -14   6   5        490.35        428.38        18.10 o                         
 -12   6   5       1045.89        906.88        16.19 o                         
 -10   6   5        932.35        867.25        14.72 o                         
  -8   6   5        135.32        160.61        10.69 o                         
  -6   6   5          6.21         11.10         4.54 o                         
  -4   6   5        235.90        239.07         7.28 o                         
  -2   6   5        747.80        792.65        12.53 o                         
   0   6   5        414.97        397.96         8.21 o                         
   2   6   5       1487.04       1462.61        20.07 o                         
   4   6   5        604.47        550.86        11.43 o                         
   6   6   5        628.03        616.78        12.90 o                         
   8   6   5         65.56         88.23         7.85 o                         
  10   6   5          1.68         -8.57         8.57 o                         
  12   6   5        339.20        353.34        23.33 o                         
  14   6   5         92.08         89.81        14.13 o                         
  16   6   5         16.58         19.78        17.46 o                         
  18   6   5         25.76         25.39        27.90 o                         
 -21   7   5          5.68         52.31        29.22 o                         
 -19   7   5         63.60         30.40        21.87 o                         
 -17   7   5         23.67          5.26        18.22 o                         
 -15   7   5         12.75          5.87        12.04 o                         
 -13   7   5         21.85         57.72         8.54 o                         
 -11   7   5         20.34         18.41         6.62 o                         
  -9   7   5        286.10        271.61         9.12 o                         
  -7   7   5       1355.87       1209.54        16.71 o                         
  -5   7   5        355.00        338.91         8.31 o                         
  -3   7   5          0.05         -3.81         3.81 o                         
  -1   7   5       1828.04       1933.48        22.28 o                         
   1   7   5        208.90        223.50         7.61 o                         
   3   7   5        144.62        145.53         6.88 o                         
   5   7   5          6.08          4.21         6.13 o                         
   7   7   5        642.42        614.01        13.35 o                         
   9   7   5        222.69        192.80        11.83 o                         
  11   7   5         28.75         40.28         9.71 o                         
  13   7   5         16.33         16.78        14.26 o                         
  15   7   5         28.92         39.70        29.92 o                         
  17   7   5         12.41         17.14        20.76 o                         
  19   7   5          8.94        -26.27        26.27 o                         
 -22   8   5          0.14        -62.34        71.15 o                         
 -20   8   5          6.52        -24.69        24.69 o                         
 -18   8   5          1.92         14.31        20.13 o                         
 -16   8   5        286.75        306.02        18.02 o                         
 -14   8   5         14.79         36.18        10.85 o                         
 -12   8   5        124.91        132.78         8.68 o                         
 -10   8   5          6.58          5.75         5.90 o                         
  -8   8   5        247.33        235.16         8.47 o                         
  -6   8   5         70.10         69.58         5.50 o                         
  -4   8   5       1756.00       1942.33        22.81 o                         
  -2   8   5       1155.47       1317.24        20.53 o                         
   0   8   5        424.13        399.68        10.89 o                         
   2   8   5          0.02         -5.45         5.84 o                         
   4   8   5        308.87        343.12        10.06 o                         
   6   8   5          9.57         26.76         5.78 o                         
   8   8   5        522.75        473.58        12.68 o                         
  10   8   5         14.46          6.94         7.82 o                         
  12   8   5         16.89          1.40        11.13 o                         
  14   8   5         76.93         93.89        14.82 o                         
  16   8   5         34.54         24.92        19.70 o                         
  18   8   5         18.35         32.61        23.29 o                         
 -21   9   5         29.56         41.87        30.85 o                         
 -19   9   5          0.04         -6.69        22.74 o                         
 -17   9   5         48.18         54.72        17.83 o                         
 -15   9   5        702.25        570.43        23.71 o                         
 -13   9   5         14.77          9.61         8.72 o                         
 -11   9   5         17.87          4.11         6.50 o                         
  -9   9   5        722.73        633.97        12.30 o                         
  -7   9   5          3.47         -5.07         5.07 o                         
  -5   9   5       1233.89       1264.26        19.33 o                         
  -3   9   5         10.59         22.10         5.44 o                         
  -1   9   5          3.37          5.86         4.61 o                         
   1   9   5          1.38         -1.68         5.55 o                         
   3   9   5        951.78        891.61        17.70 o                         
   5   9   5          9.48         17.19         6.88 o                         
   7   9   5        149.30        162.15         8.48 o                         
   9   9   5        123.94        140.53         9.42 o                         
  11   9   5        119.94        125.19        12.19 o                         
  13   9   5         11.67         41.63        15.55 o                         
  15   9   5          0.12         27.08        16.83 o                         
  17   9   5          8.10         -5.05        22.13 o                         
  19   9   5          0.50         19.26        29.06 o                         
 -20  10   5          3.77         47.95        26.24 o                         
 -18  10   5         36.13         81.15        21.12 o                         
 -16  10   5          1.51         20.50        13.24 o                         
 -14  10   5        214.07        252.98        17.73 o                         
 -12  10   5         26.61         28.47         7.94 o                         
 -10  10   5        180.27        219.24         9.37 o                         
  -8  10   5        722.51        605.87        11.56 o                         
  -6  10   5          4.87         11.42         5.83 o                         
  -4  10   5        542.92        519.33        12.78 o                         
  -2  10   5        900.04        924.87        15.48 o                         
   0  10   5         31.01         48.84         6.17 o                         
   2  10   5          0.36          4.85         6.05 o                         
   4  10   5        219.17        227.27        12.89 o                         
   6  10   5        955.49        902.26        18.99 o                         
   8  10   5        184.66        194.26        12.36 o                         
  10  10   5         71.34         87.05         9.87 o                         
  12  10   5         53.43         66.69        15.83 o                         
  14  10   5         38.31         57.92        16.81 o                         
  16  10   5          0.36         18.88        30.61 o                         
  18  10   5          0.09        -26.59        26.59 o                         
 -21  11   5          8.34        109.60        31.21 o                         
 -19  11   5          1.05        -19.48        22.91 o                         
 -17  11   5         42.77         35.28        19.39 o                         
 -15  11   5         17.60         12.01        14.80 o                         
 -13  11   5          8.61         -2.35         9.37 o                         
 -11  11   5        108.36        118.68         8.79 o                         
  -9  11   5          1.16          1.54         5.43 o                         
  -7  11   5        844.99        727.61        14.93 o                         
  -5  11   5         19.72         26.52         5.95 o                         
  -3  11   5        547.94        497.61        12.06 o                         
  -1  11   5          1.57          8.53         4.98 o                         
   1  11   5         74.92         78.33         7.62 o                         
   3  11   5          0.64         -4.13         6.38 o                         
   5  11   5        224.40        220.19        12.48 o                         
   7  11   5        233.12        190.30        11.29 o                         
   9  11   5         65.58         68.80        11.05 o                         
  11  11   5         59.16         82.64        12.57 o                         
  13  11   5         64.87         74.77        19.41 o                         
  15  11   5         50.35         55.24        24.29 o                         
  17  11   5          3.00          9.85        24.12 o                         
 -20  12   5          2.69          4.91        31.77 o                         
 -18  12   5         36.66         16.92        23.01 o                         
 -16  12   5        219.75        228.85        17.62 o                         
 -14  12   5         11.65          5.83        11.71 o                         
 -12  12   5         43.71         25.52         9.68 o                         
 -10  12   5         44.73         60.15         8.72 o                         
  -8  12   5          0.25         -4.40         6.59 o                         
  -6  12   5        705.13        647.84        14.05 o                         
  -4  12   5          8.12          4.72         5.72 o                         
  -2  12   5        150.51        143.85         7.72 o                         
   0  12   5         82.25         85.54         7.65 o                         
   2  12   5        132.16        160.48         9.28 o                         
   4  12   5         35.00         51.27        10.36 o                         
   6  12   5        103.16         82.98         9.39 o                         
   8  12   5          7.86          9.44         9.43 o                         
  10  12   5         60.03         76.11        13.77 o                         
  12  12   5        292.36        261.10        20.25 o                         
  14  12   5         28.59         45.38        17.57 o                         
  16  12   5          1.03         41.23        50.11 o                         
  18  12   5         16.54         -4.96        28.47 o                         
 -21  13   5          5.43        -38.51        38.51 o                         
 -19  13   5         14.31        -37.12        40.24 o                         
 -17  13   5         13.90         18.53        18.46 o                         
 -15  13   5        113.95        125.81        15.00 o                         
 -13  13   5          1.29          3.57        15.64 o                         
 -11  13   5         48.01         33.66         9.79 o                         
  -9  13   5        553.92        488.25        14.08 o                         
  -7  13   5          8.55         -3.59         6.81 o                         
  -5  13   5        274.75        306.62        10.85 o                         
  -3  13   5         75.19         73.91         7.15 o                         
  -1  13   5         36.72         47.99         6.72 o                         
   1  13   5          0.38          6.07         6.72 o                         
   3  13   5        551.62        492.76        15.75 o                         
   5  13   5        113.77        127.98         9.83 o                         
   7  13   5        107.02         93.42        10.36 o                         
   9  13   5        207.41        244.47        14.93 o                         
  11  13   5          1.68         -4.14        16.46 o                         
  13  13   5         18.36          5.45        17.03 o                         
  15  13   5         65.77         90.18        23.89 o                         
  17  13   5         24.19        -10.88        44.13 o                         
 -20  14   5          6.58         29.66        44.95 o                         
 -18  14   5          0.07          9.94        38.76 o                         
 -16  14   5          0.00         -4.23        16.42 o                         
 -14  14   5          8.12          5.84        12.75 o                         
 -12  14   5         16.54         -0.49        13.10 o                         
 -10  14   5        273.38        251.88        13.11 o                         
  -8  14   5        309.31        288.62        11.92 o                         
  -6  14   5         89.88        133.92         9.03 o                         
  -4  14   5       1200.98       1066.92        17.93 o                         
  -2  14   5        182.89        173.16        10.72 o                         
   0  14   5          7.27         11.92         7.45 o                         
   2  14   5        661.10        621.24        15.30 o                         
   4  14   5        185.45        193.40        12.73 o                         
   6  14   5        145.48        142.85        13.52 o                         
   8  14   5          0.12         12.74        10.42 o                         
  10  14   5         15.97         13.28        12.70 o                         
  12  14   5          8.78        -14.42        15.89 o                         
  14  14   5          0.03         11.51        32.15 o                         
  16  14   5          0.60         34.22        25.23 o                         
 -19  15   5          7.50         -1.28        28.92 o                         
 -17  15   5         24.85         37.63        20.13 o                         
 -15  15   5         24.68         53.35        22.08 o                         
 -13  15   5         30.10         31.46        14.60 o                         
 -11  15   5         27.60          5.16        10.52 o                         
  -9  15   5          0.39         27.83         8.76 o                         
  -7  15   5        103.03        112.69         9.18 o                         
  -5  15   5        258.64        249.75        10.60 o                         
  -3  15   5         89.89        109.78         7.98 o                         
  -1  15   5         35.01         51.18         8.38 o                         
   1  15   5         88.68         72.96         8.33 o                         
   3  15   5        278.33        258.67        12.26 o                         
   5  15   5         92.18         98.94         9.86 o                         
   7  15   5          9.66         16.10         9.48 o                         
   9  15   5         23.00         29.73        11.62 o                         
  11  15   5         55.09         57.01        15.63 o                         
  13  15   5         52.96        106.56        23.91 o                         
  15  15   5         12.62         28.84        22.97 o                         
  17  15   5          0.63         19.89        32.76 o                         
 -18  16   5          7.68         86.32        28.63 o                         
 -16  16   5         26.25         71.42        24.56 o                         
 -14  16   5         14.93         21.30        17.03 o                         
 -12  16   5         56.96         70.79        13.14 o                         
 -10  16   5          9.52         22.26         9.92 o                         
  -8  16   5        120.24        123.69        10.10 o                         
  -6  16   5        489.70        409.60        13.54 o                         
  -4  16   5        298.12        314.42        11.25 o                         
  -2  16   5         29.31         35.46         7.72 o                         
   0  16   5         28.00         30.77         6.62 o                         
   2  16   5         29.35         43.73         8.02 o                         
   4  16   5        299.85        284.44        23.14 o                         
   6  16   5          0.01         12.86         9.29 o                         
   8  16   5        107.58        102.47        13.14 o                         
  10  16   5         46.44         59.39        14.15 o                         
  12  16   5          3.97         -0.42        17.19 o                         
  14  16   5         26.03         48.20        21.88 o                         
  16  16   5          0.17         -5.87        34.62 o                         
 -19  17   5         17.63         -2.52        40.76 o                         
 -17  17   5          0.64        -29.42        29.42 o                         
 -15  17   5         41.61         75.82        22.66 o                         
 -13  17   5         14.72          7.55        15.46 o                         
 -11  17   5        109.04        110.90        14.26 o                         
  -9  17   5         99.26        108.98        11.06 o                         
  -7  17   5         96.84        121.89        13.86 o                         
  -5  17   5        492.47        474.82        14.19 o                         
  -3  17   5         17.60         38.18         7.52 o                         
  -1  17   5         39.69         56.36         9.50 o                         
   1  17   5        105.98         81.64        12.25 o                         
   3  17   5        135.93        136.84        10.10 o                         
   5  17   5         15.02         33.19         9.20 o                         
   7  17   5          0.01         -1.00        10.70 o                         
   9  17   5         41.91         44.94        12.89 o                         
  11  17   5         18.52        -12.36        16.39 o                         
  13  17   5          0.00         18.18        34.13 o                         
  15  17   5          2.49         73.88        25.55 o                         
 -18  18   5         24.68         45.28        39.28 o                         
 -16  18   5          4.17         27.46        26.19 o                         
 -14  18   5          0.02        -18.04        24.82 o                         
 -12  18   5          5.95         12.09        14.71 o                         
 -10  18   5         84.22         96.39        12.81 o                         
  -8  18   5        102.22        107.11        11.05 o                         
  -6  18   5          3.63          9.34         8.69 o                         
  -4  18   5          5.57          9.47         8.40 o                         
  -2  18   5         11.17         -1.67        12.67 o                         
   0  18   5          3.83         -1.90         8.49 o                         
   2  18   5        257.82        281.42        17.33 o                         
   4  18   5          7.65         -0.55         9.09 o                         
   6  18   5         83.54        110.09        13.54 o                         
   8  18   5         17.12         18.17        12.09 o                         
  10  18   5          5.10         13.80        16.44 o                         
  12  18   5          0.57        -18.38        18.38 o                         
  14  18   5          4.88         33.11        23.89 o                         
  16  18   5         35.30         43.33        30.41 o                         
 -17  19   5         10.95         47.63        30.77 o                         
 -15  19   5          7.21        -22.96        35.04 o                         
 -13  19   5         16.15         27.74        25.39 o                         
 -11  19   5         78.09         79.68        13.82 o                         
  -9  19   5         71.10         78.64        12.03 o                         
  -7  19   5         74.22         72.78        10.87 o                         
  -5  19   5          1.00         15.47         9.66 o                         
  -3  19   5          1.72         -5.86        13.32 o                         
  -1  19   5          3.57          3.06        10.50 o                         
   1  19   5        294.46        300.85        24.35 o                         
   3  19   5        580.91        535.11        23.73 o                         
   5  19   5         99.06        107.06        11.27 o                         
   7  19   5         85.59         66.40        12.15 o                         
   9  19   5          2.13         15.95        18.47 o                         
  11  19   5          1.75         22.38        37.62 o                         
  13  19   5          1.16        -21.80        25.68 o                         
  15  19   5          0.71        -33.91        33.91 o                         
 -16  20   5         78.85         82.69        28.79 o                         
 -14  20   5          1.31         19.14        23.45 o                         
 -12  20   5         84.97         92.52        23.35 o                         
 -10  20   5         58.29         53.75        13.17 o                         
  -8  20   5         22.95         39.78        11.02 o                         
  -6  20   5          4.88          4.04         9.72 o                         
  -4  20   5         12.31        -10.47        10.47 o                         
  -2  20   5         68.11         81.74        16.23 o                         
   0  20   5         26.69          5.63        17.38 o                         
   2  20   5        395.06        377.20        22.21 o                         
   4  20   5         68.64         55.95        12.27 o                         
   6  20   5          2.15          8.67        11.74 o                         
   8  20   5         17.37          6.82        12.92 o                         
  10  20   5          5.32         28.20        18.06 o                         
  12  20   5          4.14         12.11        23.23 o                         
  14  20   5          0.10         31.88        26.26 o                         
 -17  21   5        123.09        165.31        39.61 o                         
 -15  21   5          5.58         19.75        39.05 o                         
 -13  21   5         15.91         25.65        29.03 o                         
 -11  21   5         70.42         65.19        23.10 o                         
  -9  21   5          4.01         -7.36        13.75 o                         
  -7  21   5         85.42        118.63        13.02 o                         
  -5  21   5         10.09         18.12        11.40 o                         
  -3  21   5          0.84         -1.97        12.77 o                         
  -1  21   5         45.36         44.45        11.98 o                         
   1  21   5         15.57         14.87        15.20 o                         
   3  21   5         46.37         74.20        14.80 o                         
   5  21   5         12.06        -10.58        10.58 o                         
   7  21   5          1.96          0.97        12.93 o                         
   9  21   5         23.80         67.64        18.04 o                         
  11  21   5          3.59         -0.63        21.80 o                         
  13  21   5          7.55        -24.89        25.73 o                         
 -16  22   5          3.64         83.03        37.94 o                         
 -14  22   5          5.07         59.74        32.90 o                         
 -12  22   5         27.22         22.34        27.98 o                         
 -10  22   5         18.05         45.41        21.70 o                         
  -8  22   5         50.47         29.57        18.46 o                         
  -6  22   5          1.53         16.05        13.90 o                         
  -4  22   5         28.29         -6.81        44.40 o                         
  -2  22   5          0.00         12.72        11.78 o                         
   0  22   5          0.07         31.46        13.72 o                         
   2  22   5          0.02         48.40        29.00 o                         
   4  22   5         41.67         45.37        15.66 o                         
   6  22   5          3.80        -12.76        14.51 o                         
   8  22   5          0.76         -1.20        18.18 o                         
  10  22   5          4.38        -22.64        24.71 o                         
  12  22   5          1.24        -14.80        35.79 o                         
 -15  23   5          3.75         53.62        43.20 o                         
 -13  23   5          6.05         27.39        30.99 o                         
 -11  23   5        137.79        157.34        29.33 o                         
  -9  23   5         11.82         24.79        23.27 o                         
  -7  23   5         33.99         43.05        18.94 o                         
  -5  23   5          1.30         12.83        30.28 o                         
  -3  23   5         22.34         37.38        27.40 o                         
  -1  23   5         17.64         45.85        22.93 o                         
   1  23   5         37.13         46.79        29.91 o                         
   3  23   5         13.53         21.76        21.72 o                         
   5  23   5          0.47          3.81        19.04 o                         
   7  23   5          0.51         -5.59        15.47 o                         
   9  23   5         10.17        -27.38        27.38 o                         
  11  23   5          7.75         62.77        33.23 o                         
 -14  24   5         12.40        129.43        52.33 o                         
 -12  24   5          3.66        -29.79        29.79 o                         
 -10  24   5        132.30        138.45        40.23 o                         
  -8  24   5         78.28         77.98        29.83 o                         
  -6  24   5         37.87         43.37        34.97 o                         
  -4  24   5         16.04         61.59        43.02 o                         
  -2  24   5          9.84         13.28        27.70 o                         
   0  24   5         82.18         53.29        31.38 o                         
   2  24   5         72.27         61.53        31.57 o                         
   4  24   5         11.48         42.35        33.53 o                         
   6  24   5         21.61         29.82        37.61 o                         
   8  24   5          7.32         45.22        20.99 o                         
  10  24   5          0.52        131.13        43.33 o                         
  12  24   5          4.48        -47.16        47.16 o                         
 -13  25   5          0.05        -35.06        35.46 o                         
 -11  25   5          0.02        -30.20        30.20 o                         
  -9  25   5         44.60          8.21        27.16 o                         
  -7  25   5         21.91         57.70        25.94 o                         
  -5  25   5          2.76         33.58        30.43 o                         
  -3  25   5         20.40         13.45        42.66 o                         
  -1  25   5          7.25         41.27        27.70 o                         
   1  25   5          6.15         57.64        34.60 o                         
   3  25   5          4.83         14.56        34.25 o                         
   5  25   5         19.83          3.08        95.67 o                         
   7  25   5          0.62          1.32        40.18 o                         
   9  25   5          0.23         -2.86        42.37 o                         
  11  25   5          0.09        -37.55        56.79 o                         
 -12  26   5          0.47         -9.57       121.59 o                         
 -10  26   5         83.24        174.18        47.95 o                         
  -8  26   5          0.21          2.46        93.31 o                         
  -6  26   5          1.92         24.20        68.95 o                         
  -4  26   5          3.17         -2.89        31.44 o                         
  -2  26   5          0.89        -14.73        29.78 o                         
   0  26   5          7.58         -8.83        28.79 o                         
   2  26   5         34.89         91.36        38.46 o                         
   4  26   5          2.74        -37.47        37.47 o                         
   6  26   5          4.23        -25.22        41.35 o                         
   8  26   5          1.26         47.99        44.67 o                         
  10  26   5          0.04        -26.43        60.11 o                         
 -11  27   5         50.93         91.54        51.42 o                         
  -9  27   5          0.04          3.20        47.67 o                         
  -7  27   5         41.58        144.69        47.58 o                         
  -5  27   5          0.78        -25.08        34.93 o                         
  -3  27   5          6.56         54.83        34.22 o                         
  -1  27   5          7.60         92.87        48.46 o                         
   1  27   5         38.40         31.26        65.06 o                         
   3  27   5         10.34         89.28        42.00 o                         
   5  27   5         10.99         16.14        53.78 o                         
   7  27   5          1.92        -22.26        46.06 o                         
 -10  28   5          3.67        142.81        56.62 o                         
  -8  28   5          0.39          9.31        50.55 o                         
  -6  28   5         56.98        100.48        41.10 o                         
  -4  28   5          9.49         32.54        37.43 o                         
  -2  28   5          0.05         65.27        36.63 o                         
   0  28   5          6.42          1.12        68.37 o                         
   2  28   5         22.66        -45.82       113.28 o                         
   4  28   5          0.15         13.45        45.66 o                         
   6  28   5          4.34         89.85        50.11 o                         
  -7  29   5         15.23         82.39        46.30 o                         
  -5  29   5         13.88         46.96        43.47 o                         
  -3  29   5          0.01         32.56        81.28 o                         
  -1  29   5          2.95        -64.43        64.43 o                         
   1  29   5          0.16         76.26        49.61 o                         
   3  29   5         17.54         16.25        49.13 o                         
   5  29   5          3.67        -13.42        49.43 o                         
  -6  30   5          0.52         17.80        72.15 o                         
  -4  30   5          1.42        -17.43        54.03 o                         
  -2  30   5         23.23         50.75        53.68 o                         
   0  30   5          4.23        -11.01        51.25 o                         
   2  30   5         23.52         25.53       116.86 o                         
 -22   0   6          5.57        -21.65        47.27 o                         
 -20   0   6          2.89         41.22        35.61 o                         
 -18   0   6         48.26         17.44        29.30 o                         
 -16   0   6        354.50        498.40        42.78 o                         
 -14   0   6         29.82         42.40        28.30 o                         
 -12   0   6        462.22        421.02        17.53 o                         
 -10   0   6        268.67        284.87        14.35 o                         
  -8   0   6         76.08         65.32         8.82 o                         
  -6   0   6          0.65        436.08        80.69 o                         
  -4   0   6         93.06         98.40         8.90 o                         
  -2   0   6          3.38         -1.38         8.07 o                         
   0   0   6       1237.19       1340.21        31.39 o                         
   2   0   6         33.27         32.63         7.16 o                         
   4   0   6         63.61         81.56         9.18 o                         
   6   0   6       1862.33       1752.07        33.42 o                         
   8   0   6       1562.80       1497.44        40.94 o                         
  10   0   6        512.88        507.75        25.97 o                         
  12   0   6         57.46         77.88        17.36 o                         
  14   0   6          0.04         -7.32        26.47 o                         
  16   0   6          9.39        -15.82        24.05 o                         
  18   0   6          0.06          7.00        33.25 o                         
 -21   1   6         96.59         98.60        29.54 o                         
 -19   1   6         68.50         76.93        25.47 o                         
 -17   1   6         53.71         87.75        19.35 o                         
 -15   1   6         35.44         19.50        16.57 o                         
 -13   1   6        432.15        377.58        18.38 o                         
 -11   1   6          5.41         -2.13         6.15 o                         
  -9   1   6         19.16         17.23         6.26 o                         
  -7   1   6          4.11          5.33         5.38 o                         
  -5   1   6         27.87         42.47         5.17 o                         
  -3   1   6        268.52        220.59         7.57 o                         
  -1   1   6        386.73        358.11         8.63 o                         
   1   1   6         51.80         58.66         5.38 o                         
   3   1   6         61.19         83.66         6.32 o                         
   5   1   6          9.71          3.13         5.68 o                         
   7   1   6        473.22        412.93        12.45 o                         
   9   1   6         44.90         60.51         8.55 o                         
  11   1   6         61.67         94.51        11.88 o                         
  13   1   6         18.47         18.97        12.74 o                         
  15   1   6          9.44         27.98        17.56 o                         
  17   1   6          1.63        -20.25        20.25 o                         
 -22   2   6         30.28         71.64        43.72 o                         
 -20   2   6          3.47         20.83        24.84 o                         
 -18   2   6          4.75         20.90        27.43 o                         
 -16   2   6          1.54        -16.07        16.07 o                         
 -14   2   6        127.83        110.31        13.93 o                         
 -12   2   6        703.14        679.65        15.24 o                         
 -10   2   6         15.91         30.29         6.66 o                         
  -8   2   6         38.47         37.95         5.90 o                         
  -6   2   6         75.19         97.99         6.53 o                         
  -4   2   6        275.90        317.31         8.51 o                         
  -2   2   6        264.32        297.71         8.14 o                         
   0   2   6       1125.66       1118.47        15.63 o                         
   2   2   6        106.41        104.66         6.53 o                         
   4   2   6         81.63        106.69         7.00 o                         
   6   2   6        162.74        161.69         8.44 o                         
   8   2   6        301.93        301.02        11.20 o                         
  10   2   6          0.67         10.80         8.43 o                         
  12   2   6          0.25          2.46        10.03 o                         
  14   2   6         14.35         10.50        16.67 o                         
  16   2   6          5.76         22.40        17.32 o                         
  18   2   6          6.31        -24.25        24.25 o                         
 -21   3   6         11.48        -26.90        26.90 o                         
 -19   3   6          8.98         22.02        23.16 o                         
 -17   3   6         12.23         14.35        18.36 o                         
 -15   3   6        227.74        273.81        21.65 o                         
 -13   3   6        992.40        923.20        24.13 o                         
 -11   3   6        166.59        181.83         9.44 o                         
  -9   3   6        574.01        543.56        12.77 o                         
  -7   3   6        175.44        225.88         8.43 o                         
  -5   3   6          0.18         -4.75         4.75 o                         
  -3   3   6        712.86        748.03        12.16 o                         
  -1   3   6       1519.28       1472.06        18.89 o                         
   1   3   6         75.06         90.02         5.92 o                         
   3   3   6         18.67         71.99         6.97 o                         
   5   3   6         96.60        121.25        10.19 o                         
   7   3   6         44.45         45.55         8.40 o                         
   9   3   6        158.66        195.45        11.99 o                         
  11   3   6        139.99        138.60        10.64 o                         
  13   3   6         11.53          9.06        11.27 o                         
  15   3   6         12.88         53.28        19.51 o                         
  17   3   6          2.04        -20.47        20.47 o                         
 -22   4   6          1.32         -0.46        35.58 o                         
 -20   4   6         33.67         66.63        26.10 o                         
 -18   4   6          7.63         30.10        21.87 o                         
 -16   4   6         18.79         60.10        21.64 o                         
 -14   4   6          1.36         -7.73        13.72 o                         
 -12   4   6        110.13        135.60         9.93 o                         
 -10   4   6        727.15        648.28        14.32 o                         
  -8   4   6        650.92        666.80        13.15 o                         
  -6   4   6         92.84         90.97         6.17 o                         
  -4   4   6        981.28        875.74        13.91 o                         
  -2   4   6        133.05        140.18         6.57 o                         
   0   4   6       1003.61        955.63        14.14 o                         
   2   4   6         39.15         27.84         5.25 o                         
   4   4   6         24.16         21.57         6.62 o                         
   6   4   6        386.13        337.15        11.76 o                         
   8   4   6       1374.00       1229.14        25.51 o                         
  10   4   6          1.38         18.44        10.27 o                         
  12   4   6          2.98         17.27        11.89 o                         
  14   4   6         18.87         40.03        23.49 o                         
  16   4   6          3.47         21.92        18.79 o                         
  18   4   6          0.13        -12.32        30.36 o                         
 -21   5   6         10.73         -3.72        29.05 o                         
 -19   5   6         26.56         44.89        32.34 o                         
 -17   5   6          6.40          0.32        18.42 o                         
 -15   5   6        273.55        299.13        18.26 o                         
 -13   5   6        122.68        126.30        13.08 o                         
 -11   5   6       1119.07       1021.71        18.33 o                         
  -9   5   6         35.92         21.80         6.43 o                         
  -7   5   6         94.81         88.78         6.99 o                         
  -5   5   6         44.06         31.64         5.75 o                         
  -3   5   6        134.82        142.49         6.56 o                         
  -1   5   6        110.03        124.72         6.46 o                         
   1   5   6        409.97        425.63        11.57 o                         
   3   5   6        117.94        116.83         8.03 o                         
   5   5   6        337.95        294.73        10.94 o                         
   7   5   6         66.90         76.32         8.27 o                         
   9   5   6        118.52         96.40        10.76 o                         
  11   5   6        102.46        123.98        13.71 o                         
  13   5   6          0.65          0.33        16.66 o                         
  15   5   6         37.68          2.29        23.95 o                         
  17   5   6          7.08         -1.59        24.46 o                         
 -22   6   6         21.76         52.81        38.67 o                         
 -20   6   6         11.85         61.72        28.05 o                         
 -18   6   6          0.19        -18.92        20.87 o                         
 -16   6   6          5.01         -4.06        15.43 o                         
 -14   6   6         18.25         32.39        13.91 o                         
 -12   6   6        234.19        289.08        16.42 o                         
 -10   6   6          8.31         -4.52         6.49 o                         
  -8   6   6          5.87          6.34         5.85 o                         
  -6   6   6         21.30         55.32         6.37 o                         
  -4   6   6        688.83        737.02        13.38 o                         
  -2   6   6        327.77        265.66        10.82 o                         
   0   6   6          1.49        122.58         8.99 o                         
   2   6   6        133.86        157.93         8.17 o                         
   4   6   6         60.45         72.18         7.44 o                         
   6   6   6        434.59        460.06        12.82 o                         
   8   6   6          0.13          5.16         7.85 o                         
  10   6   6        313.24        312.64        18.67 o                         
  12   6   6         18.27         33.36        13.35 o                         
  14   6   6         49.25         54.20        16.48 o                         
  16   6   6          0.31         29.67        21.14 o                         
  18   6   6          9.67          3.95        34.26 o                         
 -21   7   6         18.02        -22.10        30.83 o                         
 -19   7   6         60.05         76.56        26.11 o                         
 -17   7   6          0.24         40.60        18.05 o                         
 -15   7   6         12.02         22.36        12.87 o                         
 -13   7   6        112.33        118.99        14.05 o                         
 -11   7   6        126.49        131.04         9.41 o                         
  -9   7   6        391.03        359.28        11.14 o                         
  -7   7   6        892.36        784.23        14.96 o                         
  -5   7   6       1184.86       1171.27        16.86 o                         
  -3   7   6        209.22        152.88         7.25 o                         
  -1   7   6        135.19        135.66         6.72 o                         
   1   7   6         11.42          9.02         5.05 o                         
   3   7   6         30.19         30.55         6.17 o                         
   5   7   6        154.63        148.45         9.15 o                         
   7   7   6        146.39        156.58         9.33 o                         
   9   7   6         84.19         63.94        10.17 o                         
  11   7   6          9.63         -6.89        11.40 o                         
  13   7   6          0.15         -7.39        12.95 o                         
  15   7   6          4.83         17.05        37.46 o                         
  17   7   6         12.12         21.67        30.16 o                         
 -20   8   6          5.35         36.70        28.02 o                         
 -18   8   6         18.53         84.41        23.99 o                         
 -16   8   6         67.80         91.64        15.92 o                         
 -14   8   6        480.15        461.26        21.92 o                         
 -12   8   6          5.96          6.21         9.79 o                         
 -10   8   6        610.51        589.15        15.89 o                         
  -8   8   6         46.74         49.72         6.96 o                         
  -6   8   6        865.16        842.40        14.16 o                         
  -4   8   6          2.31          3.23         4.97 o                         
  -2   8   6        156.37        165.72         8.25 o                         
   0   8   6        101.52         94.96         8.37 o                         
   2   8   6         53.04         54.90         6.08 o                         
   4   8   6         17.24         27.14         6.12 o                         
   6   8   6        217.33        218.83        11.32 o                         
   8   8   6          1.85          7.55         8.49 o                         
  10   8   6        389.78        393.76        17.66 o                         
  12   8   6         77.87         79.25        13.65 o                         
  14   8   6         22.74         41.46        17.34 o                         
  16   8   6         17.46         59.10        26.56 o                         
  18   8   6          0.87         42.34        27.11 o                         
 -21   9   6         11.47         10.55        39.43 o                         
 -19   9   6         12.58         16.98        29.87 o                         
 -17   9   6         16.31         16.22        21.15 o                         
 -15   9   6         72.39         89.13        15.82 o                         
 -13   9   6          0.49          2.60        13.76 o                         
 -11   9   6        289.34        270.65        11.97 o                         
  -9   9   6          5.23         -2.21         7.06 o                         
  -7   9   6         92.90         80.92         7.10 o                         
  -5   9   6         80.82         91.10         6.30 o                         
  -3   9   6        251.70        286.24        14.69 o                         
  -1   9   6        136.69        118.75         8.00 o                         
   1   9   6        243.46        237.44        11.75 o                         
   3   9   6          9.04         17.56         9.76 o                         
   5   9   6         63.32         90.86        13.07 o                         
   7   9   6         38.73         31.98         8.44 o                         
   9   9   6         16.01          9.63        10.99 o                         
  11   9   6         71.90         47.20        12.43 o                         
  13   9   6          4.34         55.55        23.84 o                         
  15   9   6        106.99        119.32        21.43 o                         
  17   9   6          0.00          8.13        27.81 o                         
 -20  10   6          2.96         12.38        32.46 o                         
 -18  10   6         19.31         32.86        23.22 o                         
 -16  10   6         17.82         39.36        17.13 o                         
 -14  10   6          2.07          5.86        12.90 o                         
 -12  10   6        143.26        146.06        16.09 o                         
 -10  10   6         10.95         27.72         8.30 o                         
  -8  10   6         48.98         54.27         6.85 o                         
  -6  10   6        727.98        647.26        15.08 o                         
  -4  10   6       1214.81       1010.69        18.13 o                         
  -2  10   6         98.89        125.82         8.45 o                         
   0  10   6        131.84        142.00         9.57 o                         
   2  10   6         27.04         46.13         9.70 o                         
   4  10   6        175.10        190.88        11.68 o                         
   6  10   6          1.26         -7.11         8.50 o                         
   8  10   6          4.89          5.54        10.76 o                         
  10  10   6         27.16         26.43        11.81 o                         
  12  10   6         88.80         70.35        15.23 o                         
  14  10   6         70.81         72.52        20.83 o                         
  16  10   6         18.56         58.21        27.99 o                         
 -21  11   6          1.00        280.66       134.50 o                         
 -19  11   6         25.80        142.92        33.41 o                         
 -17  11   6         20.04        -10.69        19.00 o                         
 -15  11   6        105.40        128.44        15.32 o                         
 -13  11   6         38.84         32.41        11.70 o                         
 -11  11   6          4.38          6.18         8.99 o                         
  -9  11   6         21.84         10.52         9.80 o                         
  -7  11   6         47.37         47.03         8.21 o                         
  -5  11   6        755.76        699.59        15.60 o                         
  -3  11   6        109.60        111.39         9.59 o                         
  -1  11   6         57.49         77.03         7.60 o                         
   1  11   6          0.57         -1.74         7.44 o                         
   3  11   6        619.22        534.49        16.07 o                         
   5  11   6         52.36         58.91         9.56 o                         
   7  11   6         34.73         67.68        14.25 o                         
   9  11   6          0.08         30.96        14.49 o                         
  11  11   6         15.60         33.51        15.97 o                         
  13  11   6         58.61         55.28        20.13 o                         
  15  11   6          0.70          3.18        21.08 o                         
  17  11   6         21.12          3.23        26.81 o                         
 -20  12   6          9.34         -8.26        36.41 o                         
 -18  12   6        223.48        225.24        35.68 o                         
 -16  12   6          0.25         12.87        20.46 o                         
 -14  12   6        127.43        113.98        16.72 o                         
 -12  12   6          4.19         13.60        12.43 o                         
 -10  12   6         25.05         23.16        10.22 o                         
  -8  12   6          5.37         14.48         8.75 o                         
  -6  12   6        198.40        272.36        12.20 o                         
  -4  12   6          0.01         -0.54         7.79 o                         
  -2  12   6        307.68        310.03        11.40 o                         
   0  12   6        278.74        332.79        18.07 o                         
   2  12   6          0.38         15.26         8.32 o                         
   4  12   6          3.44         14.76         8.65 o                         
   6  12   6        108.93        100.41        11.58 o                         
   8  12   6          7.90         19.44        20.30 o                         
  10  12   6        102.86         89.37        16.12 o                         
  12  12   6         94.25        147.40        20.37 o                         
  14  12   6        176.24        198.13        25.26 o                         
  16  12   6          0.24         51.75        25.65 o                         
 -19  13   6         32.82         98.93        32.06 o                         
 -17  13   6         18.68         48.35        22.91 o                         
 -15  13   6         38.83         55.17        17.41 o                         
 -13  13   6          5.30         20.25        15.10 o                         
 -11  13   6         13.63         12.45        14.15 o                         
  -9  13   6         90.87        117.86        12.95 o                         
  -7  13   6       1407.91       1320.27        23.49 o                         
  -5  13   6        732.32        710.25        17.58 o                         
  -3  13   6        121.76        117.11        10.18 o                         
  -1  13   6        332.29        333.87        13.45 o                         
   1  13   6         58.26         59.56         9.59 o                         
   3  13   6        235.85        243.96        12.88 o                         
   5  13   6          8.63          4.07         9.83 o                         
   7  13   6          0.01          2.83        12.51 o                         
   9  13   6          6.98        -13.37        13.37 o                         
  11  13   6         83.87         87.25        26.72 o                         
  13  13   6         29.83         -0.30        19.79 o                         
  15  13   6          0.47         36.87        26.49 o                         
 -20  14   6          0.32         80.26        89.72 o                         
 -18  14   6         12.92         26.20        26.86 o                         
 -16  14   6          1.95         32.31        19.30 o                         
 -14  14   6         28.96         39.21        20.32 o                         
 -12  14   6          1.50        -16.76        16.76 o                         
 -10  14   6         38.19         50.06        11.68 o                         
  -8  14   6         31.14         19.95        11.61 o                         
  -6  14   6          8.43         36.88         8.96 o                         
  -4  14   6         14.59         24.27         8.19 o                         
  -2  14   6        105.36        109.59         8.97 o                         
   0  14   6        353.49        343.02        14.36 o                         
   2  14   6         72.40         82.84        10.19 o                         
   4  14   6        383.29        322.78        15.61 o                         
   6  14   6          1.41          6.56        10.73 o                         
   8  14   6         10.94         19.28        20.71 o                         
  10  14   6          5.76        -15.87        15.87 o                         
  12  14   6         56.46         90.11        19.20 o                         
  14  14   6          7.54         20.88        22.58 o                         
  16  14   6         16.39          9.49        35.51 o                         
 -19  15   6         33.14         31.03        41.55 o                         
 -17  15   6         57.84         70.39        27.87 o                         
 -15  15   6          0.27         14.95        22.06 o                         
 -13  15   6          0.28         19.90        21.42 o                         
 -11  15   6          7.69          8.06        13.13 o                         
  -9  15   6          0.08         11.80        10.71 o                         
  -7  15   6         15.12         -2.38        10.95 o                         
  -5  15   6        363.57        275.29        13.19 o                         
  -3  15   6         47.36         77.30        12.35 o                         
  -1  15   6         95.26        103.11        10.73 o                         
   1  15   6         32.72         41.59        13.82 o                         
   3  15   6        171.30        178.03        12.47 o                         
   5  15   6          5.69          6.49        10.40 o                         
   7  15   6         42.32         52.31        16.80 o                         
   9  15   6         96.92         74.23        14.86 o                         
  11  15   6        175.42        130.64        20.29 o                         
  13  15   6        140.25        129.00        23.13 o                         
  15  15   6          7.69         -9.68        24.42 o                         
 -18  16   6         32.88         53.43        31.70 o                         
 -16  16   6         13.74        -17.93        25.12 o                         
 -14  16   6          4.55          5.26        21.95 o                         
 -12  16   6         44.58         33.21        19.66 o                         
 -10  16   6          5.79         15.12        12.75 o                         
  -8  16   6        128.63        131.70        12.67 o                         
  -6  16   6         24.25         30.21         9.99 o                         
  -4  16   6        170.37        208.51        12.38 o                         
  -2  16   6         54.57         56.75        10.23 o                         
   0  16   6         15.43         24.56        10.12 o                         
   2  16   6        160.34        151.14        12.61 o                         
   4  16   6        161.40        162.17        12.83 o                         
   6  16   6        108.93        105.60        12.79 o                         
   8  16   6          5.56         -1.75        15.42 o                         
  10  16   6         12.08         41.06        17.94 o                         
  12  16   6          1.73         13.44        28.19 o                         
  14  16   6          2.12        -23.59        23.59 o                         
 -17  17   6         87.39        121.52        31.82 o                         
 -15  17   6          1.39          5.51        25.37 o                         
 -13  17   6          5.62         29.44        37.08 o                         
 -11  17   6          2.28        -19.98        19.98 o                         
  -9  17   6         13.38          0.40        11.24 o                         
  -7  17   6         83.35         81.57        11.42 o                         
  -5  17   6         50.16         67.78        10.69 o                         
  -3  17   6        106.17        107.41        10.51 o                         
  -1  17   6          0.45        -10.96        10.96 o                         
   1  17   6         56.01         47.73        10.58 o                         
   3  17   6        701.03        619.36        30.83 o                         
   5  17   6          0.07         -2.06        11.20 o                         
   7  17   6         83.99         72.42        14.27 o                         
   9  17   6          0.66         43.78        18.64 o                         
  11  17   6         27.68         30.26        21.76 o                         
  13  17   6          7.26          7.23        23.72 o                         
  15  17   6         12.22         11.37        30.96 o                         
 -18  18   6         74.19         60.27        36.57 o                         
 -16  18   6          3.78          2.57        39.63 o                         
 -14  18   6          0.92         12.24        23.92 o                         
 -12  18   6         17.36         10.22        18.40 o                         
 -10  18   6          9.57         17.87        13.93 o                         
  -8  18   6         38.39         15.74        11.56 o                         
  -6  18   6          1.74         19.10        10.50 o                         
  -4  18   6          4.47         11.87        10.10 o                         
  -2  18   6         65.35         71.00        10.66 o                         
   0  18   6          0.37        -10.44        10.44 o                         
   2  18   6         32.42         23.95        11.33 o                         
   4  18   6        351.72        307.00        16.81 o                         
   6  18   6          7.61         15.49        12.69 o                         
   8  18   6         11.94         39.69        15.70 o                         
  10  18   6          0.88        -11.19        19.27 o                         
  12  18   6          5.88         21.71        23.68 o                         
  14  18   6          3.85        -23.29        26.71 o                         
 -17  19   6          0.22         51.46        33.93 o                         
 -15  19   6          0.05        -27.88        27.88 o                         
 -13  19   6          0.63        -23.71        28.12 o                         
 -11  19   6          0.01         25.71        19.29 o                         
  -9  19   6         10.16         28.70        14.37 o                         
  -7  19   6         82.45         46.59        11.44 o                         
  -5  19   6         11.42          2.92        10.56 o                         
  -3  19   6          0.47          2.16        10.75 o                         
  -1  19   6         36.90         49.43        11.68 o                         
   1  19   6         42.58         15.15        11.23 o                         
   3  19   6         40.47         48.09        12.18 o                         
   5  19   6        112.53        133.16        14.75 o                         
   7  19   6         47.92         66.09        15.05 o                         
   9  19   6          1.94         17.05        19.12 o                         
  11  19   6          2.96         25.59        27.43 o                         
  13  19   6         33.06         20.84        26.84 o                         
 -16  20   6          7.41         -5.98        41.34 o                         
 -14  20   6          7.49        -22.85        31.37 o                         
 -12  20   6         14.81          3.70        27.61 o                         
 -10  20   6         95.90         72.54        17.80 o                         
  -8  20   6          4.59          7.37        12.71 o                         
  -6  20   6          3.77         -2.73        11.34 o                         
  -4  20   6         13.37          3.52        11.22 o                         
  -2  20   6         41.21         41.47        10.99 o                         
   0  20   6          8.99          7.07        18.54 o                         
   2  20   6         24.46         25.20        19.72 o                         
   4  20   6         91.42         99.12        13.46 o                         
   6  20   6         98.86         68.54        17.37 o                         
   8  20   6         10.39        -20.14        20.14 o                         
  10  20   6          7.04         27.30        22.04 o                         
  12  20   6          2.97         40.87        24.59 o                         
 -15  21   6          5.91         21.20        33.63 o                         
 -13  21   6         14.63         31.21        26.99 o                         
 -11  21   6          2.56         26.02        23.08 o                         
  -9  21   6         53.96         90.67        20.13 o                         
  -7  21   6         21.30         53.94        13.61 o                         
  -5  21   6          3.43         40.73        11.97 o                         
  -3  21   6         54.78         59.36        14.14 o                         
  -1  21   6          6.33        -11.89        15.87 o                         
   1  21   6          5.25         39.31        17.21 o                         
   3  21   6         76.66         65.92        14.79 o                         
   5  21   6          1.73         25.57        16.32 o                         
   7  21   6         17.73        -12.38        19.64 o                         
   9  21   6          0.09        -30.51        30.51 o                         
  11  21   6          3.45        -22.08        24.71 o                         
 -14  22   6         28.82         26.46        42.17 o                         
 -12  22   6         82.37        131.26        28.57 o                         
 -10  22   6        170.57        186.25        42.72 o                         
  -8  22   6          0.19         37.71        20.97 o                         
  -6  22   6          1.68        -13.21        15.80 o                         
  -4  22   6         50.03         65.70        18.66 o                         
  -2  22   6          0.04         -0.10        13.39 o                         
   0  22   6          0.68         -1.84        18.02 o                         
   2  22   6         28.17         55.84        21.87 o                         
   4  22   6        159.69        175.67        24.57 o                         
   6  22   6          4.68         33.51        18.42 o                         
   8  22   6          0.01         83.56        38.47 o                         
  10  22   6         11.95         30.18        25.22 o                         
  12  22   6          0.03         89.06        39.43 o                         
 -13  23   6         22.74         16.00        35.48 o                         
 -11  23   6         11.78         86.07        34.00 o                         
  -9  23   6         28.72         57.73        29.72 o                         
  -7  23   6         20.33         32.87        21.98 o                         
  -5  23   6         15.42         13.91        21.56 o                         
  -3  23   6          2.61          7.02        19.03 o                         
  -1  23   6          6.64         49.69        21.97 o                         
   1  23   6          5.72         18.12        21.29 o                         
   3  23   6          9.75         35.18        22.44 o                         
   5  23   6         25.49         44.23        22.68 o                         
   7  23   6         34.94         41.69        22.28 o                         
   9  23   6          8.69         62.03        44.42 o                         
  11  23   6          0.05        -41.54        41.54 o                         
 -12  24   6          2.97          9.38        36.65 o                         
 -10  24   6         46.84         34.15        32.17 o                         
  -8  24   6         18.46         34.56        28.98 o                         
  -6  24   6          4.54         21.92        30.32 o                         
  -4  24   6          0.33        -18.19        29.62 o                         
  -2  24   6         10.84          7.82        36.78 o                         
   0  24   6          1.52         61.32        36.47 o                         
   2  24   6          4.12         33.63        23.11 o                         
   4  24   6          2.00        -21.95        30.90 o                         
   6  24   6         49.28        118.25        28.85 o                         
   8  24   6          0.27         54.47        42.76 o                         
  10  24   6          0.95         41.88        50.91 o                         
 -11  25   6          0.06         14.12       103.97 o                         
  -9  25   6        105.96        187.52        61.55 o                         
  -7  25   6          7.66         41.73        43.50 o                         
  -5  25   6          0.27         -0.20        33.62 o                         
  -3  25   6          4.00         60.37        32.62 o                         
  -1  25   6          2.39         35.85        34.80 o                         
   1  25   6          0.10        -34.08        38.29 o                         
   3  25   6         26.47         23.78        39.35 o                         
   5  25   6         27.48         16.27        44.28 o                         
   7  25   6          2.22         80.10        47.00 o                         
   9  25   6          1.76         21.29        66.15 o                         
 -10  26   6         76.84         80.65        52.26 o                         
  -8  26   6          4.43         23.93        47.20 o                         
  -6  26   6          4.84         -3.61        46.30 o                         
  -4  26   6          0.61        -33.66        33.66 o                         
  -2  26   6         12.27         31.73        45.82 o                         
   0  26   6         40.56         48.84        44.66 o                         
   2  26   6          0.00         27.65        44.58 o                         
   4  26   6         17.62         93.61       119.36 o                         
   6  26   6          0.28        -46.54        46.54 o                         
  -9  27   6          4.38         65.08        55.70 o                         
  -7  27   6          0.99         -5.67        50.32 o                         
  -5  27   6          0.29         81.42        39.31 o                         
  -3  27   6         23.40         11.36        49.30 o                         
  -1  27   6         10.72         15.68       125.63 o                         
   1  27   6          0.01         40.12        44.96 o                         
   3  27   6          2.31         91.28        46.14 o                         
   5  27   6         11.60         26.13        94.69 o                         
  -8  28   6          3.47        -73.99        74.52 o                         
  -6  28   6          1.76         50.42        48.99 o                         
  -4  28   6          6.49         96.23        55.95 o                         
  -2  28   6          4.26        195.64        84.83 o                         
   0  28   6          1.39        -46.24        46.24 o                         
   2  28   6          1.02        -33.91        49.03 o                         
   4  28   6          1.15         33.57        67.00 o                         
  -5  29   6          1.86         92.77        78.00 o                         
  -3  29   6          5.45        -56.28        56.28 o                         
  -1  29   6          6.34         92.82        84.82 o                         
   1  29   6          4.29        -32.20        89.18 o                         
 -21   1   7          0.45        -34.75        36.91 o                         
 -19   1   7          2.87         20.51        24.97 o                         
 -17   1   7         28.33         34.16        21.65 o                         
 -15   1   7        502.89        546.13        34.49 o                         
 -13   1   7        118.03        145.69        23.56 o                         
 -11   1   7          7.25         -8.31         8.70 o                         
  -9   1   7          0.97          3.83         6.97 o                         
  -7   1   7          0.22         -2.00         6.21 o                         
  -5   1   7        366.47        321.92         9.97 o                         
  -3   1   7        515.56        463.76        10.83 o                         
  -1   1   7          0.43          1.05         5.34 o                         
   1   1   7        458.29        433.61        10.72 o                         
   3   1   7          1.90         -1.26         6.45 o                         
   5   1   7        159.39        176.50         9.50 o                         
   7   1   7          6.73         -8.03         8.03 o                         
   9   1   7         63.06         58.63        11.77 o                         
  11   1   7        134.21        145.10        15.39 o                         
  13   1   7         30.06         41.87        18.06 o                         
  15   1   7         19.95         15.78        23.56 o                         
  17   1   7         19.55         37.73        28.14 o                         
 -20   2   7          7.76         49.97        35.25 o                         
 -18   2   7         70.41        118.33        25.31 o                         
 -16   2   7         16.66         11.45        19.34 o                         
 -14   2   7        196.29        192.80        18.57 o                         
 -12   2   7        869.98        742.37        22.84 o                         
 -10   2   7        149.17        108.27         9.33 o                         
  -8   2   7          9.96         12.36         7.15 o                         
  -6   2   7        304.87        285.20         9.93 o                         
  -4   2   7         58.58         73.34         6.79 o                         
  -2   2   7        253.28        235.14         8.81 o                         
   0   2   7        181.21        184.78         8.30 o                         
   2   2   7        134.31        172.49         9.27 o                         
   4   2   7          4.23         14.39         6.72 o                         
   6   2   7        354.82        287.51        13.21 o                         
   8   2   7         22.99         24.45         9.07 o                         
  10   2   7        168.31        167.12        15.23 o                         
  12   2   7         61.10         76.21        14.45 o                         
  14   2   7          1.16        -14.94        18.06 o                         
  16   2   7          8.61        -19.01        33.88 o                         
 -21   3   7         27.00         33.13        38.08 o                         
 -19   3   7          1.29         -0.22        26.04 o                         
 -17   3   7         32.58         32.30        21.89 o                         
 -15   3   7         73.61         73.65        17.02 o                         
 -13   3   7         14.49         27.94        14.22 o                         
 -11   3   7         12.98         -4.31        10.85 o                         
  -9   3   7        119.42        142.96         9.16 o                         
  -7   3   7        481.41        473.21        12.42 o                         
  -5   3   7        665.14        545.77        11.86 o                         
  -3   3   7         26.16         18.00         5.74 o                         
  -1   3   7        595.73        454.78        10.57 o                         
   1   3   7        501.31        499.90        10.93 o                         
   3   3   7         50.01         50.49         7.17 o                         
   5   3   7         21.45         25.84         8.15 o                         
   7   3   7         60.46         45.81        10.19 o                         
   9   3   7        128.91        144.93        14.04 o                         
  11   3   7         88.54         73.08        23.53 o                         
  13   3   7         12.37         -2.04        16.19 o                         
  15   3   7         22.08          6.20        20.09 o                         
  17   3   7         23.63         66.33        33.80 o                         
 -20   4   7          0.75         -2.33        29.17 o                         
 -18   4   7         10.45         50.86        26.70 o                         
 -16   4   7          0.65         33.10        19.79 o                         
 -14   4   7        264.00        262.67        24.46 o                         
 -12   4   7         27.57         32.24        12.79 o                         
 -10   4   7          2.33         -5.79         8.11 o                         
  -8   4   7        283.77        317.03        13.11 o                         
  -6   4   7       1095.35       1008.22        16.05 o                         
  -4   4   7        435.12        432.39        10.79 o                         
  -2   4   7        161.86        236.55         9.36 o                         
   0   4   7        312.81        266.07         9.36 o                         
   2   4   7         61.49         55.86         8.01 o                         
   4   4   7        136.48        118.57         9.81 o                         
   6   4   7        229.91        223.72        12.75 o                         
   8   4   7         41.69         49.52        12.54 o                         
  10   4   7          0.10         -4.50        18.88 o                         
  12   4   7         15.97         18.71        15.87 o                         
  14   4   7         19.74         -6.99        25.61 o                         
  16   4   7          1.32         27.77        23.63 o                         
 -21   5   7         11.91         21.98        46.06 o                         
 -19   5   7         13.27         23.92        44.94 o                         
 -17   5   7         70.31         36.73        23.32 o                         
 -15   5   7        106.54         93.87        18.09 o                         
 -13   5   7         13.89         14.27        14.52 o                         
 -11   5   7          0.65         11.08        10.20 o                         
  -9   5   7          0.06          1.81         7.42 o                         
  -7   5   7        239.81        262.97        10.99 o                         
  -5   5   7         29.24         13.27         6.72 o                         
  -3   5   7       1449.30       1300.07        17.93 o                         
  -1   5   7         13.64         17.31         5.84 o                         
   1   5   7         72.63         61.08         6.93 o                         
   3   5   7         44.81         45.54         7.87 o                         
   5   5   7          4.44          4.31         8.24 o                         
   7   5   7         20.90         42.97        10.23 o                         
   9   5   7          8.37          5.96        11.25 o                         
  11   5   7        118.52        138.89        16.01 o                         
  13   5   7          0.25        -19.21        19.21 o                         
  15   5   7          4.27          7.25        21.11 o                         
  17   5   7          3.60         40.93        34.40 o                         
 -20   6   7          6.14         -4.51        30.07 o                         
 -18   6   7         10.17         78.48        24.55 o                         
 -16   6   7         11.91        -10.95        19.17 o                         
 -14   6   7         80.07         62.61        15.29 o                         
 -12   6   7         43.99         48.33        19.43 o                         
 -10   6   7        582.58        525.41        16.51 o                         
  -8   6   7        126.17        142.32        10.15 o                         
  -6   6   7         23.76         22.34         7.14 o                         
  -4   6   7         12.70         14.24         8.27 o                         
  -2   6   7        859.11        804.64        15.52 o                         
   0   6   7          0.49          4.54         6.36 o                         
   2   6   7         73.75         91.67         8.86 o                         
   4   6   7        233.53        241.98        11.30 o                         
   6   6   7          0.71         12.75        13.83 o                         
   8   6   7         11.22          8.72        11.91 o                         
  10   6   7         33.80         25.33        12.90 o                         
  12   6   7          0.00         27.13        15.53 o                         
  14   6   7          0.10        -14.48        18.60 o                         
  16   6   7          4.53         19.17        24.77 o                         
 -21   7   7         62.44        151.39        55.83 o                         
 -19   7   7         10.47         63.04        28.54 o                         
 -17   7   7         12.70         16.05        32.07 o                         
 -15   7   7          2.75         25.29        16.25 o                         
 -13   7   7        103.13        117.08        16.21 o                         
 -11   7   7         48.93         71.38        12.07 o                         
  -9   7   7          5.43          6.09         9.01 o                         
  -7   7   7        679.48        652.91        14.41 o                         
  -5   7   7       1359.52       1178.18        19.51 o                         
  -3   7   7        372.93        348.68        12.13 o                         
  -1   7   7       1110.26        935.66        16.13 o                         
   1   7   7         10.97         14.90         6.76 o                         
   3   7   7          2.50          2.66         8.10 o                         
   5   7   7         57.43         56.38         9.24 o                         
   7   7   7         31.27         47.95        14.32 o                         
   9   7   7        145.82        124.69        15.33 o                         
  11   7   7         46.39         56.49        16.84 o                         
  13   7   7          0.07         18.76        25.65 o                         
  15   7   7          6.73         16.01        21.49 o                         
 -20   8   7         10.28        -18.30        45.29 o                         
 -18   8   7         52.67         54.53        25.13 o                         
 -16   8   7         26.60          9.14        19.50 o                         
 -14   8   7          8.82          1.37        13.59 o                         
 -12   8   7         30.26         31.51        12.59 o                         
 -10   8   7        139.43        147.01        11.49 o                         
  -8   8   7         20.77         18.04        10.40 o                         
  -6   8   7       1089.42        999.60        17.56 o                         
  -4   8   7         41.76         64.32         7.32 o                         
  -2   8   7        564.11        531.56        12.13 o                         
   0   8   7        885.60        743.39        14.69 o                         
   2   8   7        111.13        116.14         8.51 o                         
   4   8   7         78.31         56.96         8.17 o                         
   6   8   7        141.00        128.31        12.15 o                         
   8   8   7          4.37         12.38        20.08 o                         
  10   8   7         41.36         54.75        13.78 o                         
  12   8   7          7.66          6.48        16.70 o                         
  14   8   7         18.81        -16.20        19.73 o                         
  16   8   7          1.88         37.28        25.50 o                         
 -19   9   7        167.34        165.24        36.12 o                         
 -17   9   7          0.00        -20.78        20.78 o                         
 -15   9   7         42.00         27.03        15.47 o                         
 -13   9   7          8.27         30.78        14.11 o                         
 -11   9   7        240.40        273.07        16.76 o                         
  -9   9   7         98.95        132.65        10.58 o                         
  -7   9   7          0.34          8.58         7.21 o                         
  -5   9   7         69.92         72.77         7.69 o                         
  -3   9   7         48.25         61.29         8.97 o                         
  -1   9   7       1125.71       1135.41        22.44 o                         
   1   9   7          0.01          2.44         9.43 o                         
   3   9   7          4.82        -10.59        10.59 o                         
   5   9   7         21.72         13.26         9.30 o                         
   7   9   7         15.14          0.03         9.49 o                         
   9   9   7        198.03        191.17        16.48 o                         
  11   9   7          0.77         39.20        15.42 o                         
  13   9   7          3.92         21.84        18.75 o                         
  15   9   7          0.12          2.24        23.96 o                         
 -20  10   7          2.42         -2.23        34.59 o                         
 -18  10   7         23.64         23.92        28.92 o                         
 -16  10   7        101.22         83.91        21.66 o                         
 -14  10   7         13.19          4.94        16.46 o                         
 -12  10   7         44.79         52.31        12.62 o                         
 -10  10   7        197.71        200.26        17.83 o                         
  -8  10   7         22.24         48.24         8.21 o                         
  -6  10   7         79.00         94.30        10.95 o                         
  -4  10   7          2.87         -4.51         8.08 o                         
  -2  10   7        155.10        214.25        12.44 o                         
   0  10   7          0.46        -12.33        12.33 o                         
   2  10   7        266.19        302.63        18.43 o                         
   4  10   7        157.14        167.79        14.84 o                         
   6  10   7          0.04         -2.06        12.38 o                         
   8  10   7          0.40          0.29        14.90 o                         
  10  10   7         47.76         61.67        18.85 o                         
  12  10   7          9.23         45.58        17.35 o                         
  14  10   7          0.21         -9.16        39.27 o                         
  16  10   7          4.08         17.84        29.90 o                         
 -19  11   7          0.11         32.76        27.06 o                         
 -17  11   7         63.74         99.15        23.16 o                         
 -15  11   7          2.02         -0.28        18.26 o                         
 -13  11   7         21.07         20.53        13.58 o                         
 -11  11   7         10.67        -11.19        11.19 o                         
  -9  11   7        334.98        308.17        19.33 o                         
  -7  11   7         23.57         17.56        10.34 o                         
  -5  11   7        476.39        427.09        16.93 o                         
  -3  11   7        109.14         70.60         9.60 o                         
  -1  11   7        326.86        403.03        20.58 o                         
   1  11   7         31.37          9.45        10.18 o                         
   3  11   7         32.94         42.43        11.15 o                         
   5  11   7          1.91          5.52        13.84 o                         
   7  11   7         96.95        119.51        14.90 o                         
   9  11   7        172.79        141.30        23.13 o                         
  11  11   7         15.82         -2.46        18.54 o                         
  13  11   7          2.12         37.02        23.45 o                         
  15  11   7         16.83         -4.91        34.49 o                         
 -18  12   7        104.95        113.73        26.55 o                         
 -16  12   7          0.05          5.98        20.43 o                         
 -14  12   7         41.72         42.33        24.21 o                         
 -12  12   7         26.48         16.69        18.51 o                         
 -10  12   7        346.80        354.51        19.90 o                         
  -8  12   7        144.40        149.50        13.40 o                         
  -6  12   7        100.72        119.98        11.99 o                         
  -4  12   7        187.53        151.50        12.05 o                         
  -2  12   7        382.72        355.32        16.37 o                         
   0  12   7         98.02        106.72        12.22 o                         
   2  12   7        233.22        230.82        17.76 o                         
   4  12   7          0.26         -6.94        13.07 o                         
   6  12   7         10.41         22.93        13.35 o                         
   8  12   7         66.73         62.87        18.68 o                         
  10  12   7         29.34         23.32        20.24 o                         
  12  12   7          0.27        -17.38        27.85 o                         
  14  12   7         21.48         17.52        25.54 o                         
 -19  13   7         32.69          2.91        35.22 o                         
 -17  13   7          2.38          6.78        24.65 o                         
 -15  13   7         35.99         43.34        19.28 o                         
 -13  13   7         26.18        -16.42        20.26 o                         
 -11  13   7         31.18         13.12        18.09 o                         
  -9  13   7        131.66        134.24        14.73 o                         
  -7  13   7          0.66         -9.04        10.68 o                         
  -5  13   7          5.95         11.65        12.15 o                         
  -3  13   7         68.73         67.93        10.79 o                         
  -1  13   7         39.74         53.87        11.71 o                         
   1  13   7        204.16        210.75        14.05 o                         
   3  13   7         67.56         83.12        14.49 o                         
   5  13   7          0.28         10.63        13.26 o                         
   7  13   7         41.35         59.74        15.02 o                         
   9  13   7          1.22         24.44        24.38 o                         
  11  13   7          1.46         23.79        21.31 o                         
  13  13   7          0.07          5.82        23.62 o                         
  15  13   7          3.88        -47.86        47.86 o                         
 -18  14   7         34.65         38.56        32.36 o                         
 -16  14   7         24.54        -16.36        25.10 o                         
 -14  14   7          2.44         -6.88        22.73 o                         
 -12  14   7         31.64          7.16        23.16 o                         
 -10  14   7         72.95         69.69        20.42 o                         
  -8  14   7        133.54        178.55        16.93 o                         
  -6  14   7        107.67         86.58        12.30 o                         
  -4  14   7         18.26         31.55        11.63 o                         
  -2  14   7          0.00          6.72        10.78 o                         
   0  14   7        142.26        178.85        14.11 o                         
   2  14   7        192.69        186.17        15.79 o                         
   4  14   7          2.88         10.31        12.43 o                         
   6  14   7          5.22         12.09        13.80 o                         
   8  14   7          2.01         39.88        23.51 o                         
  10  14   7        105.69        113.90        22.89 o                         
  12  14   7         48.43         31.27        22.69 o                         
  14  14   7          2.69         -3.86        45.62 o                         
 -17  15   7         20.94         13.87        30.75 o                         
 -15  15   7         25.16         64.70        43.41 o                         
 -13  15   7          0.52          4.83        22.69 o                         
 -11  15   7        147.20        216.70        23.49 o                         
  -9  15   7        113.16        135.37        16.67 o                         
  -7  15   7          0.54         -9.24        11.38 o                         
  -5  15   7         58.77         39.31        12.03 o                         
  -3  15   7         66.19         47.15        12.12 o                         
  -1  15   7         15.26         12.96        12.12 o                         
   1  15   7         15.33          9.83        12.78 o                         
   3  15   7         10.60         -1.06        13.38 o                         
   5  15   7        112.52        132.98        19.37 o                         
   7  15   7         40.47         21.87        22.00 o                         
   9  15   7         16.13         38.55        19.69 o                         
  11  15   7          4.19         25.21        26.11 o                         
  13  15   7         26.43        -11.21        26.16 o                         
 -18  16   7          5.38          7.82        34.91 o                         
 -16  16   7          3.01         22.70        29.70 o                         
 -14  16   7         28.52         76.83        26.84 o                         
 -12  16   7          0.03          6.32        22.86 o                         
 -10  16   7        202.13        219.93        27.08 o                         
  -8  16   7         63.68         73.67        14.61 o                         
  -6  16   7          0.01         -4.76        11.78 o                         
  -4  16   7         12.99         12.11        12.82 o                         
  -2  16   7          6.12         19.36        16.77 o                         
   0  16   7          3.85         26.38        13.31 o                         
   2  16   7        270.72        284.45        24.33 o                         
   4  16   7          0.99         -4.05        17.99 o                         
   6  16   7          0.06         -2.22        14.54 o                         
   8  16   7          3.56         17.85        19.00 o                         
  10  16   7          0.41         78.06        23.01 o                         
  12  16   7          3.02         21.43        25.41 o                         
 -17  17   7          3.21          7.53        34.56 o                         
 -15  17   7          1.32         27.76        30.04 o                         
 -13  17   7          3.90        -23.51        23.85 o                         
 -11  17   7         40.77         21.07        21.57 o                         
  -9  17   7         61.35         47.22        15.67 o                         
  -7  17   7         86.42        118.62        14.18 o                         
  -5  17   7         49.57         56.79        12.32 o                         
  -3  17   7         30.01         29.50        11.49 o                         
  -1  17   7          0.65         -7.96        17.33 o                         
   1  17   7         65.82         43.38        16.15 o                         
   3  17   7         26.57          5.22        14.32 o                         
   5  17   7          0.05         -6.00        14.62 o                         
   7  17   7         16.00         25.20        18.42 o                         
   9  17   7          2.43        -21.12        21.12 o                         
  11  17   7          1.05        -25.01        25.01 o                         
  13  17   7          0.34        -19.67        51.01 o                         
 -16  18   7          9.07          9.28        33.57 o                         
 -14  18   7          0.19          1.71        34.85 o                         
 -12  18   7          0.01          6.40        29.26 o                         
 -10  18   7         59.47         67.01        24.11 o                         
  -8  18   7         68.51         83.79        15.64 o                         
  -6  18   7         75.09         83.99        13.85 o                         
  -4  18   7         66.03         55.39        13.91 o                         
  -2  18   7          3.40          4.30        12.95 o                         
   0  18   7         56.30         29.01        13.56 o                         
   2  18   7         12.36         21.16        14.37 o                         
   4  18   7         24.41         41.52        24.83 o                         
   6  18   7         24.88         25.90        16.31 o                         
   8  18   7         12.50         23.06        20.92 o                         
  10  18   7         42.76         55.67        24.09 o                         
  12  18   7         28.22         -8.19        28.37 o                         
 -15  19   7         28.08         -0.33        46.81 o                         
 -13  19   7          1.59        -26.88        26.88 o                         
 -11  19   7         75.68        113.65        25.59 o                         
  -9  19   7          0.03         21.88        21.05 o                         
  -7  19   7         29.68         14.84        15.19 o                         
  -5  19   7          7.68         21.69        13.15 o                         
  -3  19   7          9.71          6.80        12.06 o                         
  -1  19   7          5.13         16.27        24.70 o                         
   1  19   7         12.83         14.76        18.16 o                         
   3  19   7         49.23         27.88        16.32 o                         
   5  19   7         11.81         28.79        21.73 o                         
   7  19   7          5.35         -5.04        19.76 o                         
   9  19   7          0.15         -0.27        23.59 o                         
  11  19   7          2.81         10.41        26.46 o                         
 -14  20   7         12.71         51.41        33.04 o                         
 -12  20   7         43.59         64.55        32.47 o                         
 -10  20   7          2.65         12.22        28.89 o                         
  -8  20   7          0.77         37.52        22.42 o                         
  -6  20   7          7.67         45.50        17.04 o                         
  -4  20   7          8.73          5.94        14.77 o                         
  -2  20   7          0.59        -13.99        13.99 o                         
   0  20   7         54.93         57.06        14.99 o                         
   2  20   7         18.78         22.38        17.05 o                         
   4  20   7          7.58         16.50        19.59 o                         
   6  20   7          0.03         20.21        19.86 o                         
   8  20   7          1.01         41.52        23.78 o                         
  10  20   7          2.05         41.71        26.41 o                         
 -13  21   7          1.16        -26.78        30.91 o                         
 -11  21   7          2.60         26.30        37.99 o                         
  -9  21   7          6.27         26.23        24.29 o                         
  -7  21   7          3.73         42.76        23.07 o                         
  -5  21   7         50.70         58.32        25.75 o                         
  -3  21   7          4.28        -10.19        18.84 o                         
  -1  21   7          0.10         19.84        18.86 o                         
   1  21   7         19.38         25.10        22.24 o                         
   3  21   7         91.49         54.37        20.48 o                         
   5  21   7         26.91         59.49        20.59 o                         
   7  21   7          8.05         34.80        22.72 o                         
   9  21   7          0.37         12.79        30.47 o                         
 -14  22   7         22.35         36.62        70.86 o                         
 -12  22   7          1.32         58.51        29.98 o                         
 -10  22   7         66.03         62.84        30.64 o                         
  -8  22   7         35.46         58.09        25.09 o                         
  -6  22   7          0.00         13.72        27.11 o                         
  -4  22   7          0.42          9.95        20.70 o                         
  -2  22   7          0.07        -19.45        34.48 o                         
   0  22   7          0.42         14.95        27.94 o                         
   2  22   7         23.90         60.68        20.48 o                         
   4  22   7         16.99         65.74        25.80 o                         
   6  22   7          1.48         26.24        32.34 o                         
   8  22   7          2.85         17.15        44.64 o                         
 -13  23   7          0.94         54.94        71.75 o                         
 -11  23   7         58.12         20.63        47.24 o                         
  -9  23   7          0.31        -26.81        26.81 o                         
  -7  23   7         17.53         -8.37        48.83 o                         
  -5  23   7          2.82         21.39        28.12 o                         
  -3  23   7         10.15         38.64        19.19 o                         
  -1  23   7          0.36        -25.53        25.53 o                         
   1  23   7          0.15         11.82        29.09 o                         
   3  23   7        114.94        133.15        29.99 o                         
   5  23   7         17.29         44.33        30.31 o                         
   7  23   7          4.62         54.08        58.41 o                         
 -10  24   7          3.93         53.15       107.49 o                         
  -8  24   7          9.48         28.52        45.09 o                         
  -6  24   7         60.10         48.60        30.66 o                         
  -4  24   7          0.16         56.60        26.83 o                         
  -2  24   7          1.79         35.22        28.72 o                         
   0  24   7         26.35         48.36        27.82 o                         
   2  24   7          0.28          2.24        28.36 o                         
   4  24   7         21.95         74.07        30.31 o                         
   6  24   7          6.92         47.15        33.73 o                         
  -9  25   7          0.06         88.14        82.43 o                         
  -7  25   7          3.38          1.52        48.13 o                         
  -5  25   7         20.25         63.08        47.33 o                         
  -3  25   7          3.78         23.76        86.03 o                         
  -1  25   7          0.04        -21.16        43.80 o                         
   1  25   7          0.75         35.67        44.45 o                         
   3  25   7          0.61        -30.67        47.47 o                         
   5  25   7         10.57         52.46        50.15 o                         
  -8  26   7          2.55         14.45        53.44 o                         
  -6  26   7          2.39         71.96        53.41 o                         
  -4  26   7          6.12         84.84        52.20 o                         
  -2  26   7          2.37        -14.29        51.28 o                         
   0  26   7          0.32        -27.41        45.78 o                         
   2  26   7         12.34         -2.24        53.06 o                         
   4  26   7          6.34        -22.99        51.03 o                         
  -5  27   7         18.09         40.14        65.26 o                         
  -3  27   7          0.19        -22.98        99.71 o                         
  -1  27   7          3.49         86.55        67.30 o                         
   1  27   7          0.73        104.90        90.43 o                         
 -20   0   8          1.94         34.36        48.23 o                         
 -18   0   8         28.84         74.21        40.25 o                         
 -16   0   8        483.96        591.18        51.32 o                         
 -14   0   8       1172.60       1044.58        66.94 o                         
 -12   0   8          3.84         77.45        48.70 o                         
 -10   0   8          5.97        -14.79        14.79 o                         
  -8   0   8        221.73        318.97        19.15 o                         
  -6   0   8        384.75        305.78        16.59 o                         
  -4   0   8         92.13        114.56        11.99 o                         
  -2   0   8         13.50         32.46        10.07 o                         
   0   0   8        487.25        510.52        17.79 o                         
   2   0   8         16.56         18.44        12.39 o                         
   4   0   8         37.51         32.59        13.29 o                         
   6   0   8         42.01         15.99        15.60 o                         
   8   0   8        206.48        221.00        21.45 o                         
  10   0   8          3.21         28.89        24.05 o                         
  12   0   8          0.27         29.00        27.41 o                         
  14   0   8          3.40        -24.03        33.80 o                         
 -19   1   8         39.10        117.76        37.37 o                         
 -17   1   8          0.13          6.65        44.06 o                         
 -15   1   8          7.94         -6.19        20.56 o                         
 -13   1   8         16.41         -2.56        20.13 o                         
 -11   1   8          2.21         -9.28        12.19 o                         
  -9   1   8         11.65          9.39         8.87 o                         
  -7   1   8         31.22         51.51         8.90 o                         
  -5   1   8         59.70         61.39        10.56 o                         
  -3   1   8          1.13         10.92         7.04 o                         
  -1   1   8        100.69        114.40         8.26 o                         
   1   1   8        136.32        172.33         9.83 o                         
   3   1   8         44.61         33.97         9.07 o                         
   5   1   8         20.96          6.26         8.94 o                         
   7   1   8         99.45         99.61        11.32 o                         
   9   1   8         20.88         35.38        13.64 o                         
  11   1   8         11.79         10.03        16.08 o                         
  13   1   8          0.00         21.11        28.12 o                         
  15   1   8         18.05         72.70        27.10 o                         
 -20   2   8          3.48        -28.68        47.35 o                         
 -18   2   8         12.02        -28.23        28.23 o                         
 -16   2   8          1.04         37.41        22.22 o                         
 -14   2   8         80.57        154.92        26.02 o                         
 -12   2   8          0.12         -2.96        14.53 o                         
 -10   2   8          7.58         -8.07        11.47 o                         
  -8   2   8         97.37        119.85        10.53 o                         
  -6   2   8         74.97        113.96         9.61 o                         
  -4   2   8         23.25         24.66         7.22 o                         
  -2   2   8         64.25         68.95         7.54 o                         
   0   2   8         34.76         41.10         7.25 o                         
   2   2   8         28.08         23.35         8.23 o                         
   4   2   8         12.05          3.09         9.31 o                         
   6   2   8         27.94         28.52         9.90 o                         
   8   2   8          0.16         -7.18        12.27 o                         
  10   2   8          0.61         17.79        15.66 o                         
  12   2   8          0.42        -18.81        19.29 o                         
  14   2   8          0.69         14.09        45.99 o                         
 -19   3   8         17.74         -9.98        77.64 o                         
 -17   3   8         40.62         65.85        26.83 o                         
 -15   3   8         26.84         76.20        24.01 o                         
 -13   3   8        260.46        275.14        21.56 o                         
 -11   3   8         12.78         17.83        13.36 o                         
  -9   3   8        173.11        216.99        15.97 o                         
  -7   3   8        192.63        212.83        11.49 o                         
  -5   3   8         59.87         49.49         7.86 o                         
  -3   3   8          6.66          0.83         6.80 o                         
  -1   3   8         14.50         30.36         6.99 o                         
   1   3   8         84.33         78.61         8.72 o                         
   3   3   8          0.40         -8.21         8.21 o                         
   5   3   8          6.97         16.43        13.10 o                         
   7   3   8         99.80        119.17        15.35 o                         
   9   3   8         43.21         45.09        16.23 o                         
  11   3   8         30.52         51.85        23.90 o                         
  13   3   8          1.23         23.19        20.45 o                         
  15   3   8          0.65        -17.69        26.44 o                         
 -20   4   8          0.00         45.05        36.55 o                         
 -18   4   8          1.67         50.83        38.21 o                         
 -16   4   8         88.44        115.72        24.57 o                         
 -14   4   8        231.93        264.25        22.00 o                         
 -12   4   8         87.86         74.48        14.77 o                         
 -10   4   8         11.46         20.95        12.65 o                         
  -8   4   8        224.26        274.25        14.78 o                         
  -6   4   8        676.63        554.94        14.37 o                         
  -4   4   8         89.60        118.56         8.59 o                         
  -2   4   8         10.42          1.36         7.03 o                         
   0   4   8         47.95         75.87         7.74 o                         
   2   4   8         28.15         16.36         9.35 o                         
   4   4   8         28.61         32.61        10.52 o                         
   6   4   8          0.70        -12.93        12.93 o                         
   8   4   8        235.22        199.60        15.56 o                         
  10   4   8         35.55         18.72        17.53 o                         
  12   4   8          3.37         38.39        18.64 o                         
  14   4   8         21.39         46.55        25.00 o                         
 -19   5   8         10.22         21.13        35.46 o                         
 -17   5   8         55.09         59.21        29.11 o                         
 -15   5   8         91.82        101.51        23.01 o                         
 -13   5   8          2.01          3.03        15.26 o                         
 -11   5   8        144.85        156.13        17.03 o                         
  -9   5   8        120.22        112.59        17.92 o                         
  -7   5   8         89.91         94.27        10.52 o                         
  -5   5   8         63.31         89.38         9.40 o                         
  -3   5   8          8.73         16.90         7.08 o                         
  -1   5   8        126.67        141.92         9.23 o                         
   1   5   8        158.72        162.30        10.70 o                         
   3   5   8          8.44         21.84         9.86 o                         
   5   5   8         13.19         31.91        13.94 o                         
   7   5   8         61.80         62.54        14.79 o                         
   9   5   8         61.77         74.22        14.78 o                         
  11   5   8         15.66         50.76        18.41 o                         
  13   5   8          7.53         39.85        23.64 o                         
  15   5   8         35.47         12.99        28.27 o                         
 -20   6   8         53.93         92.45        76.27 o                         
 -18   6   8         21.23         19.42        47.33 o                         
 -16   6   8         50.23         50.06        22.25 o                         
 -14   6   8        224.93        281.49        29.65 o                         
 -12   6   8          1.92         28.21        13.85 o                         
 -10   6   8          1.23         -7.78        11.38 o                         
  -8   6   8         31.12         33.32        11.66 o                         
  -6   6   8          0.37         23.10         9.22 o                         
  -4   6   8         39.87         46.41         8.67 o                         
  -2   6   8          0.40          9.20         7.77 o                         
   0   6   8          4.01          0.66         8.00 o                         
   2   6   8         54.14         58.13         9.98 o                         
   4   6   8        118.11        110.90        13.16 o                         
   6   6   8         41.55         22.11        11.78 o                         
   8   6   8         18.12         33.02        14.29 o                         
  10   6   8         85.14         75.47        22.66 o                         
  12   6   8          4.00         22.48        20.57 o                         
  14   6   8         15.74        -14.40        25.62 o                         
 -19   7   8          2.70         71.74        33.27 o                         
 -17   7   8         11.79         41.11        23.74 o                         
 -15   7   8          2.11         34.15        23.04 o                         
 -13   7   8        256.88        244.02        18.78 o                         
 -11   7   8         34.53         28.64        14.36 o                         
  -9   7   8         62.89         53.01        11.83 o                         
  -7   7   8         15.02         20.45         9.51 o                         
  -5   7   8        250.87        314.11        13.61 o                         
  -3   7   8         88.38         57.32         9.14 o                         
  -1   7   8         70.78         40.17         8.60 o                         
   1   7   8          0.00         -4.81         9.65 o                         
   3   7   8         22.99         20.58        14.23 o                         
   5   7   8         13.31          6.04        12.96 o                         
   7   7   8         13.03         19.85        13.03 o                         
   9   7   8         47.75         48.97        15.90 o                         
  11   7   8         67.44         64.70        19.00 o                         
  13   7   8          8.47         24.16        25.33 o                         
  15   7   8          1.16        -20.55        32.95 o                         
 -18   8   8        114.08        158.95        28.99 o                         
 -16   8   8          2.64          3.47        21.00 o                         
 -14   8   8          2.27         23.03        19.06 o                         
 -12   8   8         14.47         12.08        14.42 o                         
 -10   8   8          4.14         18.32        11.87 o                         
  -8   8   8         37.34         65.79        13.00 o                         
  -6   8   8        190.83        178.27        11.26 o                         
  -4   8   8        177.46        181.11        18.34 o                         
  -2   8   8          0.49         15.20         8.32 o                         
   0   8   8        404.26        366.34        14.09 o                         
   2   8   8         19.69         31.61         9.67 o                         
   4   8   8          3.29          2.52        10.50 o                         
   6   8   8         75.45         53.58        12.18 o                         
   8   8   8         40.38         72.73        16.11 o                         
  10   8   8          4.73          0.14        17.26 o                         
  12   8   8          1.33        -21.46        21.46 o                         
  14   8   8         23.64         29.78        28.14 o                         
 -19   9   8          6.29         12.59        36.48 o                         
 -17   9   8          9.38        -19.47        24.95 o                         
 -15   9   8          4.36        -28.87        28.87 o                         
 -13   9   8          0.04         18.37        17.45 o                         
 -11   9   8         78.15         75.34        15.31 o                         
  -9   9   8         19.28          7.94        11.21 o                         
  -7   9   8          1.44          5.58        12.16 o                         
  -5   9   8         58.65         61.28         9.33 o                         
  -3   9   8         31.93         53.23        11.97 o                         
  -1   9   8         23.14         24.66        12.00 o                         
   1   9   8         62.29         44.10        13.48 o                         
   3   9   8         29.45         11.99        11.38 o                         
   5   9   8          2.50         30.74        13.04 o                         
   7   9   8          0.06         27.18        12.99 o                         
   9   9   8          6.56         12.30        18.07 o                         
  11   9   8          0.14         11.47        19.31 o                         
  13   9   8          3.77         31.04        37.41 o                         
 -18  10   8         42.66         66.89        29.09 o                         
 -16  10   8         54.75         77.82        28.07 o                         
 -14  10   8         46.75         37.62        19.51 o                         
 -12  10   8          9.04         21.28        16.93 o                         
 -10  10   8         73.18         96.10        13.31 o                         
  -8  10   8         82.11         54.67        13.24 o                         
  -6  10   8          1.73          2.33        12.54 o                         
  -4  10   8         21.58        -18.00        20.29 o                         
  -2  10   8          3.38          3.32        11.95 o                         
   0  10   8         19.25         70.15        15.51 o                         
   2  10   8          2.21          7.24        17.58 o                         
   4  10   8         11.88          5.12        14.64 o                         
   6  10   8          2.36        -15.56        15.56 o                         
   8  10   8          3.60         -1.43        18.08 o                         
  10  10   8         96.54        101.40        31.73 o                         
  12  10   8         17.75         -2.54        27.36 o                         
  14  10   8          7.90         55.02        30.39 o                         
 -17  11   8          0.68          8.45        28.33 o                         
 -15  11   8          0.34         10.22        24.32 o                         
 -13  11   8          2.99         -5.09        21.31 o                         
 -11  11   8          0.55          2.72        26.24 o                         
  -9  11   8          7.63        -16.79        16.79 o                         
  -7  11   8         96.46        111.72        18.19 o                         
  -5  11   8         20.25         24.94        12.56 o                         
  -3  11   8        268.95        228.76        18.13 o                         
  -1  11   8        676.25        582.82        24.67 o                         
   1  11   8          5.47        -14.02        14.87 o                         
   3  11   8         31.58         23.27        13.90 o                         
   5  11   8         87.05         70.45        17.41 o                         
   7  11   8          6.57        -11.63        17.49 o                         
   9  11   8         17.79         31.70        20.69 o                         
  11  11   8          1.86        -21.63        38.05 o                         
  13  11   8         34.31         63.69        28.27 o                         
 -18  12   8         96.25         65.19        34.37 o                         
 -16  12   8          8.13        -16.00        33.44 o                         
 -14  12   8          1.38         30.74        22.00 o                         
 -12  12   8          0.00         39.82        20.92 o                         
 -10  12   8          7.49          3.63        18.92 o                         
  -8  12   8        114.20        139.88        17.95 o                         
  -6  12   8         29.77          6.82        14.19 o                         
  -4  12   8        235.83        255.50        23.80 o                         
  -2  12   8        213.84        199.52        18.76 o                         
   0  12   8        114.40         94.24        16.82 o                         
   2  12   8          9.71         10.29        14.02 o                         
   4  12   8         36.07         37.64        17.28 o                         
   6  12   8          8.59          5.29        18.16 o                         
   8  12   8          2.90        -17.06        20.17 o                         
  10  12   8         50.82         71.38        24.07 o                         
  12  12   8          7.77         -4.47        25.08 o                         
 -17  13   8          1.22        -12.37        31.19 o                         
 -15  13   8         55.74         90.83        33.65 o                         
 -13  13   8         15.13         63.43        24.00 o                         
 -11  13   8          7.65        -10.16        33.59 o                         
  -9  13   8          0.29        -14.51        16.60 o                         
  -7  13   8         20.02         12.48        16.50 o                         
  -5  13   8          0.02         -2.45        22.77 o                         
  -3  13   8         30.48         47.41        17.10 o                         
  -1  13   8         37.14         49.28        17.01 o                         
   1  13   8         31.66         23.51        14.67 o                         
   3  13   8          3.54        -14.31        14.31 o                         
   5  13   8          3.50        -14.93        17.77 o                         
   7  13   8         26.90         33.95        30.14 o                         
   9  13   8         45.44         -0.02        22.11 o                         
  11  13   8          3.01         44.01        25.56 o                         
  13  13   8          2.27         54.19        31.76 o                         
 -16  14   8          0.00         32.62        31.40 o                         
 -14  14   8          1.69         37.32        36.26 o                         
 -12  14   8         27.18          8.13        22.92 o                         
 -10  14   8         65.31         82.87        22.04 o                         
  -8  14   8          1.40        -16.33        16.33 o                         
  -6  14   8         26.04         37.38        15.94 o                         
  -4  14   8         15.73          1.79        15.69 o                         
  -2  14   8        131.82        102.34        17.79 o                         
   0  14   8          5.54          3.28        17.01 o                         
   2  14   8         43.22          6.14        16.46 o                         
   4  14   8          0.12          4.24        22.55 o                         
   6  14   8         19.83        -18.52        18.52 o                         
   8  14   8          3.90         -1.54        22.73 o                         
  10  14   8          6.27         65.84        47.43 o                         
  12  14   8         11.15         66.79        68.61 o                         
 -17  15   8          0.26        -31.62        35.76 o                         
 -15  15   8          3.45          4.44        31.68 o                         
 -13  15   8          0.00         11.18        35.16 o                         
 -11  15   8         21.25         24.71        23.45 o                         
  -9  15   8         68.95         42.14        20.58 o                         
  -7  15   8         18.24         64.17        18.97 o                         
  -5  15   8        132.75         83.58        15.74 o                         
  -3  15   8         19.95         25.52        15.79 o                         
  -1  15   8         46.59         63.30        16.13 o                         
   1  15   8         29.97          7.10        24.61 o                         
   3  15   8          1.87         -3.19        15.87 o                         
   5  15   8          1.39         -9.45        18.52 o                         
   7  15   8          2.64          1.12        22.21 o                         
   9  15   8          2.67         19.71        24.92 o                         
  11  15   8          0.83         53.76        29.07 o                         
 -16  16   8          0.01        -10.43        35.43 o                         
 -14  16   8          3.47         44.64        36.38 o                         
 -12  16   8         15.83         29.24        38.10 o                         
 -10  16   8         75.94         75.67        24.21 o                         
  -8  16   8         74.37         84.88        21.24 o                         
  -6  16   8          2.15         37.01        21.24 o                         
  -4  16   8         32.61         20.23        14.62 o                         
  -2  16   8         68.79         82.22        17.35 o                         
   0  16   8         26.83         47.18        16.47 o                         
   2  16   8         39.40         47.94        16.76 o                         
   4  16   8         23.45         33.98        19.79 o                         
   6  16   8         35.59         34.89        25.87 o                         
   8  16   8          0.86         24.63        23.41 o                         
  10  16   8         12.73          2.50        25.59 o                         
 -15  17   8          4.35          8.58        37.48 o                         
 -13  17   8          0.65         -8.54        28.93 o                         
 -11  17   8         35.26         73.29        40.01 o                         
  -9  17   8         13.82         38.03        23.97 o                         
  -7  17   8          6.59         -3.93        21.85 o                         
  -5  17   8          0.12         -5.49        15.55 o                         
  -3  17   8         10.20         13.28        18.79 o                         
  -1  17   8          8.58         37.31        21.68 o                         
   1  17   8         32.59          9.80        16.71 o                         
   3  17   8          0.17         27.76        21.34 o                         
   5  17   8          4.88         13.20        20.84 o                         
   7  17   8          6.62        -16.26        23.36 o                         
   9  17   8          1.00         -1.20        26.60 o                         
  11  17   8         34.27         58.95        56.59 o                         
 -14  18   8          1.63          6.48        32.29 o                         
 -12  18   8         48.97         47.29        29.60 o                         
 -10  18   8         82.07         94.51        33.09 o                         
  -8  18   8          9.31        -10.70        23.33 o                         
  -6  18   8          9.29         13.27        28.75 o                         
  -4  18   8        171.32        180.79        20.63 o                         
  -2  18   8          6.57          0.40        18.12 o                         
   0  18   8          2.91         -0.92        17.57 o                         
   2  18   8          0.13          2.26        21.04 o                         
   4  18   8         62.26         49.27        21.65 o                         
   6  18   8         14.50         14.80        22.78 o                         
   8  18   8          9.30         73.98        28.94 o                         
  10  18   8          0.03         46.12        35.13 o                         
 -13  19   8          0.13         58.89        33.65 o                         
 -11  19   8          8.28         50.02        29.60 o                         
  -9  19   8          5.88         10.63        39.53 o                         
  -7  19   8         11.29         17.36        28.75 o                         
  -5  19   8         31.46         11.83        24.54 o                         
  -3  19   8          0.23         40.15        22.57 o                         
  -1  19   8          9.57         38.30        30.54 o                         
   1  19   8         57.72         57.26        25.83 o                         
   3  19   8         18.04          6.64        20.99 o                         
   5  19   8         56.62         66.47        37.11 o                         
   7  19   8          2.16         36.03        30.48 o                         
   9  19   8          1.37         66.81        38.14 o                         
 -12  20   8         66.18         52.53        33.56 o                         
 -10  20   8         42.62         73.40        33.33 o                         
  -8  20   8         25.15        -23.39        25.56 o                         
  -6  20   8          0.51         33.79        59.34 o                         
  -4  20   8          0.77        -22.81        22.81 o                         
  -2  20   8         11.30        -22.55        22.55 o                         
   0  20   8          0.00         73.83        36.93 o                         
   2  20   8          4.13        -21.48        21.48 o                         
   4  20   8         19.46         25.16        23.64 o                         
   6  20   8         19.11         41.69        25.45 o                         
   8  20   8          0.72        -14.11        28.15 o                         
 -11  21   8          1.34         49.83        32.84 o                         
  -9  21   8         13.85         55.08        28.98 o                         
  -7  21   8         35.58         50.72        32.04 o                         
  -5  21   8         24.10         50.86        47.35 o                         
  -3  21   8         13.67        -15.67        23.50 o                         
  -1  21   8          0.10        -13.87        23.45 o                         
   1  21   8          2.30          9.41        25.41 o                         
   3  21   8          1.03         48.19        24.75 o                         
   5  21   8          0.04         10.27        27.15 o                         
   7  21   8          1.37         54.26        48.81 o                         
 -10  22   8          0.00         51.87        33.03 o                         
  -8  22   8         17.39         76.93        30.25 o                         
  -6  22   8          1.15        -27.85        27.85 o                         
  -4  22   8         14.17        -21.22        26.22 o                         
  -2  22   8          0.10         47.50        25.97 o                         
   0  22   8         11.91         40.91        32.58 o                         
   2  22   8         17.00          9.36        32.60 o                         
   4  22   8        171.12        226.85        41.28 o                         
   6  22   8          5.97         12.09        37.89 o                         
  -9  23   8          1.72         47.14        40.20 o                         
  -7  23   8          1.38        -12.56        36.51 o                         
  -5  23   8          3.28         43.58        35.64 o                         
  -3  23   8          0.83         13.77        96.53 o                         
  -1  23   8          5.21         34.24        33.82 o                         
   1  23   8         11.03         10.31        76.65 o                         
   3  23   8         12.87         10.11        36.00 o                         
   5  23   8         23.16        -36.71        36.71 o                         
  -8  24   8          6.98         -1.01        68.01 o                         
  -6  24   8          4.78         87.33        52.07 o                         
  -4  24   8          0.70         57.70        49.35 o                         
  -2  24   8          3.12         71.32        35.78 o                         
   0  24   8          3.00         75.88        59.61 o                         
   2  24   8          0.17        -43.30        48.68 o                         
   4  24   8          0.90         59.01        40.89 o                         
  -5  25   8          8.56         99.94        62.92 o                         
  -3  25   8          2.80        -14.01        86.81 o                         
  -1  25   8          4.31         -9.15        58.78 o                         
   1  25   8         17.25         -8.21        50.61 o                         
 -19   1   9          4.91        -34.15        42.12 o                         
 -17   1   9          6.38        -14.81        32.82 o                         
 -15   1   9         30.58        108.25        28.64 o                         
 -13   1   9         29.33         36.09        18.58 o                         
 -11   1   9          3.58         10.95        14.49 o                         
  -9   1   9          0.92        -11.91        11.91 o                         
  -7   1   9        453.37        410.59        16.73 o                         
  -5   1   9         23.98         31.77        10.56 o                         
  -3   1   9         10.22         11.27         9.44 o                         
  -1   1   9          6.74         29.21         9.51 o                         
   1   1   9         69.43         77.91        16.64 o                         
   3   1   9         50.84         56.42        11.92 o                         
   5   1   9          3.40         -1.46        11.61 o                         
   7   1   9          0.79         -5.49        14.23 o                         
   9   1   9          5.96         26.64        16.93 o                         
  11   1   9         70.54         61.77        33.91 o                         
  13   1   9         12.10         20.83        28.77 o                         
 -18   2   9          2.72        -17.85        38.74 o                         
 -16   2   9         13.86         31.61        40.22 o                         
 -14   2   9          0.13         62.44        22.35 o                         
 -12   2   9          0.02        -11.49        21.77 o                         
 -10   2   9         20.17         -6.76        17.26 o                         
  -8   2   9         38.15         39.40        14.44 o                         
  -6   2   9         97.36         93.20        11.59 o                         
  -4   2   9          3.78         17.51        10.66 o                         
  -2   2   9          0.00          4.98        10.37 o                         
   0   2   9         15.38         10.23         9.39 o                         
   2   2   9        102.41        138.01        12.43 o                         
   4   2   9         38.58         15.56        10.63 o                         
   6   2   9          8.10          9.39        14.44 o                         
   8   2   9        103.15        120.56        17.89 o                         
  10   2   9          6.24        -11.62        19.26 o                         
  12   2   9          1.97         35.47        25.60 o                         
 -17   3   9          0.65          3.94        30.63 o                         
 -15   3   9        173.04        207.44        24.25 o                         
 -13   3   9         53.62         31.50        20.74 o                         
 -11   3   9         14.78         36.34        17.85 o                         
  -9   3   9         41.59         45.20        14.04 o                         
  -7   3   9         17.42         30.78        11.97 o                         
  -5   3   9         39.08         41.30        11.07 o                         
  -3   3   9         46.96         48.73        11.03 o                         
  -1   3   9         10.77          1.62         9.39 o                         
   1   3   9         28.68         20.58         9.96 o                         
   3   3   9         21.02         39.81        12.80 o                         
   5   3   9          0.81        -15.30        15.30 o                         
   7   3   9         14.51         43.86        16.35 o                         
   9   3   9         22.51         26.38        17.73 o                         
  11   3   9         24.07         27.84        23.84 o                         
  13   3   9          0.02         -8.20        29.52 o                         
 -18   4   9          6.84         39.08        39.49 o                         
 -16   4   9         58.25         14.47        37.21 o                         
 -14   4   9         79.00         90.41        22.79 o                         
 -12   4   9          2.35         -5.07        29.46 o                         
 -10   4   9          0.88          7.58        14.38 o                         
  -8   4   9         35.24         30.82        13.22 o                         
  -6   4   9        153.10        147.53        14.07 o                         
  -4   4   9          4.50          6.40        10.92 o                         
  -2   4   9         21.85         14.35         9.22 o                         
   0   4   9         11.57         20.83         9.24 o                         
   2   4   9          0.70          8.33        12.28 o                         
   4   4   9          4.64         18.37        12.94 o                         
   6   4   9          9.38         -3.97        14.48 o                         
   8   4   9        110.00        171.90        19.93 o                         
  10   4   9          6.08        -15.25        21.43 o                         
  12   4   9          0.59         57.41        27.55 o                         
 -17   5   9          5.35         40.17        40.68 o                         
 -15   5   9         43.99         56.82        22.96 o                         
 -13   5   9          1.43         -4.62        18.49 o                         
 -11   5   9         32.47         32.63        17.67 o                         
  -9   5   9          0.19        -13.34        13.34 o                         
  -7   5   9        153.56        146.19        15.34 o                         
  -5   5   9         18.65         34.42        11.85 o                         
  -3   5   9         44.55         48.90        11.89 o                         
  -1   5   9          3.64         -0.54        11.06 o                         
   1   5   9          5.52         32.44        12.32 o                         
   3   5   9          4.08         12.20        13.56 o                         
   5   5   9          3.35          3.29        13.74 o                         
   7   5   9         18.78         39.99        17.05 o                         
   9   5   9         16.53         41.93        19.79 o                         
  11   5   9         24.01         54.27        22.02 o                         
  13   5   9          7.28         37.29        40.94 o                         
 -18   6   9          0.20         59.62        55.52 o                         
 -16   6   9          1.78         74.96        25.85 o                         
 -14   6   9        158.88        179.61        29.63 o                         
 -12   6   9         24.83        -12.65        17.73 o                         
 -10   6   9         37.79         15.43        15.16 o                         
  -8   6   9         14.56         15.70        14.34 o                         
  -6   6   9         52.57         57.01        12.52 o                         
  -4   6   9         39.16         28.71        11.67 o                         
  -2   6   9         15.98         21.44        10.75 o                         
   0   6   9         21.96         90.44        12.13 o                         
   2   6   9          9.73         13.92        16.81 o                         
   4   6   9         20.88         11.85        13.00 o                         
   6   6   9         22.43         44.62        15.38 o                         
   8   6   9         12.17         44.12        18.16 o                         
  10   6   9          6.60         -7.75        20.97 o                         
  12   6   9         11.92         44.73        37.37 o                         
 -17   7   9          3.82          1.53        37.98 o                         
 -15   7   9         48.83         64.96        23.86 o                         
 -13   7   9          0.01         10.56        20.13 o                         
 -11   7   9         18.44         -0.02        21.59 o                         
  -9   7   9         41.40         19.57        14.75 o                         
  -7   7   9          0.09          0.55        12.64 o                         
  -5   7   9        395.47        402.15        18.42 o                         
  -3   7   9        282.99        245.58        14.84 o                         
  -1   7   9          9.33         14.91        10.40 o                         
   1   7   9          0.03         -3.05        11.53 o                         
   3   7   9          9.13         12.90        13.48 o                         
   5   7   9          5.02         14.53        14.16 o                         
   7   7   9         42.92         45.06        17.35 o                         
   9   7   9        117.43        115.60        22.82 o                         
  11   7   9         11.76          7.96        23.23 o                         
  13   7   9          1.39          1.70        34.93 o                         
 -18   8   9          0.88         80.96        33.09 o                         
 -16   8   9         59.58         42.74        26.45 o                         
 -14   8   9         64.75         62.54        31.93 o                         
 -12   8   9         40.06         51.29        19.38 o                         
 -10   8   9         13.48         -1.64        15.81 o                         
  -8   8   9         93.51         67.20        14.13 o                         
  -6   8   9         22.63          5.62        11.84 o                         
  -4   8   9        111.18        122.21        13.00 o                         
  -2   8   9          8.03          7.74        10.79 o                         
   0   8   9         90.73         53.27        12.01 o                         
   2   8   9        104.84        103.69        13.47 o                         
   4   8   9         21.56         39.11        17.58 o                         
   6   8   9          0.08         -3.12        16.35 o                         
   8   8   9        125.35        173.16        20.28 o                         
  10   8   9          0.86          9.03        23.34 o                         
  12   8   9          3.38        -30.49        32.62 o                         
 -17   9   9         58.22         52.95        29.99 o                         
 -15   9   9        150.26        153.18        27.81 o                         
 -13   9   9         11.70         22.32        26.70 o                         
 -11   9   9         30.31         42.65        20.59 o                         
  -9   9   9          0.55         16.47        15.92 o                         
  -7   9   9         36.27         62.93        12.62 o                         
  -5   9   9        189.52        198.24        21.12 o                         
  -3   9   9         80.09         71.51        13.81 o                         
  -1   9   9         15.96         47.09        17.68 o                         
   1   9   9          1.90         -7.18        17.00 o                         
   3   9   9          1.36         10.26        18.50 o                         
   5   9   9          0.77         34.16        20.15 o                         
   7   9   9         72.28        158.08        23.68 o                         
   9   9   9          0.31        -10.12        23.72 o                         
  11   9   9          4.23        -40.18        40.76 o                         
 -16  10   9          8.47        -11.35        50.55 o                         
 -14  10   9         41.81         38.17        29.06 o                         
 -12  10   9          3.50         43.25        23.62 o                         
 -10  10   9          0.33          7.65        18.60 o                         
  -8  10   9          5.01         -9.87        20.17 o                         
  -6  10   9         13.00         -1.94        17.06 o                         
  -4  10   9         43.50         40.74        18.25 o                         
  -2  10   9        134.25        133.38        20.91 o                         
   0  10   9         23.02         11.90        17.20 o                         
   2  10   9         74.77         99.23        19.60 o                         
   4  10   9          0.25         -4.49        20.49 o                         
   6  10   9         31.85         23.88        23.78 o                         
   8  10   9         38.00         57.04        23.59 o                         
  10  10   9          4.57        -24.23        25.40 o                         
  12  10   9         18.33         33.52        43.86 o                         
 -17  11   9          3.19         26.59        58.52 o                         
 -15  11   9         13.57         44.25        52.22 o                         
 -13  11   9          1.01         14.03        21.93 o                         
 -11  11   9          0.01         10.06        23.44 o                         
  -9  11   9         25.20         44.18        26.21 o                         
  -7  11   9         16.80         38.34        18.35 o                         
  -5  11   9         65.49         68.20        20.34 o                         
  -3  11   9          0.02         -3.97        16.11 o                         
  -1  11   9        218.73        175.47        25.19 o                         
   1  11   9         65.77         78.31        19.74 o                         
   3  11   9          1.59        -21.44        21.44 o                         
   5  11   9         35.99          4.12        20.53 o                         
   7  11   9         14.92         40.25        33.96 o                         
   9  11   9         11.11        -24.47        25.99 o                         
  11  11   9          0.03          9.53        47.74 o                         
 -16  12   9          1.94         35.51        35.24 o                         
 -14  12   9         15.00         34.76        29.17 o                         
 -12  12   9         77.28         55.23        27.57 o                         
 -10  12   9          8.60        -29.82        29.82 o                         
  -8  12   9         47.60        102.48        24.08 o                         
  -6  12   9          7.92         12.92        17.90 o                         
  -4  12   9        126.24        143.37        19.93 o                         
  -2  12   9         16.08        -10.38        18.55 o                         
   0  12   9         34.00         19.09        18.89 o                         
   2  12   9         37.71         25.13        20.08 o                         
   4  12   9          0.30        -14.87        35.95 o                         
   6  12   9          3.02         15.96        22.91 o                         
   8  12   9         23.15         -5.57        45.62 o                         
  10  12   9          0.46         49.29        28.57 o                         
 -15  13   9         43.56         18.62        38.39 o                         
 -13  13   9          0.03        -28.65        28.65 o                         
 -11  13   9         32.35         39.45        25.62 o                         
  -9  13   9          0.07          4.03        27.34 o                         
  -7  13   9          3.94         14.92        22.31 o                         
  -5  13   9         62.07         67.36        19.97 o                         
  -3  13   9         18.84         58.64        21.91 o                         
  -1  13   9        101.16        119.84        21.41 o                         
   1  13   9         26.08         35.68        21.68 o                         
   3  13   9         19.63         57.50        20.75 o                         
   5  13   9          0.70          5.93        22.33 o                         
   7  13   9          0.09         -4.00        24.94 o                         
   9  13   9          3.23        -42.97        45.54 o                         
  11  13   9          3.97         45.96        49.69 o                         
 -14  14   9          0.11        -29.60        31.98 o                         
 -12  14   9         13.20         13.03        27.81 o                         
 -10  14   9         12.16         13.10        25.45 o                         
  -8  14   9          0.11        -29.27        29.27 o                         
  -6  14   9         27.84         15.98        23.19 o                         
  -4  14   9        171.39        218.59        30.50 o                         
  -2  14   9        172.51        166.00        27.87 o                         
   0  14   9          4.46         10.06        20.98 o                         
   2  14   9         37.47         39.63        21.64 o                         
   4  14   9          1.45         16.51        54.46 o                         
   6  14   9         13.46         10.99        24.45 o                         
   8  14   9         20.73         38.07        27.33 o                         
  10  14   9          6.24        -30.74        30.74 o                         
 -15  15   9          0.05         68.21        67.78 o                         
 -13  15   9          4.58         32.03        30.57 o                         
 -11  15   9         43.14          5.53        26.85 o                         
  -9  15   9        173.75        216.14        47.69 o                         
  -7  15   9          5.39        -13.81        24.05 o                         
  -5  15   9         45.06         76.58        24.42 o                         
  -3  15   9         39.17         21.11        24.24 o                         
  -1  15   9         30.73         46.09        22.25 o                         
   1  15   9          2.58          1.95        22.15 o                         
   3  15   9          1.09         34.45        22.16 o                         
   5  15   9         12.13          2.33        23.46 o                         
   7  15   9         15.82         33.41        33.17 o                         
   9  15   9          1.14        -29.82        29.82 o                         
 -14  16   9         14.05         25.71        36.00 o                         
 -12  16   9         13.03         18.72        31.47 o                         
 -10  16   9          4.15         43.97        32.42 o                         
  -8  16   9         53.75         47.14        27.37 o                         
  -6  16   9         37.22         39.08        25.17 o                         
  -4  16   9          9.25         30.42        23.66 o                         
  -2  16   9         37.61         49.57        31.87 o                         
   0  16   9          3.39          2.44        22.82 o                         
   2  16   9         20.80         41.93        23.44 o                         
   4  16   9         25.04         55.76        30.01 o                         
   6  16   9         12.20         36.64        71.69 o                         
   8  16   9          0.00         -9.51        34.83 o                         
 -13  17   9          3.44         41.71        41.87 o                         
 -11  17   9         28.58         67.72        30.83 o                         
  -9  17   9          0.09         18.32        60.85 o                         
  -7  17   9         10.51        -27.28        27.28 o                         
  -5  17   9          0.04         -9.17        35.64 o                         
  -3  17   9         13.03          4.95        23.93 o                         
  -1  17   9         27.07         61.07        36.18 o                         
   1  17   9         12.40         18.42        23.23 o                         
   3  17   9         25.93         -5.68        25.18 o                         
   5  17   9          3.54         40.99        26.38 o                         
   7  17   9          0.42         -3.60        29.19 o                         
 -12  18   9         22.62         32.99        51.96 o                         
 -10  18   9         53.16         38.11        31.36 o                         
  -8  18   9         19.95         31.24        32.52 o                         
  -6  18   9          0.04          9.65        31.67 o                         
  -4  18   9         43.79         57.30        26.11 o                         
  -2  18   9          4.15        -12.98        24.71 o                         
   0  18   9          0.28        -18.98        33.25 o                         
   2  18   9         25.00         49.92        25.89 o                         
   4  18   9         30.35         76.63        33.48 o                         
   6  18   9          8.84         46.30        39.00 o                         
 -11  19   9         51.55        127.97        36.75 o                         
  -9  19   9         61.24         57.16        39.26 o                         
  -7  19   9          0.84         11.72        60.23 o                         
  -5  19   9          1.59        -30.10        30.10 o                         
  -3  19   9          9.32        -11.89        33.15 o                         
  -1  19   9          0.48        -19.01        25.34 o                         
   1  19   9          1.50          0.91        25.45 o                         
   3  19   9         40.74         48.81        27.59 o                         
   5  19   9         22.92         61.25        29.71 o                         
 -10  20   9         44.15         64.28        42.43 o                         
  -8  20   9          2.97         53.84        33.71 o                         
  -6  20   9          3.68         66.93        63.54 o                         
  -4  20   9          6.12         63.92        34.22 o                         
  -2  20   9         15.52         45.73        33.05 o                         
   0  20   9          0.48         25.22        26.91 o                         
   2  20   9         52.52        134.06        62.39 o                         
   4  20   9          0.56        -24.00        36.56 o                         
  -9  21   9         31.30         -0.11        42.80 o                         
  -7  21   9          0.85          2.41        39.28 o                         
  -5  21   9          5.07         44.18        42.17 o                         
  -3  21   9         35.37         51.64        36.26 o                         
  -1  21   9          5.48        108.92        36.44 o                         
   1  21   9          6.05         -8.78        35.13 o                         
   3  21   9          2.58         -0.11        45.64 o                         
  -8  22   9          3.82        121.00        80.04 o                         
  -6  22   9          0.98        -41.72        41.72 o                         
  -4  22   9          0.11        -21.21        59.76 o                         
  -2  22   9          0.05        -17.42        37.96 o                         
   0  22   9          6.99        152.76        46.67 o                         
   2  22   9          0.59         -0.70        39.93 o                         
  -5  23   9          0.09         39.23        88.11 o                         
  -3  23   9          3.52         62.24        41.21 o                         
  -1  23   9          0.03        -11.99        46.88 o                         
 -16   0  10          4.84        -46.22        46.22 o                         
 -14   0  10         53.69         65.40        39.39 o                         
 -12   0  10          0.65        -33.59        33.59 o                         
 -10   0  10         25.05         68.98        25.36 o                         
  -8   0  10          7.60         -1.74        27.36 o                         
  -6   0  10          5.09         -4.08        29.15 o                         
  -4   0  10        119.10         93.71        19.86 o                         
  -2   0  10          0.01         15.20        21.70 o                         
   0   0  10        225.87        264.13        35.30 o                         
   2   0  10          8.31        -12.18        35.11 o                         
   4   0  10          7.01        -17.83        19.10 o                         
   6   0  10         32.81         13.07        31.83 o                         
   8   0  10        112.01        165.13        52.77 o                         
  10   0  10         30.02        113.28        96.32 o                         
 -17   1  10          1.03         38.15        48.55 o                         
 -15   1  10          0.81         57.14        48.83 o                         
 -13   1  10         16.07        -27.62        33.72 o                         
 -11   1  10          8.90          1.12        18.98 o                         
  -9   1  10         19.79         21.98        19.26 o                         
  -7   1  10          0.02        -12.51        17.08 o                         
  -5   1  10          5.16          1.99        19.16 o                         
  -3   1  10         50.26         47.55        12.91 o                         
  -1   1  10          4.24         21.22        12.58 o                         
   1   1  10         95.51         70.02        15.48 o                         
   3   1  10          5.90         12.68        13.27 o                         
   5   1  10          0.48          0.93        17.13 o                         
   7   1  10          5.49         32.94        22.36 o                         
   9   1  10          1.70        -24.11        25.64 o                         
  11   1  10          6.41        -20.79        30.02 o                         
 -16   2  10         16.31         -8.27        46.49 o                         
 -14   2  10          7.04         -5.85        38.19 o                         
 -12   2  10         13.70        -20.00        20.00 o                         
 -10   2  10          0.29          4.44        22.30 o                         
  -8   2  10          2.34         13.78        15.03 o                         
  -6   2  10          2.96         12.61        14.11 o                         
  -4   2  10         16.19          5.06        12.37 o                         
  -2   2  10          4.65        -10.17        11.63 o                         
   0   2  10         17.76         19.63        13.07 o                         
   2   2  10          4.68          0.35        13.13 o                         
   4   2  10          0.00          9.14        21.19 o                         
   6   2  10          4.42          1.69        18.62 o                         
   8   2  10          1.56        -14.30        23.76 o                         
  10   2  10          0.90         -9.93        28.69 o                         
 -17   3  10          1.00         28.22        49.33 o                         
 -15   3  10          4.21        -30.26        30.37 o                         
 -13   3  10         57.34         51.15        22.63 o                         
 -11   3  10          0.54          7.11        19.83 o                         
  -9   3  10          2.75         13.24        18.32 o                         
  -7   3  10          1.21          3.97        19.17 o                         
  -5   3  10         18.88          7.43        12.57 o                         
  -3   3  10         47.42         40.41        12.09 o                         
  -1   3  10         69.90         64.84        12.16 o                         
   1   3  10         34.67         19.72        12.28 o                         
   3   3  10          7.78         11.61        15.97 o                         
   5   3  10         23.94         17.49        18.51 o                         
   7   3  10          2.15         52.99        23.08 o                         
   9   3  10          2.27        110.86        28.31 o                         
  11   3  10          6.82         84.33        33.59 o                         
 -16   4  10          0.96        -22.27        53.24 o                         
 -14   4  10         51.32         80.54        25.58 o                         
 -12   4  10          2.46         -8.89        21.17 o                         
 -10   4  10          1.28         -8.86        18.14 o                         
  -8   4  10          3.58         38.07        28.28 o                         
  -6   4  10         51.38         35.75        15.28 o                         
  -4   4  10         36.52         16.53        13.80 o                         
  -2   4  10          4.11         -2.67        14.16 o                         
   0   4  10         93.15        111.86        13.92 o                         
   2   4  10          0.37         20.02        15.03 o                         
   4   4  10          0.06         17.28        17.58 o                         
   6   4  10         20.25         56.30        22.30 o                         
   8   4  10         92.22        120.61        26.48 o                         
  10   4  10         40.63         90.08        29.49 o                         
 -15   5  10         35.10         84.46        31.36 o                         
 -13   5  10         52.75         38.39        23.01 o                         
 -11   5  10         16.04         20.31        20.91 o                         
  -9   5  10         20.49         -8.65        19.10 o                         
  -7   5  10         47.81         53.85        16.77 o                         
  -5   5  10         53.73         53.40        14.47 o                         
  -3   5  10         11.61         13.33        13.76 o                         
  -1   5  10         18.80         19.36        13.82 o                         
   1   5  10         60.43         69.87        15.64 o                         
   3   5  10         68.72         51.64        17.70 o                         
   5   5  10         10.48        -15.94        18.72 o                         
   7   5  10         42.66         67.04        23.81 o                         
   9   5  10          2.92          5.04        26.51 o                         
 -16   6  10          0.00         21.64        92.99 o                         
 -14   6  10          8.72         87.95        31.26 o                         
 -12   6  10         12.91          9.12        27.17 o                         
 -10   6  10          3.16         -8.11        19.74 o                         
  -8   6  10          0.69         -4.79        21.39 o                         
  -6   6  10        102.28        103.00        16.20 o                         
  -4   6  10          1.55         30.34        14.46 o                         
  -2   6  10          5.70         -8.82        16.62 o                         
   0   6  10        118.97        164.22        19.81 o                         
   2   6  10         15.39         22.88        16.70 o                         
   4   6  10          0.44         14.46        20.62 o                         
   6   6  10          3.02         19.40        30.30 o                         
   8   6  10          3.39         84.50        22.82 o                         
  10   6  10          0.02        -21.36        32.61 o                         
 -15   7  10         49.64         80.94        34.38 o                         
 -13   7  10          5.35         31.09        28.16 o                         
 -11   7  10          2.00         -0.99        25.70 o                         
  -9   7  10          1.58        -19.73        19.73 o                         
  -7   7  10          1.79          0.17        17.37 o                         
  -5   7  10          7.28         35.72        16.57 o                         
  -3   7  10         20.77          6.62        16.22 o                         
  -1   7  10          6.71         30.36        16.41 o                         
   1   7  10         25.24         16.71        16.99 o                         
   3   7  10          0.00         39.86        18.02 o                         
   5   7  10         12.39          6.17        21.87 o                         
   7   7  10         16.88          6.07        20.75 o                         
   9   7  10          0.44         49.45        31.83 o                         
 -14   8  10         63.32        125.33        30.94 o                         
 -12   8  10          0.00         -5.41        23.61 o                         
 -10   8  10          1.27          0.25        20.01 o                         
  -8   8  10          3.47         -3.72        18.94 o                         
  -6   8  10          1.55         -3.52        16.92 o                         
  -4   8  10          1.54         37.26        20.15 o                         
  -2   8  10         25.57         19.28        16.76 o                         
   0   8  10          1.62         15.51        16.52 o                         
   2   8  10         27.88         61.46        17.90 o                         
   4   8  10          3.14         -0.34        18.15 o                         
   6   8  10          3.97        -10.92        33.03 o                         
   8   8  10         11.65         17.01        31.26 o
[truncated: 24,787 more chars]
